# Supplementary material for: UPLC/MS-based untargeted metabolomics reveals the changes of metabolites profile of Salvia miltiorrhiza bunge during Sweating processing
Source: Sci Rep. 2020 Nov 11;10:19524. doi: 10.1038/s41598-020-76650-w (PMC7658355; doi:10.1038/s41598-020-76650-w)
Supplement: Supplementary file 2 — Table 1 Data matrix of metabolomic analysis. [file 41598_2020_76650_MOESM2_ESM.xlsx]

## Sheet: Date matrix
ID	m/z	Retention time (min)	Ion mode	Metabolites	Compound ID	Super Class	Class	Sub Class	Adducts	Formula	Score	Fragmentation Score	Mass Error (ppm)	QC1	QC2	QC3	SSM1	SSM2	SSM3	SSM4	SSM5	SSM6	NSSM1	NSSM2	NSSM3	NSSM4	NSSM5	NSSM6
2.41_158.0822m/z	158.082	2.40648	neg	5-Acetamidovalerate	HMDB0012175	Lipids and lipid-like molecules	Fatty Acyls	Fatty acids and conjugates	M-H	C7H13NO3	58.9	96.8	-0.638048	8.05261	8.82149	12.1126	11.5809	11.0007	11.7894	8.63697	11.1004	11.315	9.59957	7.97408	8.20348	5.47493	7.48572	6.48984
0.68_179.0565m/z	179.057	0.68175	neg	D-Fructose	HMDB0000660	Organic oxygen compounds	Organooxygen compounds	Carbohydrates and carbohydrate conjugates	M-H	C6H12O6	58.4	96.3	2.18599	44.2703	53.9199	41.6264	40.182	42.0032	52.5618	45.2618	39.0198	44.1727	59.9742	57.4237	53.325	48.8484	47.3857	53.7286
1.61_137.0245m/z	137.024	1.61087	neg	Salicylic acid	HMDB0001895	Benzenoids	Benzene and substituted derivatives	Benzoic acids and derivatives	M-H	C7H6O3	58.3	95.2	0.586933	18.8699	17.8223	17.0382	8.58883	5.85092	8.3508	8.13942	6.87343	5.85425	32.1028	29.814	31.7577	23.8528	28.6718	31.7628
6.60_185.0609m/z	185.061	6.59822	neg	1-Naphthaleneacetic acid	HMDB0032708	Benzenoids	Naphthalenes	Unclassified	M-H	C12H10O2	58.3	96.9	0.358439	17.5998	16.3046	16.611	18.259	18.3479	19.8911	18.9521	20.38	18.5813	12.8994	12.9862	12.7006	15.8836	12.7803	15.4142
1.27_180.0668m/z	180.067	1.26838	neg	2-Phenylacetamide	HMDB0010715	Benzenoids	Benzene and substituted derivatives	Phenylacetamides	M+FA-H	C8H9NO	58.2	96.3	1.06597	60.3687	50.3523	79.4796	82.522	109.055	90.3697	72.4133	96.2756	87.7616	18.6649	15.027	18.5538	25.0287	25.6536	15.4091
6.05_181.0504m/z	181.05	6.04725	neg	4-Hydroxyphenylacetaldehyde	HMDB0003767	Benzenoids	Benzene and substituted derivatives	Phenylacetaldehydes	M+FA-H	C8H8O2	58.2	95.7	-1.41063	56.0644	51.7979	52.4975	53.8959	49.9403	53.738	47.0077	45.478	51.8863	54.7137	50.2478	52.5087	50.797	51.2465	50.3613
6.20_269.0815m/z	269.082	6.19708	neg	4-O-Methylpinosylvic acid	HMDB0040868	Phenylpropanoids and polyketides	Stilbenes	Unclassified	M-H	C16H14O4	58.2	97.8	-1.58132	30.7518	32.2856	33.8026	33.6928	39.2949	37.041	37.2385	41.7089	40.0663	30.4834	29.3844	26.5435	31.2491	29.7133	29.2991
4.63_163.0398m/z	163.04	4.63367	neg	2',6'-Dihydroxy-4'-methoxyacetophenone	HMDB0029646	Organic oxygen compounds	Organooxygen compounds	Carbonyl compounds	M-H2O-H	C9H10O4	58	96.5	-1.25453	25.8643	22.1514	20.0589	16.609	16.4421	16.2837	13.7672	17.1713	15.9259	22.2861	24.5869	21.821	21.4995	23.4069	23.6557
1.57_201.1245m/z	201.124	1.5707	neg	Leucyl-Alanine	HMDB0028922	Organic acids and derivatives	Carboxylic acids and derivatives	Amino acids, peptides, and analogues	M-H	C9H18N2O3	57.9	97.6	0.1597	9.50587	9.17611	10.4714	0	0	0	0	0	0	13.0834	14.4912	14.7485	12.8108	12.4733	12.7446
2.28_151.0402m/z	151.04	2.28498	neg	3,4-Dihydroxyphenylacetaldehyde	HMDB0003791	Benzenoids	Benzene and substituted derivatives	Phenylacetaldehydes	M-H	C8H8O3	57.8	95.6	0.587305	20.0493	21.3674	23.6188	12.2456	12.3385	14.9175	16.7303	11.7769	11.1974	28.9381	23.2765	28.8225	27.6329	29.4398	26.3641
2.16_123.0453m/z	123.045	2.1635	neg	Erinapyrone B	HMDB0041427	Organoheterocyclic compounds	Pyrans	Pyranones and derivatives	M-H2O-H	C7H10O3	57.6	91.5	0.708576	47.2283	39.8937	45.9421	21.6616	25.5564	29.0777	26.0165	18.7295	26.6634	39.9528	44.1175	51.7614	49.1141	47.8266	51.304
5.25_180.0420n	163.039	5.25478	pos	Caffeic Acid	3316	Phenylpropanoids and polyketides	Cinnamic acids and derivatives	Hydroxycinnamic acids and derivatives	M+H-H2O, M+H, 2M+H	C9H8O4	57.3	88.8	-1.41604	16116.7	14381.4	13945.3	14955.1	14912	14665.4	15508.4	15724.3	15847	10570	10811.5	10801.3	10774.7	10389.6	10798.6
1.70_268.1031m/z	268.103	1.70033	pos	Adenosine	86	Nucleosides, nucleotides, and analogues	Purine nucleosides	Unclassified	M+H	C10H13N5O4	57	90.4	-3.38692	208.491	214.301	196.759	304.133	258.116	305.354	305.838	331.629	311.728	51.8532	50.6316	54.7898	53.2133	56.6309	57.9627
3.90_179.0351m/z	179.035	3.89722	neg	4-Hydroxyphenylpyruvic acid	HMDB0000707	Benzenoids	Benzene and substituted derivatives	Phenylpyruvic acid derivatives	M-H	C9H8O4	56.8	86.3	0.815132	93.5667	93.1087	96.1062	98.8352	98.2238	99.9667	97.4057	99.6452	99.0516	79.2064	73.4955	74.0392	76.3023	80.3588	76.2108
8.44_245.0812m/z	245.081	8.4381	neg	Corticrocin	HMDB0034384	Lipids and lipid-like molecules	Fatty Acyls	Fatty acids and conjugates	M-H	C14H14O4	56.8	94.8	-2.99182	16.823	13.5058	17.4664	18.4061	19.9264	14.718	16.5261	23.8613	17.475	11.3912	9.99005	12.0644	10.2461	11.1626	11.3601
1.71_284.0982m/z	284.098	1.71402	pos	Guanosine	87	Nucleosides, nucleotides, and analogues	Purine nucleosides	Unclassified	M+H	C10H13N5O5	56.7	97.5	-2.66854	27.7146	32.6592	31.1989	15.2917	15.5534	15.0616	15.1372	15.5386	16.3751	53.4179	54.2983	50.5736	54.2984	50.8214	54.8206
2.43_162.0563m/z	162.056	2.43348	neg	L-Tyrosine	HMDB0000158	Organic acids and derivatives	Carboxylic acids and derivatives	Amino acids, peptides, and analogues	M-H2O-H	C9H11NO3	56.7	91.7	1.45696	33.8026	32.0062	29.8857	31.0664	27.443	28.4174	34.8655	28.1693	31.0351	19.7847	27.6955	33.0598	26.7253	21.8057	22.8
7.17_281.0808m/z	281.081	7.17418	neg	Serylmethionine	HMDB0029045	Organic acids and derivatives	Carboxylic acids and derivatives	Amino acids, peptides, and analogues	M+FA-H	C8H16N2O4S	56.7	91.7	-2.20861	14.7369	16.1499	13.9564	14.7158	18.0451	17.5216	15.5739	15.8889	17.926	10.3494	12.6123	12.0855	10.5538	10.5219	10.9049
3.58_186.1137m/z	186.114	3.58323	neg	7-oxo-8-amino-nonanoic acid	LMFA01060168	Lipids and lipid-like molecules	Fatty Acyls	Fatty Acids and Conjugates	M-H	C9H17NO3	56.6	88.5	0.887257	110.733	96.1866	106.358	130.247	125.21	92.4122	108.534	122.543	97.3282	116.627	53.7061	71.1894	82.1133	91.3974	98.3776
1.35_267.0733m/z	267.073	1.34938	neg	Inosine	84	Nucleosides, nucleotides, and analogues	Purine nucleosides	Unclassified	M-H	C10H12N4O5	56.5	92.2	-0.8225	13.3191	14.2645	11.7827	21.5616	29.9871	18.3596	18.8858	22.9205	23.65	1.75969	0.97882	3.03182	3.50136	2.22491	3.13508
1.02_136.0610m/z	136.061	1.02388	pos	Adenine	85	Organoheterocyclic compounds	Imidazopyrimidines	Purines and purine derivatives	M+H	C5H5N5	56.4	90.4	-5.41709	355.782	290.574	293.804	43.2322	42.6186	43.7352	43.0894	39.416	40.3122	501.029	518.837	527.164	515.031	512.506	557.598
2.26_135.0454m/z	135.045	2.25798	neg	Phenylacetic acid	HMDB0000209	Benzenoids	Benzene and substituted derivatives	Unclassified	M-H	C8H8O2	56.4	88	1.68785	46.6684	48.8419	52.232	51.0499	54.7737	51.757	45.5677	47.3197	52.2384	32.1876	38.3027	33.2349	34.5206	33.4308	30.704
1.01_118.0852m/z	118.085	1.00855	pos	L-Valine	35	Organic acids and derivatives	Carboxylic acids and derivatives	Amino acids, peptides, and analogues	M+H	C5H11NO2	56.3	92.4	-9.34108	81.6402	56.9181	70.4425	78.0626	69.4265	73.3144	73.2831	72.4511	72.4591	20.7732	20.097	20.7481	18.0684	17.6891	19.2862
1.67_245.0764m/z	245.076	1.67283	pos	Uridine	90	Nucleosides, nucleotides, and analogues	Pyrimidine nucleosides	Unclassified	M+H	C9H12N2O6	56.3	85.8	-1.72831	43.8054	44.0664	43.4395	13.4448	11.5275	13.5697	12.2215	12.8024	11.9109	100.078	91.6454	97.8635	87.8616	93.791	93.564
3.07_209.0457m/z	209.046	3.06577	neg	3-(3,4-Dihydroxy-5-methoxy)-2-propenoic acid	HMDB0035484	Phenylpropanoids and polyketides	Cinnamic acids and derivatives	Hydroxycinnamic acids and derivatives	M-H	C10H10O5	56.2	89.9	0.657785	15.2988	16.4667	13.3046	13.2922	11.636	11.6693	11.9918	8.47837	8.88349	12.5821	12.1258	14.6221	14.4432	12.6029	13.136
9.11_278.0861n	279.093	9.10572	pos	Triphenylphosphine oxide	64889	Unclassified	Unclassified	Unclassified	M+H, 2M+H, 2M+Na, 2M+K, M+Na	C18H15OP	56.2	84.6	0.228319	1775.63	1615.9	1596.09	1560.39	1452.32	1529.11	1480	1551.48	1519.93	1618.29	1617.93	1637.65	1586.35	1609.19	1605.21
4.25_299.0917m/z	299.092	4.25253	neg	(2E)-1-(2,3-dihydroxy-4,6-dimethoxyphenyl)-3-phenylprop-2-en-1-one	HMDB0132911	Phenylpropanoids and polyketides	Linear 1,3-diarylpropanoids	Chalcones and dihydrochalcones	M-H	C17H16O5	56.1	96.4	-2.80207	12.9799	15.8556	14.5189	11.2751	14.9587	13.5552	16.1272	13.0403	14.6752	14.4694	17.2648	12.9446	19.3324	13.3434	14.7276
0.66_148.0603m/z	148.06	0.662733	pos	L-Glutamate	19	Organic acids and derivatives	Carboxylic acids and derivatives	Amino acids, peptides, and analogues	M+H	C5H9NO4	56	82.9	-1.18928	653.801	603.18	578.339	602.123	588.227	586.354	636.613	636.16	629.714	542.72	550.127	549.662	547.686	557.959	583.233
1.48_139.0403m/z	139.04	1.48387	neg	xi-2,3-Dihydro-3,5-dihydroxy-6-methyl-4H-pyran-4-one	HMDB0036380	Organoheterocyclic compounds	Pyrans	Pyranones and derivatives	M-H2O-H	C7H10O4	55.9	86.9	1.62584	37.4015	40.6564	37.9832	44.605	44.9397	36.7582	32.1778	33.8098	28.6458	33.0012	33.8985	36.1599	30.0794	31.8885	35.7946
0.65_129.0421n	130.049	0.647733	pos	(R)-(+)-2-Pyrrolidone-5-carboxylic acid	63632	Unclassified	Unclassified	Unclassified	M+H, M+NH4	C5H7NO3	55.8	86.6	-3.89368	1378.78	1287.05	1188.53	1222.77	1247.72	1183.99	1365.58	1347.68	1346.42	1151.95	1136.34	1154.43	1187.59	1141.46	1210.89
17.22_112.9854m/z	112.985	17.2239	neg	Trifluoroacetic acid	HMDB0014118	Organic acids and derivatives	Carboxylic acids and derivatives	Alpha-halocarboxylic acids and derivatives	M-H	C2HF3O2	55.8	84.1	-1.98543	60.4931	69.0009	67.3172	66.7692	64.3285	64.8758	57.0575	56.5495	59.4433	66.9634	63.5183	65.3106	71.77	63.2439	68.0424
2.13_206.0438m/z	206.044	2.13415	pos	Xanthurenic acid	5841	Organoheterocyclic compounds	Quinolines and derivatives	Quinoline carboxylic acids	M+H	C10H7NO4	55.7	91.1	-4.68056	8.57202	10.1089	11.0004	11.4775	9.64862	9.81631	10.4917	11.4441	10.9662	13.8019	15.0033	12.7414	12.7762	12.3157	13.9964
2.33_393.1760m/z	393.176	2.32548	neg	Nepetariaside	HMDB0039014	Lipids and lipid-like molecules	Prenol lipids	Terpene glycosides	M+FA-H	C16H28O8	55.7	98.3	-1.66436	16.4401	13.7238	18.0939	19.8452	16.7355	18.2486	21.5207	20.5376	31.0188	21.3531	10.994	16.0066	15.036	17.8317	14.0391
9.56_287.1643m/z	287.164	9.56203	neg	Capsiate	HMDB0034780	Benzenoids	Phenols	Methoxyphenols	M-H2O-H	C18H26O4	55.7	93.2	-3.18445	15.6306	11.6632	12.1087	14.4324	8.47931	15.002	11.2542	15.2906	13.7914	11.7244	10.2237	10.1785	10.6918	12.4767	9.69326
4.65_137.0244m/z	137.024	4.64733	neg	p-Salicylic acid	3263	Unclassified	Unclassified	Unclassified	M-H	C7H6O3	55.6	80.4	-0.0341551	59.0599	57.4091	59.3256	43.1019	34.9203	37.2001	34.9779	39.4173	32.6979	81.1666	84.6003	77.6274	79.7556	82.0575	79.1667
8.53_261.0546m/z	261.055	8.5326	neg	3-Hydroxy-2-(4-methylbenzoyl)-4H-1-benzopyran-4-one	HMDB0031969	Organic oxygen compounds	Organooxygen compounds	Carbonyl compounds	M-H2O-H	C17H12O4	55.6	88.8	-4.02085	30.8554	33.461	32.2538	33.2697	35.7699	32.8999	32.8706	28.3557	29.5771	31.6595	37.0342	28.2311	28.6753	24.6022	31.0998
0.59_225.0621m/z	225.062	0.589583	neg	Allose	HMDB0001151	Organic oxygen compounds	Organooxygen compounds	Carbohydrates and carbohydrate conjugates	M+FA-H	C6H12O6	55.4	84.1	2.6965	13.2633	17.2524	16.1834	12.1076	14.1528	12.732	19.428	10.2306	17.0311	18.6651	18.2003	11.648	19.2712	18.2778	19.567
2.12_109.0296m/z	109.03	2.123	neg	Pyrocatechol	282	Benzenoids	Phenols	Benzenediols	M-H	C6H6O2	55.4	82.4	0.708359	26.5883	29.8846	28.745	6.70969	12.7403	11.2329	8.71504	6.57217	8.86046	43.6427	39.6646	35.8211	40.5299	44.3707	46.9063
2.18_138.0311m/z	138.031	2.17698	neg	5-Hydroxypyrazinamide	HMDB0001978	Organoheterocyclic compounds	Diazines	Pyrazines	M-H	C5H5N3O2	55.4	84.9	1.3777	17.7345	11.3847	12.0573	8.7575	14.7742	9.04015	8.00271	10.7311	4.42859	8.003	10.5888	8.51817	9.03545	8.97458	9.58898
9.36_303.1586m/z	303.159	9.35955	neg	Zeranol	HMDB0032702	Phenylpropanoids and polyketides	Macrolides and analogues	Unclassified	M-H2O-H	C18H26O5	55.4	96.5	-4.79195	12.4929	10.8234	15.1819	8.87206	11.9509	14.6566	10.4357	9.20515	9.01409	11.2	8.35506	9.51237	11.9612	10.3054	8.83846
1.02_152.0556m/z	152.056	1.02388	pos	Guanine	315	Organoheterocyclic compounds	Imidazopyrimidines	Purines and purine derivatives	M+H	C5H5N5O	55	85.8	-6.95828	26.0933	22.78	28.3702	2.26658	1.36327	2.23813	3.28886	2.0213	2.83985	46.4717	49.9095	49.227	49.4196	48.3949	55.8612
2.95_225.0407m/z	225.041	2.94512	neg	(E)-3-(2,3-Dihydroxyphenyl)-2-propenoic acid	HMDB0032057	Phenylpropanoids and polyketides	Cinnamic acids and derivatives	Hydroxycinnamic acids and derivatives	M+FA-H	C9H8O4	55	79	1.51391	43.4923	41.1636	40.9258	91.5916	79.3365	44.1605	46.741	45.4395	43.1835	23.1591	25.5373	22.6052	23.3904	22.9239	25.1931
5.03_237.0612m/z	237.061	5.02715	neg	Quinic acid	HMDB0003072	Organic oxygen compounds	Organooxygen compounds	Alcohols and polyols	M+FA-H	C7H12O6	54.9	79.2	-1.7977	9.5029	8.03171	4.09542	5.11402	7.44708	6.14032	6.76113	6.31213	5.28664	8.08731	9.82282	5.9833	8.292	6.65474	7.8019
0.76_286.0914m/z	286.091	0.7574	pos	Gynocardin	HMDB0029913	Organooxygen compounds	Carbohydrates and carbohydrate conjugates	Glycosyl compounds	M+H-H2O	C12H17NO8	54.7	77.6	-2.56195	299.24	276.464	282.752	218.473	211.839	223.607	238.652	231.516	225.71	355.276	342.053	365.345	349.446	369.721	347.476
10.95_278.0940n	279.101	10.9473	pos	DIHYDRO TANSHINONE	85014	Unclassified	Unclassified	Unclassified	M+H, 2M+Na, 2M+NH4, 2M+H, M+Na, M+H-H2O	C18H14O3	54.6	78.3	-1.03581	30914.4	28406.3	26500.6	27848.4	22899.3	21973.1	28913.7	25174.2	29334.8	23216.1	28144.7	27683.5	23029.3	28671.3	21672.5
6.42_149.0242m/z	149.024	6.4184	neg	Quinolacetic acid	HMDB0240257	Organooxygen compounds	Alcohols and polyols	Tertiary alcohols	M-H2O-H	C8H8O4	54.6	78.5	-1.29746	18.6161	19.0345	18.1826	7.53949	6.29269	9.68085	10.3751	7.94155	6.71545	25.6932	23.9865	25.4829	24.6227	24.6278	25.548
2.14_329.0870m/z	329.087	2.1365	neg	2-O-Benzoyl-D-glucose	HMDB0034618	Organic oxygen compounds	Organooxygen compounds	Carbohydrates and carbohydrate conjugates	M+FA-H	C13H16O7	54.5	83.9	-2.75194	17.6392	23.7697	20.0127	22.4951	25.6273	25.8603	23.0889	26.917	28.2484	10.1742	9.3701	9.56267	11.0174	10.4003	10.9732
3.31_168.0426n	167.035	3.3106	neg	3-Acetyl-4-hydroxy-6-methyl-2H-pyran-2-one	HMDB0033129	Organic oxygen compounds	Organooxygen compounds	Carbonyl compounds	M-H, M+FA-H	C8H8O4	54.5	77.1	2.02708	330.338	329.909	334.458	280.735	240.829	248.503	252.009	208.674	204.25	372.725	364.591	366.046	382.336	394.358	382.198
0.65_221.0310m/z	221.031	0.650583	neg	Ascorbic acid	HMDB0000044	Organoheterocyclic compounds	Dihydrofurans	Furanones	M+FA-H	C6H8O6	54.4	82.2	4.25707	38.0782	33.7201	29.49	29.6184	25.1867	27.7669	21.0199	26.0096	27.8835	35.5971	35.7761	40.2143	34.9333	28.6026	40.3661
1.83_415.1240m/z	415.124	1.82568	neg	2-Hydroxybenzaldehyde O-[xylosyl-(1->6)-glucoside]	HMDB0034157	Organic oxygen compounds	Organooxygen compounds	Carbohydrates and carbohydrate conjugates	M-H	C18H24O11	54.4	87.9	-1.45079	17.7084	23.9918	30.1916	21.3145	15.773	20.6733	26.0414	28.593	22.5945	22.2841	22.8237	22.366	25.7447	21.7062	24.699
3.04_325.0565m/z	325.057	3.03895	neg	Fertaric acid	HMDB0029199	Phenylpropanoids and polyketides	Cinnamic acids and derivatives	Hydroxycinnamic acids and derivatives	M-H	C14H14O9	54.4	76.2	-0.00430286	224.389	219.353	214.197	247.304	224.641	240.244	234.741	251.787	252.812	186.16	200.164	200.858	189.473	189.503	192.798
5.04_179.0352m/z	179.035	5.04065	neg	2-Hydroxy-3-(4-hydroxyphenyl)propenoic acid	HMDB0006915	Benzenoids	Benzene and substituted derivatives	Phenylpyruvic acid derivatives	M-H	C9H8O4	54.3	77	1.11264	475.597	445.779	385.916	423.13	554.243	403.252	451.255	495.65	410.733	401.38	418.164	389.489	377.924	382.729	414.23
0.68_118.0854m/z	118.085	0.6774	pos	Betaine	287	Organic acids and derivatives	Carboxylic acids and derivatives	Amino acids, peptides, and analogues	M+H	C5H11NO2	54.2	81	-7.64525	85.5914	82.0989	81.218	79.1709	79.152	83.7137	92.3885	87.3334	85.101	96.7181	105.822	102.575	102.961	106.517	110.578
6.47_194.0575n	177.054	6.47122	pos	Scytalone	65532	Unclassified	Unclassified	Unclassified	M+H-H2O, M+H	C10H10O4	54.2	76.4	-2.35324	2921.08	2730.06	2594.5	2971.42	2936.33	2810.93	2890.28	2901.68	2981.98	2200.75	2052.43	2105.57	2149.19	2006.9	2044.38
5.90_717.1461m/z	717.146	5.89743	neg	Salvianolic acid L	HMDB0037370	Benzenoids	Naphthalenes	Phenylnaphthalenes	M-H	C36H30O16	54.1	73.3	-0.0266828	149347	146170	142527	153362	151753	153396	148157	153522	151487	110667	112917	109998	110256	110743	105853
2.62_551.1045m/z	551.104	2.62247	neg	5,2',6'-Trihydroxy-7,8-dimethoxyflavone 2'-glucuronide	LMPK12111296	Lipids and lipid-like molecules	Polyketides	Flavonoids	M+FA-H	C23H22O13	53.9	74.6	0.499799	950.296	948.017	956.603	1001.26	1001.48	995.399	964.944	1023.16	1006.53	871.197	882.561	865.934	874.266	847.171	846.251
1.83_147.0455m/z	147.045	1.82568	neg	3-(3-Hydroxyphenyl)propanoic acid	HMDB0000375	Phenylpropanoids and polyketides	Phenylpropanoic acids	Unclassified	M-H2O-H	C9H10O3	53.8	75.8	1.79437	32.85	35.1188	35.7281	59.1425	57.3366	55.2177	54.6023	56.1665	53.8065	9.06837	11.0232	8.76969	9.15687	9.32971	7.98771
4.31_413.1447m/z	413.145	4.30703	neg	Zizybeoside I	HMDB0034954	Organic oxygen compounds	Organooxygen compounds	Carbohydrates and carbohydrate conjugates	M-H2O-H	C19H28O11	53.8	75.2	-1.4361	201.225	193.352	207.486	179.236	172.744	171.351	169.585	182.215	177.235	223.375	224.645	248.583	225.595	227.184	246.735
1.19_192.0279n	173.01	1.18738	neg	Diketogulonic acid	HMDB0005971	Organic oxygen compounds	Organooxygen compounds	Carbohydrates and carbohydrate conjugates	2M-H, M-H2O-H	C6H8O7	53.7	75.4	4.91044	411.197	416.247	442.456	325.034	311.235	309.171	299.507	307.633	326.754	440.843	459.706	464.728	449.295	497.437	440.139
0.66_119.0572n	102.054	0.662733	pos	L-Threonine	32	Organic acids and derivatives	Carboxylic acids and derivatives	Amino acids, peptides, and analogues	M+H-H2O, M+H	C4H9NO3	53.6	80.1	-9.00519	39.0508	38.974	39.1815	48.5118	48.0203	48.3592	53.4381	52.9177	52.9428	26.3153	28.7443	29.0018	28.8973	30.493	29.7195
1.69_164.0464n	182.08	1.68667	pos	2-Hydroxycinnamic acid	306	Phenylpropanoids and polyketides	Cinnamic acids and derivatives	Hydroxycinnamic acids and derivatives	M+H, M+NH4, M+H-H2O	C9H8O3	53.6	75.9	-5.91103	670.541	636.621	613.602	894.853	825.957	905.794	906.448	934.343	955.478	190.015	191.684	191.869	180.62	194.597	181.441
10.05_287.1642m/z	287.164	10.0547	neg	5'-Carboxy-gamma-chromanol	HMDB0012799	Unclassified	Unclassified	Unclassified	M-H2O-H	C18H26O4	53.6	81.1	-3.57276	65.1504	75.2853	67.8594	71.5253	69.9336	79.795	73.0444	78.9741	78.5438	64.8728	58.399	75.1734	53.3277	60.0703	54.8754
11.86_319.2270m/z	319.227	11.8605	neg	8alpha,13R-Epoxy-14-labden-19-oic acid	HMDB0036810	Lipids and lipid-like molecules	Prenol lipids	Triterpenoids	M-H	C20H32O3	53.6	77.3	-2.83696	31.3398	34.6286	30.9985	19.6311	25.7475	22.3486	26.1115	24.3123	23.2628	37.9653	30.7104	21.7303	23.4707	28.5221	15.9898
3.21_377.0877m/z	377.088	3.21493	neg	3'-Deoxydryopteric acid	LMPK12020034	Lipids and lipid-like molecules	Polyketides	Flavonoids	M+FA-H	C17H16O7	53.6	68.6	-0.389001	5109.28	5005.6	4943.49	6004.62	6020.67	5742.28	5667.05	5831.82	5840.13	3574.8	3608.93	3527.66	3561.32	3516.79	3500.34
3.52_371.0982m/z	371.098	3.51558	neg	3,4,5-trihydroxy-6-[(2-phenylpropanoyl)oxy]oxane-2-carboxylic acid	HMDB0141878	Unclassified	Unclassified	Unclassified	M+FA-H	C15H18O8	53.6	72.5	-0.394138	685.777	661.925	663.429	637.138	627.353	606.406	594.598	620.779	567.412	646.029	652.63	626.53	636.715	633.092	634.579
9.69_312.1362n	313.143	9.69118	pos	m-(beta-Acetyl-alpha-ethyl-p-hydroxyphenethyl)benzoic acid	70437	Unclassified	Unclassified	Unclassified	M+H, 2M+H, 2M+NH4, 2M+Na, M+Na, M+H-H2O	C19H20O4	53.6	70.5	0.0057867	16860.3	15365	14819.7	15222.4	14204.4	14661.9	14966.4	15576.6	15196.4	13100.2	13598.8	13643.4	13383.2	13072.5	13085.7
0.79_666.2199n	705.184	0.790733	pos	Stachyose	6951	Organic oxygen compounds	Organooxygen compounds	Carbohydrates and carbohydrate conjugates	M+Na, M+K	C24H42O21	53.5	74.7	-2.91227	19797.9	16973.5	16127.2	15862.1	13508.8	15195.5	15718.3	15175.2	15807.3	16383.9	17366.6	17548.6	17197.6	17223.6	19894
1.07_549.1679m/z	549.168	1.06523	neg	Maltotriose	HMDB0001262	Organic oxygen compounds	Organooxygen compounds	Carbohydrates and carbohydrate conjugates	M+FA-H	C18H32O16	53.5	75	1.21506	4617.78	4791.13	6012.12	4618.57	4766.35	5295.22	4777.32	4429.88	5479.52	4453.65	4214.78	3989.46	4586.96	4388	4881.23
1.10_297.1195m/z	297.119	1.0992	neg	2,3-Butanediol glucoside	HMDB0040822	Organic oxygen compounds	Organooxygen compounds	Carbohydrates and carbohydrate conjugates	M+FA-H	C10H20O7	53.5	76.9	1.39541	84.7654	68.3792	111.49	58.4849	74.1862	87.4167	63.7185	76.7178	73.5035	61.4803	45.7488	54.5592	68.5337	64.0371	62.5691
2.12_153.0202m/z	153.02	2.123	neg	Gentisic acid	618	Benzenoids	Benzene and substituted derivatives	Benzoic acids and derivatives	M-H	C7H6O4	53.5	76.8	5.53364	51.0411	47.5791	51.709	10.7171	10.4823	12.1103	9.91635	10.0555	9.81148	96.9067	95.6555	95.9043	97.2004	97.8956	96.5643
2.38_298.0952m/z	298.095	2.38063	pos	5′-Deoxy-5′-<WBR>(methylthio)adenosine	3425	Nucleosides, nucleotides, and analogues	5'-deoxyribonucleosides	5'-deoxy-5'-thionucleosides	M+H	C11H15N5O3S	53.5	84.5	-5.5219	26.0786	28.634	31.6017	27.8277	32.1758	25.7409	20.8491	27.34	24.9686	29.7745	29.0345	29.4175	24.2939	27.2506	29.6506
2.61_150.0316n	299.077	2.60897	neg	4-Hydroxyphthalide	HMDB0032598	Organoheterocyclic compounds	Isocoumarans	Isobenzofuranones	M+FA-H, 2M-H	C8H6O3	53.5	70.3	-0.812207	55.6665	54.2821	44.885	63.5698	51.4462	58.5194	50.3139	48.6126	47.4019	36.6727	38.9174	39.3985	38.1522	37.2833	37.9327
9.06_274.2737m/z	274.274	9.06472	pos	C16 Sphinganine	41556	Unclassified	Unclassified	Unclassified	M+H	C16H35NO2	53.5	70.7	-1.26832	3465.55	3188.97	3045.73	2826.61	3424.21	3287.71	3202.48	2946.03	2833.46	3013.99	3415.33	2707.22	3162.48	3265.05	2683.66
0.96_343.1235m/z	343.123	0.959717	pos	Inulobiose	HMDB0029898	Organooxygen compounds	Carbohydrates and carbohydrate conjugates	Glycosyl compounds	M+H	C12H22O11	53.4	70.8	-0.0224724	6849.06	6520.76	5816.26	5492.07	5231.37	5921.33	6003.65	6575.07	5952.66	5775.28	5784.1	5638.51	6232.73	5500.36	5876.25
1.02_244.0919m/z	244.092	1.02388	pos	Cytidine	3376	Nucleosides, nucleotides, and analogues	Pyrimidine nucleosides	Unclassified	M+H	C9H13N3O5	53.4	78.2	-3.88838	10.1946	7.04213	7.51261	2.15603	0.502839	1.94177	1.98645	2.06589	0.514278	13.8292	16.6476	15.3074	16.0406	15.4557	16.9092
10.12_562.3125m/z	562.312	10.1208	neg	LysoPC(18:3(6Z,9Z,12Z))	HMDB0010387	Lipids and lipid-like molecules	Glycerophospholipids	Glycerophosphocholines	M+FA-H	C26H48NO7P	53.4	91.7	-4.9743	42.6746	55.0443	50.1095	51.9467	64.8992	65.6432	46.7086	62.709	58.6441	29.0913	12.3254	16.0204	9.19121	15.6456	23.6599
10.57_297.1499m/z	297.15	10.5708	neg	3,4-dihydroxy-9,10-secoandrosta-1,3,5(10)-triene-9,17-dione	LMST02020062	Lipids and lipid-like molecules	Sterol Lipids	Steroids	M-H2O-H	C19H24O4	53.4	72.4	0.791008	21.7721	22.4035	22.1128	22.9861	21.1404	31.2839	22.885	25.7886	23.1494	23.3283	21.2019	24.4645	19.8053	23.3811	19.731
0.68_87.0433m/z	87.0433	0.6774	pos	4-Deoxytetronic acid	5533	Organoheterocyclic compounds	Lactones	Gamma butyrolactones	M+H	C4H6O2	53.3	77.9	-8.82096	35.4252	36.0827	32.7715	23.7017	24.5847	24.185	24.9358	23.6665	25.3014	51.7941	53.1769	51.1294	51.9504	54.2702	54.8156
3.17_313.0578m/z	313.058	3.17092	pos	5-Hydroxydantrolene	HMDB0060776	Organoheterocyclic compounds	Azolidines	Imidazolidines	M+H-H2O	C14H10N4O6	53.3	79.1	3.26069	3.39999	5.20834	5.38923	8.41608	6.56896	6.83371	4.83018	5.62426	5.72873	8.5476	7.29804	7.77307	9.16063	7.81305	8.92162
4.44_537.1036m/z	537.104	4.44318	neg	Isomelitric acid A	HMDB0039523	Benzenoids	Benzene and substituted derivatives	Phenylpyruvic acid derivatives	M-H	C27H22O12	53.3	68.2	-0.452394	27583.9	26529.9	26298.2	18598.4	15751.4	18078.2	17547.5	14906.6	14929.7	33170.3	32402.7	32393.5	31959.3	31930.3	32626
0.92_504.1686n	505.176	0.924067	pos	Dextrin	HMDB0006857	Organic oxygen compounds	Organooxygen compounds	Carbohydrates and carbohydrate conjugates	M+H-H2O, M+H	C18H32O16	53.2	71	-0.951102	60348.9	56605.4	49586.4	46752.1	43708.2	49804.4	51328.9	55749.7	50607.1	49931.8	49366.7	48808	54783.5	48917.1	55789.2
2.86_237.0405m/z	237.04	2.86495	neg	Scopoletin	HMDB0034344	Phenylpropanoids and polyketides	Coumarins and derivatives	Hydroxycoumarins	M+FA-H	C10H8O4	53.2	72.5	0.188918	24.7227	21.0945	22.6896	15.0647	14.2666	16.0604	14.9695	12.192	14.6971	26.682	31.1018	33.5459	28.3481	32.4392	28.157
6.10_501.1031m/z	501.103	6.10175	neg	3,4,5-trihydroxy-6-{[4-oxo-1-(5,6,7-trimethoxy-4-oxo-4H-chromen-2-yl)cyclohexa-2,5-dien-1-yl]oxy}oxane-2-carboxylic acid	HMDB0128593	Organic oxygen compounds	Organooxygen compounds	Carbohydrates and carbohydrate conjugates	M-H2O-H	C24H24O13	53.2	69.9	-1.47695	19711.9	19656.4	18945.1	19929.5	19696.4	20316.3	19138.4	19032.2	19336.3	16774.2	16397.6	16516.8	16706	16156	16692.5
12.52_271.2406m/z	271.241	12.5152	pos	3Z,6Z,9Z-Octadecatriene	LMFA11000167	Lipids and lipid-like molecules	Fatty Acyls	Hydrocarbons	M+Na	C18H32	53.1	73.9	3.96977	71.5314	76.6922	64.8692	58.8154	69.8046	67.4479	69.3141	73.7004	77.6943	72.1018	70.7947	74.183	66.3957	83.1255	79.6296
3.23_180.0419n	163.039	3.22542	pos	m-Hydroxyphenylpyruvic acid	347	Unclassified	Unclassified	Unclassified	M+H-H2O, M+H	C9H8O4	53.1	70.8	-2.04829	940.18	850.989	835.613	350.55	270.47	373.422	374.797	330.811	347.713	1513.63	1455.71	1470.13	1371.03	1561.01	1565.51
1.38_192.0259n	210.06	1.38003	pos	Citric acid	124	Organic acids and derivatives	Carboxylic acids and derivatives	Tricarboxylic acids and derivatives	M+H, M+NH4, M+H-H2O	C6H8O7	53	73.9	-5.85271	1133.51	1142.17	1027.67	557.946	519.003	494.494	558.188	586.995	498.191	991.192	939.564	847.987	848.808	937.29	753.965
3.08_179.0356m/z	179.036	3.07927	neg	3-(2-hydroxyphenyl)oxirane-2-carboxylic acid	HMDB0134040	Benzenoids	Phenols	1-hydroxy-4-unsubstituted benzenoids	M-H	C9H8O4	53	70.3	3.61522	2996.36	3096.05	3025.13	1125.95	876.64	1148.65	1105.85	900.552	826.295	4566.05	4451.41	4442.76	4424.93	4663	4560.02
1.01_666.2203n	684.255	1.00855	pos	Cellotetraose	63206	Unclassified	Unclassified	Unclassified	M+H, M+NH4	C24H42O21	52.9	69.2	-2.28598	90939.5	90991.2	73673	69412.9	65814.9	77255.9	81750.7	90312	79384.4	78619.3	78466.9	77766.9	91876.1	81402.5	102003
2.54_227.1747m/z	227.175	2.54262	pos	1,8-Diazacyclotetradecane-2,9-dione	66151	Unclassified	Unclassified	Unclassified	M+H	C12H22N2O2	52.9	72.3	-2.98351	427.417	425.946	415.2	303.398	351.774	321.96	400.93	282.176	319.648	412.429	447.091	467.467	520.592	383.039	464.001
3.56_537.1038m/z	537.104	3.55623	neg	Melitric acid A	HMDB0040681	Benzenoids	Benzene and substituted derivatives	Phenylpyruvic acid derivatives	M-H	C27H22O12	52.9	68	-0.0266969	52539.5	51166.8	49974	52921.7	53666	51772.1	49831.6	52215.4	51577.1	43044.9	44040.6	42655.9	43154.1	42403	43234.6
10.95_857.2699m/z	857.27	10.9473	pos	3'-Amino-3'-deoxythimidine glucuronide	HMDB0060751	Nucleosides, nucleotides, and analogues	Pyrimidine nucleosides	Pyrimidine 2',3'-dideoxyribonucleosides	2M+Na	C16H23N3O10	52.8	74.7	4.83892	99.1749	86.1505	88.2959	121.114	88.0302	69.9612	126.294	67.559	104.045	60.3757	105.047	94.086	85.1465	154.056	66.3102
11.35_371.1855m/z	371.186	11.3474	neg	(-)-20-Acetoy-9-hydroxy-1,6,14-rhamnofolane-triene-3,13-dione	LMPR0104320001	Lipids and lipid-like molecules	Prenol lipids	Isoprenoids	M-H	C22H28O5	52.8	76.7	-2.28296	33.9604	22.4421	45.0036	20.2909	25.9416	19.3638	24.5932	19.8161	21.3456	33.25	49.3879	36.6106	58.7816	62.4136	45.8992
3.20_223.0612m/z	223.061	3.20127	neg	Antibiotic LA-1	LMFA01031130	Lipids and lipid-like molecules	Fatty Acyls	Fatty Acids and Conjugates	M+FA-H	C10H10O3	52.8	67.7	0.149831	28.3162	29.7009	27.6691	22.4256	25.5591	22.7903	22.9579	24.3019	20.4501	28.3446	27.8473	28.5824	29.8295	26.2178	27.6611
9.33_333.2056m/z	333.206	9.33255	neg	5(S)-HpEPE	3850	Unclassified	Unclassified	Unclassified	M-H	C20H30O4	52.8	76.4	-4.62693	354.286	368.035	366.001	313.939	290.674	292.121	333.373	304.358	338.017	370.636	387.837	440.117	339.096	432.811	347.168
1.46_309.1193m/z	309.119	1.45703	neg	Ilicifolinoside A	HMDB0041186	Lipids and lipid-like molecules	Fatty Acyls	Fatty acyl glycosides	M+FA-H	C11H20O7	52.7	69.3	0.815167	197.716	197.621	216.678	282.434	265.625	249.31	256.642	282.5	245.816	136.338	140.282	160.073	139.291	147.428	124.86
11.11_272.1766n	273.184	11.1099	pos	6,9,12-octadecatriynoic acid	LMFA01030554	Lipids and lipid-like molecules	Fatty Acyls	Fatty Acids and Conjugates	M+H-H2O, M+H	C18H24O2	52.7	73.5	-3.81225	881.684	823.834	755.517	696.499	681.997	777.896	866.786	818.636	896.071	791.769	626.052	710.699	753.991	764.079	612.225
3.31_727.2599m/z	727.26	3.3106	neg	6-(4-{3-[5-(3,3-dimethyloxiran-2-yl)-3-methylpent-2-en-1-yl]-5,7-dihydroxy-6-(3-methylbut-2-en-1-yl)-4-oxo-4H-chromen-2-yl}-3-hydroxyphenoxy)-3,4,5-trihydroxyoxane-2-carboxylic acid	HMDB0129774	Phenylpropanoids and polyketides	Flavonoids	Flavonoid glycosides	M+FA-H	C36H42O13	52.6	94.1	-1.2743	21.8609	19.3984	23.3952	20.9148	19.9194	19.5667	20.7855	21.9422	21.3775	27.1793	21.8861	22.9145	28.5309	26.8161	15.7027
3.61_159.0453m/z	159.045	3.61023	neg	(2Z)-2-(hydroxymethyl)-3-phenylprop-2-enoic acid	HMDB0133611	Phenylpropanoids and polyketides	Cinnamic acids and derivatives	Cinnamic acids	M-H2O-H	C10H10O3	52.6	66.9	1.08536	102.517	83.9257	92.6947	71.5643	72.1234	57.4699	57.1726	61.0135	60.6191	104.997	106.297	109.157	111.606	104.572	106.522
1.19_148.0374n	129.02	1.18738	neg	2-dehydro-3-deoxy-D-arabinonic acid	LMFA01050474	Lipids and lipid-like molecules	Fatty Acyls	Fatty Acids and Conjugates	M-H2O-H, M-H	C5H8O5	52.5	65.7	1.73636	89.4198	78.4847	82.5102	66.5591	70.049	64.1344	66.6675	59.9983	67.7924	83.8959	91.0135	85.2783	86.4679	80.7117	73.5344
10.12_327.1225m/z	327.122	10.116	pos	omega-Hydroxymoracin N	95712	Phenylpropanoids and polyketides	2-arylbenzofuran flavonoids	Unclassified	M+H	C19H18O5	52.5	67	-0.69704	7582.54	7050.28	6708.98	6091.45	6389.71	6454.52	7025.41	6998.51	6797.33	6204.22	6325.64	6225.26	6010.43	6041.17	5997.29
2.35_426.1874n	425.165	2.35248	neg	Phe Gly Phe Gly	65366	Unclassified	Unclassified	Unclassified	M-H2O-H, M-H	C22H26N4O5	52.5	85.4	-6.88321	30.4093	24.009	28.858	51.3717	54.127	47.1133	44.2473	52.92	48.9464	15.3057	13.4083	13.6655	19.2688	12.5198	16.0719
6.80_299.1286m/z	299.129	6.80455	neg	2-hydroxy-2-[8-hydroxy-2-methyl-2-(4-methylpent-3-en-1-yl)-2H-chromen-5-yl]acetic acid	HMDB0134720	Organoheterocyclic compounds	Benzopyrans	1-benzopyrans	M-H2O-H	C18H22O5	52.4	68.6	-0.816887	252.86	249.849	243.586	193.892	202.727	243.305	240.118	233.499	223.273	244.596	249.333	254.146	256.911	243.549	243.77
9.60_279.1018m/z	279.102	9.60253	neg	Leucyl-Cysteine	HMDB0028926	Organic acids and derivatives	Carboxylic acids and derivatives	Amino acids, peptides, and analogues	M+FA-H	C9H18N2O3S	52.4	68.8	-1.02425	61.2071	73.6348	66.8087	78.1439	63.7112	56.0059	60.4923	57.9435	66.0034	59.6923	53.958	58.847	56.6718	53.1071	56.3013
1.02_130.0861m/z	130.086	1.02388	pos	L-Pipecolic acid	63100	Organic acids and derivatives	Carboxylic acids and derivatives	Amino acids, peptides, and analogues	M+H	C6H11NO2	52.3	64.9	-0.993381	95.5887	80.23	86.9107	72.3806	65.46	67.8516	72.5403	75.2464	72.8917	76.8122	76.774	78.6334	75.836	73.6867	81.1984
2.16_153.0556m/z	153.056	2.1635	neg	3,4-Dihydroxyphenyl ethanol	58314	Unclassified	Unclassified	Unclassified	M-H	C8H10O3	52.3	65.7	-0.829902	78.6357	76.7557	80.7244	36.0403	37.2593	38.4956	34.18	36.6785	31.2675	129.593	137.706	133.133	133.733	132.307	135.942
2.23_260.1359n	243.133	2.23213	pos	Glu Leu	44684	Unclassified	Unclassified	Unclassified	M+H-H2O, M+H	C11H20N2O5	52.3	76.7	-4.93431	10.663	10.8381	11.3932	0.652983	2.44989888843646E-06	2.44989888843646E-06	2.44989888843646E-06	2.44989888843646E-06	2.44989888843646E-06	27.9726	25.4484	26.1363	25.1952	25.8489	27.9606
9.19_321.2411m/z	321.241	9.18772	pos	16R-HETE	LMFA03060069	Lipids and lipid-like molecules	Fatty Acyls	Eicosanoids	M+H	C20H32O3	52.3	71.1	-4.26864	412.462	385.285	381.145	256.226	246.966	261.311	273.794	265.656	255.752	539.108	528	517.254	524.605	525.152	494.693
9.27_327.1237m/z	327.124	9.26505	neg	Gibberellin A34-catabolite	LMPR0104170026	Lipids and lipid-like molecules	Prenol lipids	Isoprenoids	M-H2O-H	C19H22O6	52.3	65.6	-0.267503	4614.68	4685.74	4909.35	4838.19	4632.59	4241.6	4218.99	4391.54	4281.48	4711.7	4605.36	4520.37	4537.29	4562.5	4411.25
2.48_146.0591m/z	146.059	2.47513	pos	4-formyl Indole	96392	Unclassified	Unclassified	Unclassified	M+H	C9H7NO	52.2	71.2	-6.55281	48.5113	49.1972	48.2322	91.1993	90.3238	91.1705	87.3143	98.7362	95.588	6.1566	6.46516	6.45186	9.20426	6.51523	6.98541
4.44_389.0876m/z	389.088	4.44318	neg	3,7-Dihydroxy-5,3',4'-trimethoxyflavone	LMPK12112550	Lipids and lipid-like molecules	Polyketides	Flavonoids	M+FA-H	C18H16O7	52.2	69.8	-0.652132	174.122	152.526	147.357	83.3158	76.6013	68.2799	89.1082	84.2211	79.1984	219.307	210.036	191.218	231.156	246.834	189.455
5.46_567.1131m/z	567.113	5.45745	neg	Chrysophanol 8-(6-galloylglucoside)	HMDB0037087	Benzenoids	Anthracenes	Anthraquinones	M-H	C28H24O13	52.2	72	-2.36085	213.367	213.407	207.622	229.288	170.76	192.277	196.314	168.898	163.002	238.273	235.8	228.589	228.26	241.836	234.77
9.96_317.1746m/z	317.175	9.96217	pos	3-[3,4-dihydroxy-2-(8-hydroxy-3,7-dimethylocta-2,6-dien-1-yl)phenyl]propanoic acid	HMDB0134964	Phenylpropanoids and polyketides	Phenylpropanoic acids	Unclassified	M+H-H2O	C19H26O5	52.2	72.4	-0.351678	1910.96	2202.5	2085.24	1613.6	1964.98	1994.85	2108.45	2170.43	2116.51	1852.99	2033.52	2112.23	2039.6	2138.63	2027.34
0.83_360.1490m/z	360.149	0.8254	pos	D-Maltose	HMDB0000163	Organic oxygen compounds	Organooxygen compounds	Carbohydrates and carbohydrate conjugates	M+NH4	C12H22O11	52.1	68.4	-3.17521	521.646	502.708	505.05	434.801	440.338	485.18	433.459	463.771	429.869	619.677	591.307	590.343	597.489	597.154	615.838
1.84_282.1186m/z	282.119	1.83667	pos	2'-O-Methyladenosine	58235	Nucleosides, nucleotides, and analogues	Purine nucleosides	Unclassified	M+H	C11H15N5O4	52.1	78.9	-3.90997	13.7894	12.3442	12.8585	0	0	0	0	0	0	27.9018	26.0129	26.112	22.9691	22.6284	26.2548
10.78_324.0994n	325.107	10.7835	pos	2,3-Dehydro-UWM6	72459	Unclassified	Unclassified	Unclassified	M+H, M+Na	C19H16O5	52.1	67.6	-1.04044	905.397	845.141	804.885	779.108	729.739	746.183	741.746	757.688	726.902	790.19	824.318	817.657	803.859	758.99	776.426
0.70_134.0220n	133.015	0.697917	neg	Malic acid	118	Organic acids and derivatives	Hydroxy acids and derivatives	Beta hydroxy acids and derivatives	M-H2O-H, M-H	C4H6O5	52	64.1	3.27991	1773.38	1904.24	1921.21	2048.04	1939.22	1836.39	1815.2	1786.1	1806.61	1373.71	1432.3	1458.31	1455.98	1374.52	1461.64
4.54_348.1933n	331.19	4.5365	pos	12-oxo-Resolvin E1	LMFA03140010	Lipids and lipid-like molecules	Fatty Acyls	Eicosanoids	M+H-H2O, M+H	C20H28O5	52	65.4	-0.995291	2902.72	2691.4	2529.41	2312.49	2108.33	2264.06	2367.73	2396.66	2241.46	2795.25	2832.8	2789.66	2773.13	2817.86	2799.84
1.77_185.0438m/z	185.044	1.76867	pos	DL-3,4-Dihydroxymandelic acid	696	Benzenoids	Phenols	Benzenediols	M+H	C8H8O5	51.9	67.4	-3.42151	175.8	160.537	164.345	144.571	140.284	138.847	152.075	164.481	145.528	182.717	183.971	183.413	178.003	175.761	187.493
1.93_165.0527m/z	165.053	1.93117	pos	Erinapyrone A	HMDB0041426	Organoheterocyclic compounds	Pyrans	Pyranones and derivatives	M+Na	C7H10O3	51.9	68.2	3.71923	10.8322	8.66781	9.10465	8.66671	12.1993	9.03761	9.37228	13.622	10.1886	7.21382	6.93835	7.12544	7.647	6.42769	6.57905
10.25_323.0904m/z	323.09	10.2523	pos	11-Deoxylandomycinone	72462	Unclassified	Unclassified	Unclassified	M+H	C19H14O5	51.8	71.1	-3.08782	23.3155	23.417	26.5572	28.5093	29.0993	30.0126	30.4096	31.7013	30.1331	19.9832	18.7102	20.0132	19.6005	20.8012	23.0895
5.72_705.3313m/z	705.331	5.71927	neg	Capsianoside I	HMDB0002318	Lipids and lipid-like molecules	Fatty Acyls	Fatty acyl glycosides	M+FA-H	C32H52O14	51.8	71.5	-3.99064	68.515	59.3845	59.8209	71.3893	93.0725	86.1503	84.4385	79.8965	74.4073	48.1993	44.0486	46.4875	44.0526	38.8731	39.8419
0.92_990.3233n	991.332	0.924067	pos	Maltohexaose	HMDB0012253	Organic oxygen compounds	Organooxygen compounds	Carbohydrates and carbohydrate conjugates	M+H-H2O, M+H	C36H62O31	51.7	81.1	-4.26973	2627.46	2436.77	2336.84	2240.51	2104.55	2357.15	2373.96	2432.65	2326.48	2258.05	2373.69	2284.39	2401.24	2162.35	1992.07
1.83_164.0723m/z	164.072	1.82568	neg	L-Phenylalanine	HMDB0000159	Organic acids and derivatives	Carboxylic acids and derivatives	Amino acids, peptides, and analogues	M-H	C9H11NO2	51.7	65.4	3.60015	249.351	241.468	246.735	370.85	384.677	380.145	358.26	380.834	366.996	52.3494	49.7435	56.4792	56.3669	49.3782	50.9131
12.18_320.2324n	343.219	12.1809	pos	(±)8(9)-EET	3852	Unclassified	Unclassified	Unclassified	M+H, M+Na	C20H32O3	51.7	73	-8.64458	211.581	211.627	215.095	146.18	162.939	183.829	172.555	178.572	191.411	269.909	261.735	290.213	267.62	277.729	267.066
2.09_220.1169m/z	220.117	2.09365	pos	Pantothenic Acid	241	Organooxygen compounds	Alcohols and polyols	Polyols	M+H	C9H17NO5	51.7	70.2	-4.98983	75.1325	69.0868	67.8938	63.0367	53.4937	57.9877	59.9784	65.9011	63.2762	72.3375	74.3225	69.0658	64.5453	68.5165	70.2462
5.92_287.2010m/z	287.201	5.91792	pos	16-Oxoandrostenediol	HMDB0000322	Lipids and lipid-like molecules	Steroids and steroid derivatives	Androstane steroids	M+H-H2O	C19H28O3	51.7	64.2	1.4526	114.82	115.518	113.476	116.859	106.435	106.829	111.02	110.215	109.651	123.985	118.063	125.612	116.181	120.662	128.921
3.69_197.0804m/z	197.08	3.68955	pos	Hydroferulic acid	HMDB0062121	Phenylpropanoids and polyketides	Phenylpropanoic acids	Unclassified	M+H	C10H12O4	51.6	63.5	-2.25274	787.993	742.315	708.462	356.626	258.047	308.726	304.319	229.543	220.495	1198.76	1160.26	1207.53	1100.66	1094.91	1226.22
4.27_699.1562m/z	699.156	4.2662	neg	Okanin 4'-O-(2''-O-caffeoyl-6''-O-acetylglucoside)	LMPK12120176	Lipids and lipid-like molecules	Polyketides	Flavonoids	M+FA-H	C32H30O15	51.6	62.8	-0.731791	1913.09	1878.07	1898.09	2545.53	2494.91	2486.56	2403.66	2449.54	2448.56	1053.85	1067.5	1057.58	1042.45	1062.84	1091.65
4.92_387.0716m/z	387.072	4.91883	neg	Phyllocoumarin	LMPK12020070	Lipids and lipid-like molecules	Polyketides	Flavonoids	M+FA-H	C18H14O7	51.6	66.3	-1.70238	167.011	188.386	190.629	206.946	172.586	192.087	207.252	162.968	166.084	205.297	189.579	197.54	204.03	187.353	194.202
5.97_127.0148m/z	127.015	5.97308	pos	Ethylphosphate	HMDB0012228	Organic acids and derivatives	Organic phosphoric acids and derivatives	Phosphate esters	M+H	C2H7O4P	51.6	65	-4.96913	588.172	584.104	554.695	460.554	566.269	506.946	527.301	511.846	580.359	580.364	620.733	596.324	664.56	561.429	611.191
6.26_147.0429m/z	147.043	6.26023	pos	Coumarin	3525	Phenylpropanoids and polyketides	Coumarins and derivatives	Unclassified	M+H	C9H6O2	51.6	68.2	-7.78786	73.3028	73.8996	75.5531	108.305	99.8603	100.165	111.66	104.658	117.264	36.9174	40.2869	36.3277	40.1106	35.9767	38.2299
4.65_207.0300m/z	207.03	4.64733	neg	Umbelliferone	HMDB0029865	Phenylpropanoids and polyketides	Coumarins and derivatives	Hydroxycoumarins	M+FA-H	C9H6O3	51.5	59.1	0.419011	33.0761	34.5892	31.3911	25.2299	23.1028	17.8431	20.6114	23.4798	18.7956	45.218	47.3006	44.3356	42.9404	47.5323	45.1972
5.10_389.0849m/z	389.085	5.1048	pos	3,5-Dihydroxy-6,7,8-trimethoxy-3',4'-methylenedioxyflavone	LMPK12113348	Lipids and lipid-like molecules	Polyketides	Flavonoids	M+H	C19H16O9	51.5	73.3	-4.61237	63.2561	57.1127	62.1178	64.962	55.1445	59.6175	57.758	56.7293	49.4025	69.4799	61.9105	62.3342	68.0574	61.4077	70.5136
1.01_348.0676m/z	348.068	1.00855	pos	Adenosine monophosphate	34478	Nucleosides, nucleotides, and analogues	Purine nucleotides	Purine ribonucleotides	M+H	C10H14N5O7P	51.4	70.5	-8.06736	13.4832	11.8618	13.4264	26.3119	28.7668	25.5858	28.5138	27.4219	29.4575	0.980826	0.847182	2.44989888843646E-06	1.59347	2.44989888843646E-06	1.95436
2.90_356.0526n	357.06	2.89977	pos	BISSALICYL FUMARATE	43539	Unclassified	Unclassified	Unclassified	M+H, M+NH4	C18H12O8	51.4	66.3	-1.85674	269.726	271.176	276.513	33.8387	28.1424	30.9294	31.0794	26.9472	31.8982	645.059	633.292	639.059	594.753	623.451	636.736
3.59_734.1685m/z	734.169	3.5939	pos	3,7-Dihydroxy-5,6-dimethoxy-3',4'-methylenedioxyflavone	LMPK12113022	Lipids and lipid-like molecules	Polyketides	Flavonoids	2M+NH4	C18H14O8	51.4	68	-4.21479	11.2244	10.3676	10.245	0	0	0	0	0	0	67.4772	69.7764	73.4705	64.5491	75.3293	72.8485
4.06_227.0912m/z	227.091	4.06153	pos	Genipin	HMDB0035830	Lipids and lipid-like molecules	Prenol lipids	Monoterpenoids	M+H	C11H14O5	51.4	61.3	-0.996135	1200.82	1096.69	1042.07	920.431	722.398	682.388	710.811	580.776	566.188	1350.89	1360.96	1444.34	1317.07	1372.84	1416.33
4.29_389.0891m/z	389.089	4.29353	neg	6-C-Methylquercetin 3,3'-dimethyl ether	LMPK12112747	Lipids and lipid-like molecules	Polyketides	Flavonoids	M+FA-H	C18H16O7	51.4	69.8	3.76049	27.1918	26.0338	26.1887	4.52237	5.71344	8.32902	8.41709	4.94664	5.88459	51.9956	48.3385	54.4952	50.1376	52.7225	55.8773
5.13_523.2383m/z	523.238	5.13482	neg	2-O-(beta-D-galactopyranosyl-(1->6)-beta-D-galactopyranosyl) 2S,3R-dihydroxyundecanoic acid	LMFA13010050	Lipids and lipid-like molecules	Fatty Acyls	Fatty acyl glycosides	M-H2O-H	C23H42O14	51.4	77.8	-2.39296	85.1653	108.323	124.021	46.267	60.7833	80.701	57.7225	61.6045	55.4104	164.149	231.749	196.907	160.104	191.538	198.391
5.97_155.0465m/z	155.047	5.97308	pos	Caproic acid	HMDB0000535	Lipids and lipid-like molecules	Fatty Acyls	Fatty acids and conjugates	M+K	C6H12O2	51.4	63.8	-3.13101	2339.99	2257.82	2154.71	1748.67	2180.69	1986.19	2042.76	2000.81	2251.62	2247.93	2456.42	2332.61	2600.72	2191.26	2389.09
7.93_290.2679m/z	290.268	7.93197	pos	16-Hydroxy hexadecanoic acid	HMDB0006294	Lipids and lipid-like molecules	Fatty Acyls	Fatty acids and conjugates	M+NH4	C16H32O3	51.4	67	-4.07583	199.13	193.367	186.26	150.72	202.976	183.005	187.114	176.469	165.033	183.779	222.012	187.023	228.744	186.659	180.318
8.20_348.1568n	349.164	8.20493	pos	Gibberellin A1	41209	Unclassified	Unclassified	Unclassified	M+H, M+NH4	C19H24O6	51.4	62.2	-1.47674	79.0528	82.0732	79.8604	82.5622	82.8266	87.53	86.0979	90.896	86.2018	81.3676	82.6528	81.792	85.0838	83.7866	84.4886
0.66_149.0095m/z	149.01	0.664917	neg	Hydroxypyruvic acid	HMDB0001352	Organic acids and derivatives	Hydroxy acids and derivatives	Beta hydroxy acids and derivatives	M+FA-H	C3H4O4	51.3	66.4	3.50764	60.7746	62.5864	57.7568	56.4208	53.3234	58.8405	53.2059	53.6486	58.2516	66.3903	70.8173	69.0461	68.0195	54.484	70.822
0.71_145.0146m/z	145.015	0.713583	neg	Oxoglutaric acid	HMDB0000208	Organic acids and derivatives	Keto acids and derivatives	Gamma-keto acids and derivatives	M-H	C5H6O5	51.3	60.6	2.46314	128.423	116.243	120.247	116.479	107.689	104.383	98.7712	103.388	105.396	126.154	113.31	115.755	116.688	117.968	121.247
14.30_282.2772m/z	282.277	14.3036	pos	Oleamide	4115	Lipids and lipid-like molecules	Fatty Acyls	Fatty amides	M+H	C18H35NO	51.3	69.2	-6.73893	263.647	310.12	216.931	124.787	966.216	436.54	193.585	492.633	266.599	175.627	425.961	357.766	367.182	674.413	430.932
3.01_168.0417n	169.049	3.00843	pos	Thermophillin	HMDB0034335	Organic oxygen compounds	Organooxygen compounds	Carbonyl compounds	M+H, M+NH4, M+Na	C8H8O4	51.3	62.5	-3.03322	541.366	508.924	469.238	257.308	240.429	212.391	199.605	177.238	168.766	715.107	726.439	735.875	682.749	663.336	685.333
3.39_245.1847m/z	245.185	3.3889	pos	NH-DVal(NMe)-Val-OMe	65477	Unclassified	Unclassified	Unclassified	M+H	C12H24N2O3	51.3	66.3	-5.17222	34.0639	32.7179	35.7339	0	0	0	0	0	0	69.8189	74.7644	75.5536	70.5793	71.0566	73.3864
6.39_383.0760m/z	383.076	6.39073	neg	Gossypetin 3,7,3'-trimethyl ether 8-acetate	LMPK12113259	Lipids and lipid-like molecules	Polyketides	Flavonoids	M-H2O-H	C20H18O9	51.3	65.2	-3.16728	36.554	33.9999	35.0887	29.1169	24.3454	28.3902	25.9085	22.6141	22.7115	45.9972	41.8708	45.258	40.867	42.3506	43.7068
8.14_298.1205n	299.128	8.13662	pos	(±)-Enterolactone	64734	Unclassified	Unclassified	Unclassified	M+H, 2M+NH4, 2M+Na, 2M+H, M+Na, M+H-H2O	C18H18O4	51.3	58.4	0.0481018	5481.55	5084.36	4948.41	3529.73	3411.52	3468.52	3578.98	3808.88	3701.47	6174.52	5975.51	6069.59	6813.01	6006.37	5981.08
0.65_104.1061m/z	104.106	0.647733	pos	Choline	56	Organic nitrogen compounds	Organonitrogen compounds	Quaternary ammonium salts	M+H	C5H13NO	51.2	66.7	-8.75024	1346.27	1252.03	1167.65	649.501	627.622	628.428	728.451	719.002	692.879	1869.1	1866.76	1885.96	1864.65	1868.73	1872.8
11.08_338.1413m/z	338.141	11.0828	pos	Streptobiosamine	66705	Unclassified	Unclassified	Unclassified	M+H	C13H23NO9	51.2	77.4	-9.63692	13.8937	15.028	16.4017	14.9909	13.7261	14.6815	15.8736	13.7812	12.2546	12.654	12.4412	13.8608	14.9013	16.9116	10.5255
5.97_182.0705n	183.078	5.97308	pos	Triethyl phosphate	62875	Unclassified	Unclassified	Unclassified	M+H, M+NH4, M+Na, 2M+H, 2M+Na	C6H15O4P	51.2	58.8	-1.71222	9465.96	9211.72	8967.25	6996.18	9276.78	8380.71	8587.48	8338.74	9620.78	9383.95	10549.9	9732.51	11113.5	9075.48	9885.27
1.30_118.0269n	117.02	1.29538	neg	Methylmalonic acid	3712	Organic acids and derivatives	Carboxylic acids and derivatives	Dicarboxylic acids and derivatives	M-H2O-H, M-H	C4H6O4	51.1	59.4	2.18327	399.471	383.221	423.438	329.866	338.764	356.463	340.072	354.871	329.535	420.73	412.892	430.67	447.622	428.799	423.401
1.79_479.1406m/z	479.141	1.78518	neg	4-Hydroxy-5-(3',4'-dihydroxyphenyl)-valeric acid-O-methyl-O-glucuronide	HMDB0059972	Organic oxygen compounds	Organooxygen compounds	Carbohydrates and carbohydrate conjugates	M+FA-H	C18H26O12	51.1	59.8	-0.0541016	779.149	769.932	760.605	831.573	837.609	827.76	824.96	827.365	780.136	627.776	642.603	647.888	655.097	641.861	621.544
2.49_165.0195m/z	165.02	2.48747	neg	Benzoquinoneacetic acid	HMDB0002334	Organic oxygen compounds	Organooxygen compounds	Carbonyl compounds	M-H	C8H6O4	51.1	61	1.23596	51.907	52.7666	50.0011	18.9687	14.8178	22.7491	24.8718	19.7535	16.8338	77.6302	80.4526	86.2371	78.4966	84.2605	82.4678
3.43_464.2239n	482.259	3.4299	pos	Linalool oxide D 3-[apiosyl-(1->6)-glucoside]	HMDB0031367	Organic oxygen compounds	Organooxygen compounds	Carbohydrates and carbohydrate conjugates	M+H-H2O, M+NH4, M+H, 2M+H, 2M+NH4	C21H36O11	51.1	64.1	-4.06029	2138.22	2015.86	1927.49	2522.52	2428.29	2434.34	2500.37	2655.28	2645.34	1832.26	1914.12	2036.86	1932.2	1996.8	2063.5
4.10_752.1800m/z	752.18	4.10253	pos	6-({3-[2-(3,4-dihydroxyphenyl)-5,7-dihydroxy-4-oxo-3,4-dihydro-2H-1-benzopyran-8-yl]-7-hydroxy-2-(4-hydroxyphenyl)-4-oxo-3,4-dihydro-2H-1-benzopyran-5-yl}oxy)-3,4,5-trihydroxyoxane-2-carboxylic acid	HMDB0129215	Phenylpropanoids and polyketides	Flavonoids	Biflavonoids and polyflavonoids	M+NH4	C36H30O17	51.1	69.3	-2.89288	522.12	502.355	498.799	377.938	301.116	343.984	340.102	309.362	303.819	719.356	723.559	742.237	694.456	703.083	728.413
1.91_779.2255m/z	779.225	1.90668	neg	Monotropein	HMDB0035608	Lipids and lipid-like molecules	Prenol lipids	Terpene glycosides	2M-H	C16H22O11	51	56.8	0.439394	108.467	101.577	118.911	136.987	155.105	148.306	134.97	135.851	135.633	46.7474	55.3244	53.5479	46.6327	44.0249	55.4567
12.08_331.1900m/z	331.19	12.0802	neg	Gibberellin A14 aldehyde	LMPR0104170010	Lipids and lipid-like molecules	Prenol lipids	Isoprenoids	M-H	C20H28O4	51	67.4	-4.37826	26.0796	37.9795	22.119	36.2456	24.6842	30.3565	32.6285	17.7218	34.9524	21.0904	28.158	21.4382	26.1936	26.0448	23.8631
6.19_718.1527n	736.187	6.19173	pos	6-({3-[2-(3,4-dihydroxyphenyl)-5,7-dihydroxy-4-oxo-3,4-dihydro-2H-1-benzopyran-8-yl]-7-hydroxy-4-oxo-2-phenyl-3,4-dihydro-2H-1-benzopyran-5-yl}oxy)-3,4,5-trihydroxyoxane-2-carboxylic acid	HMDB0129230	Phenylpropanoids and polyketides	Flavonoids	Biflavonoids and polyflavonoids	M+NH4, M+Na, M+H	C36H30O16	51	60.3	-0.893958	28290.3	26797	24720.6	26837	26184	26215.2	26541.1	27524.3	28036.8	21373.9	21728.8	21572.1	21606.9	21206	21675.3
10.14_355.1903m/z	355.19	10.1373	neg	Macrophorin B	HMDB0030456	Organic oxygen compounds	Organooxygen compounds	Carbonyl compounds	M-H2O-H	C22H30O5	50.9	64.8	-3.04903	362.745	422.948	343.126	185.566	206.82	180.927	189.939	202.335	265.646	471.6	489.841	533.485	437.596	552.498	438.535
2.37_162.0310n	163.038	2.36713	pos	3 Hydroxycoumarin	HMDB0002149	Phenylpropanoids and polyketides	Coumarins and derivatives	Hydroxycoumarins	M+H, 2M+H	C9H6O3	50.9	63.6	-4.26654	302.499	286.751	276.76	325.725	353.808	327.21	341.878	348.865	367.592	206.719	209.159	208.158	197.868	199.706	196.019
9.92_925.3509m/z	925.351	9.92117	pos	Verbasoside	HMDB0039233	Organic oxygen compounds	Organooxygen compounds	Carbohydrates and carbohydrate conjugates	2M+H	C20H30O12	50.9	72.2	-4.19132	12.7454	19.4855	18.9374	11.6539	10.3686	9.88994	15.2169	14.1323	14.2589	15.0969	8.48302	13.2511	11.1507	20.8802	9.38961
10.73_564.3285m/z	564.328	10.7311	neg	LysoPC(18:2(9Z,12Z))	HMDB0010386	Lipids and lipid-like molecules	Glycerophospholipids	Glycerophosphocholines	M+FA-H	C26H50NO7P	50.8	73.5	-4.22794	54.0552	30.1225	46.8783	38.4736	74.3973	62.3567	46.0753	32.9782	71.1836	30.7556	10.8833	21.8158	16.9513	24.8736	15.846
15.90_390.2749n	391.282	15.9019	pos	Bis(2-ethylhexyl) phthalate	263643	Unclassified	Unclassified	Unclassified	M+H, 2M+Na, M+Na	C24H38O4	50.8	74.3	-5.52847	1538.87	1102.3	1569	962.173	1184.18	878.089	1003.73	972.135	1312.28	1100.27	1290.16	1306.1	1276.68	1093.79	1211.65
2.79_180.0413n	181.049	2.7921	pos	Aspirin	346	Benzenoids	Benzene and substituted derivatives	Benzoic acids and derivatives	M+H-H2O, M+H	C9H8O4	50.8	63.2	-5.36143	1175.78	1097.35	1049.52	1227.68	1246.39	1208.66	1287.36	1281.72	1319.69	700.042	708.608	685.06	709.651	711.845	723.069
10.10_283.1312m/z	283.131	10.1023	pos	Threoninyl-Tyrosine	85966	Organic acids and derivatives	Carboxylic acids and derivatives	Amino acids, peptides, and analogues	M+H	C13H18N2O5	50.7	64.1	8.21426	202.915	196.577	184.442	177.907	191.921	190.379	197.554	196.442	195.457	169.331	175.725	171.505	169.033	169.016	164.408
11.26_315.1585m/z	315.159	11.2601	pos	Grandiflorone	52397	Unclassified	Unclassified	Unclassified	M+H	C19H22O4	50.7	65.5	-1.74375	1919.99	1860.77	1712.36	1480.05	1589.88	1682.66	1889.58	1851.94	1866.18	1777.46	1608.7	1808.23	1642.89	1662.17	1668.54
2.72_137.0248m/z	137.025	2.71697	neg	3,4-Dihydroxybenzaldehyde	HMDB0059965	Benzenoids	Benzene and substituted derivatives	Benzaldehydes	M-H	C7H6O3	50.7	57.7	2.81394	256.39	241.263	240.794	99.5637	83.4577	101.062	96.7646	90.0057	84.8222	513.038	519.168	525.225	519.71	516.114	550.94
3.17_389.0852m/z	389.085	3.17092	pos	Urolithin B 3-O-glucuronide	HMDB0041787	Organic oxygen compounds	Organooxygen compounds	Carbohydrates and carbohydrate conjugates	M+H	C19H16O9	50.7	66.8	-4.01382	86.6573	102.098	95.3341	90.3263	69.5781	82.7728	86.8221	73.3787	70.792	132.063	131.236	133.398	128.131	128.798	134.576
6.10_505.2052m/z	505.205	6.0959	pos	Isolariciresinol 9-O-beta-D-glucoside	HMDB0032907	Lignans, neolignans and related compounds	Lignan glycosides	Unclassified	M+H-H2O	C26H34O11	50.7	66.6	-3.06954	556.245	509.284	500.978	508.039	505.522	519.533	520.414	493.861	514.531	515.636	545.421	516.811	542.088	509.875	547.103
6.83_314.1154n	315.123	6.83218	pos	7-Hydroxyenterolactone	96061	Lignans, neolignans and related compounds	Furanoid lignans	Tetrahydrofuran lignans	M+H, 2M+Na, M+Na	C18H18O5	50.7	57.6	-0.152966	1639.69	1321.49	1285.08	1146.37	1139.66	1162.98	1185.08	1255.62	1246.64	1370.81	1409.19	1251.39	1388.79	1330.49	1300.79
9.35_383.1438m/z	383.144	9.3517	pos	16-iodo-hexadecanoic acid	35915	Lipids and lipid-like molecules	Fatty Acyls	Fatty Acids and Conjugates	M+H	C16H31IO2	50.7	65.3	-0.842089	12.3024	9.7774	9.61981	9.72797	10.1549	8.44714	10.0311	9.95132	9.43904	11.8747	13.7343	10.322	11.3369	12.1961	11.8806
2.57_505.1546m/z	505.155	2.56978	pos	6-Caffeoylsucrose	HMDB0035486	Phenylpropanoids and polyketides	Cinnamic acids and derivatives	Hydroxycinnamic acids and derivatives	M+H	C21H28O14	50.6	66.6	-1.20356	104.156	114.567	120.173	141.857	147.862	146.171	142.45	155.843	156.152	108.92	111.746	105.516	108.56	102.423	111.804
5.86_873.4478m/z	873.448	5.85627	neg	1beta,2alpha,3beta,19alpha-Tetrahydroxy-12-ursen-28-oic acid 28-O-[b-D-Glucopyranosyl-(1->2)-b-D-glucopyranosyl] ester	HMDB0035449	Lipids and lipid-like molecules	Prenol lipids	Terpene glycosides	M+FA-H	C42H68O16	50.6	66.6	-1.34825	52.3285	47.1449	49.3892	32.7834	30.5899	30.2021	30.6568	33.4589	29.0198	64.2452	74.9607	68.73	66.2236	62.7034	67.2289
9.45_307.0584m/z	307.058	9.44737	pos	Kinobscurinone	63769	Unclassified	Unclassified	Unclassified	M+H	C18H10O5	50.6	68.7	-5.46136	15.1661	18.2749	20.1046	19.0553	18.751	17.4185	18.5138	19.3202	18.0076	18.3002	17.4815	20.1303	16.8744	17.0195	15.3191
9.57_333.1671m/z	333.167	9.56968	pos	Gibberellin A4	41233	Unclassified	Unclassified	Unclassified	M+H	C19H24O5	50.6	68.3	-7.57849	240.061	262.832	241.724	201.277	187.732	237.057	243.332	269.082	234.412	275.717	231	259.486	251.559	246.786	206.377
9.62_317.1742m/z	317.174	9.62368	pos	Gibberellin A9	41232	Unclassified	Unclassified	Unclassified	M+H	C19H24O4	50.6	61.2	-1.71062	1826.5	2090.29	2026.57	1600.68	1895.72	2077.53	2131.59	2258.33	2125.08	1545.57	1801.94	1900.51	1889.79	1801.61	1769.1
0.77_162.0522n	163.06	0.773567	pos	2-Hydroxyadipic acid	LMFA01170049	Lipids and lipid-like molecules	Fatty Acyls	Fatty Acids and Conjugates	M+H, 2M+NH4	C6H10O5	50.5	58.1	-3.59303	1177.45	1063.33	1072.25	1020.15	955.539	1013.98	1094.84	1088.32	1081.84	954.87	1016.01	1168.32	1079.86	1065.4	1086.65
1.93_393.0817m/z	393.082	1.93383	neg	Dryopteric acid	LMPK12020078	Lipids and lipid-like molecules	Polyketides	Flavonoids	M+FA-H	C17H16O8	50.5	61.7	-2.82497	25.8666	21.8091	21.5391	37.5386	40.0678	38.7225	36.3116	43.8746	43.489	14.7148	12.8557	15.3365	14.4611	14.9632	14.5425
11.23_269.1884m/z	269.188	11.2329	pos	Ginsenoyne J	HMDB0040373	Lipids and lipid-like molecules	Fatty Acyls	Fatty alcohols	M+Na	C17H26O	50.5	62.9	3.2159	115.78	115.981	105.546	36.9423	44.0754	49.8181	45.5344	47.6299	45.3944	171.856	156.299	179.528	157.972	164.835	179.631
4.60_221.0438m/z	221.044	4.60417	pos	3-[6-(Carboxymethylene)cyclohexa-2,4-dien-1-ylidene]-2-oxopropanate	71155	Unclassified	Unclassified	Unclassified	M+H	C11H8O5	50.5	60.4	-2.87915	321.582	297.889	302.621	475.966	477.813	451.942	462.925	509.838	518.701	93.8019	103.379	97.448	99.4101	95.1997	97.2988
5.02_269.0793m/z	269.079	5.0238	pos	Homolanthionine	6449	Organic acids and derivatives	Carboxylic acids and derivatives	Amino acids, peptides, and analogues	M+H	C8H16N2O6S	50.5	62.2	-3.29531	48.925	39.8891	40.3917	33.5183	25.5535	31.2973	33.5932	23.0974	26.3896	53.9957	56.5856	54.9964	55.7843	54.0979	57.536
5.87_343.0819m/z	343.082	5.8701	neg	4'-Hydroxy-5,7-dimethoxy-4-phenylcoumarin	LMPK12100047	Lipids and lipid-like molecules	Polyketides	Flavonoids	M+FA-H	C17H14O5	50.5	63.9	-1.4337	734.662	693.742	689.105	853.429	713.842	761.744	683.494	832.43	709.35	530.676	528.412	556.311	593.443	503.182	496.372
7.35_312.0984n	357.097	7.3505	neg	SAPPANONE A DIMETHYL ETHER	44084	Unclassified	Unclassified	Unclassified	M-H, M+FA-H	C18H16O5	50.5	60.8	-4.48271	154.4	164.22	153.598	183.289	174.216	172.544	163.715	171.256	157.328	160.507	160.145	152.865	163.27	155.051	165.229
9.38_319.1899m/z	319.19	9.37903	pos	6beta-Hydroxy-D-homo-17a-oxaandrost-4-ene-3,17-dione	70482	Unclassified	Unclassified	Unclassified	M+H	C19H26O4	50.5	56.9	-1.51206	524.457	566.936	555.507	473.671	530.795	560.43	576.536	592.154	583.46	497.36	541.047	559.053	566.488	553.584	540.416
1.87_405.1392m/z	405.139	1.86618	neg	1-(3,4-Dimethoxyphenyl)-1,2-ethanediol 2-O-b-D-glucoside	HMDB0034627	Organic oxygen compounds	Organooxygen compounds	Carbohydrates and carbohydrate conjugates	M+FA-H	C16H24O9	50.4	67.1	-2.84572	19.0793	19.2462	27.2164	22.0173	23.0545	20.6852	19.2478	20.0711	18.5614	21.42	27.0368	20.6965	16.9926	24.2588	20.2942
2.30_195.0281m/z	195.028	2.29963	pos	2-(2H-1,3-benzodioxol-5-yl)-2-oxoacetic acid	HMDB0129377	Organoheterocyclic compounds	Benzodioxoles	Unclassified	M+H	C9H6O5	50.4	61	-3.37281	182.858	178.314	175.862	150.1	116.507	147.072	167.94	137.952	143.249	200.132	196.921	200.533	184.513	213.603	208.627
5.44_481.2415m/z	481.242	5.43645	pos	[6]-Gingerdiol 5-O-beta-D-glucopyranoside	HMDB0036123	Lipids and lipid-like molecules	Fatty Acyls	Fatty acyl glycosides	M+Na	C23H38O9	50.4	63.8	1.61788	561.007	503.532	486.247	495.971	433.106	405.559	437.932	431.995	453.436	617.716	610.238	654.125	606.061	641.468	629.749
6.23_717.1436m/z	717.144	6.2329	pos	6-({3-[2-(3,4-dihydroxyphenyl)-5,7-dihydroxy-4-oxo-3,4-dihydro-2H-1-benzopyran-8-yl]-5-hydroxy-2-(4-hydroxyphenyl)-4-oxo-3,4-dihydro-2H-1-benzopyran-7-yl}oxy)-3,4,5-trihydroxyoxane-2-carboxylic acid	HMDB0129216	Phenylpropanoids and polyketides	Flavonoids	Biflavonoids and polyflavonoids	M+H-H2O	C36H30O17	50.4	66.7	-1.94328	1205.52	1142.79	1130.94	780.218	598.924	704.891	743.058	597.798	629.925	1908.51	1811.77	1864.9	1700.14	1716.72	1890.27
6.53_535.1226m/z	535.123	6.52572	pos	Schizotenuin F	HMDB0034585	Benzenoids	Benzene and substituted derivatives	Phenylpyruvic acid derivatives	M+H-H2O	C28H24O12	50.4	57.4	-1.63996	2916.87	2811.94	2679.53	2885.66	2733.39	2856.49	3033.95	3139.27	3068.9	2593.31	2618.01	2603.02	2753.96	2554.86	2684.97
7.86_343.1167m/z	343.117	7.86363	pos	UWM6	72458	Unclassified	Unclassified	Unclassified	M+H	C19H18O6	50.4	71.5	-2.57704	183.17	188.629	182.522	209.286	206.241	212.853	212.372	228.201	203.362	177.761	179.399	171.331	174.078	161.241	180.388
9.70_231.0997m/z	231.1	9.70468	pos	Pondaplin	89060	Organic oxygen compounds	Organooxygen compounds	Ethers	M+H	C14H14O3	50.4	72.5	-8.07788	13.4714	16.1201	13.1253	13.5511	15.2582	17.5186	15.4709	23.3688	15.216	12.8904	10.928	12.1394	10.8599	12.1109	14.3503
9.79_293.1751m/z	293.175	9.79418	neg	Furanofukinin	HMDB0036640	Lipids and lipid-like molecules	Prenol lipids	Sesquiterpenoids	M+FA-H	C16H24O2	50.4	67.5	-2.83128	206.033	203.417	175.311	90.4588	137.225	142.341	101.976	112.539	68.6143	118.761	98.9236	104.36	91.5158	79.0941	102.955
9.95_287.1617m/z	287.162	9.9485	pos	12-Oxo-2,3-dinor-10,15-phytodienoic acid	HMDB0032090	Lipids and lipid-like molecules	Fatty Acyls	Eicosanoids	M+Na	C16H24O3	50.4	59.3	-0.121254	23.406	25.2239	26.4599	24.1228	27.1246	27.9622	27.379	31.6427	28.2884	29.1528	24.3595	26.8799	28.1896	24.2857	23.6164
0.97_666.2234n	711.222	0.9664	neg	Mannan	HMDB0029931	Organooxygen compounds	Carbohydrates and carbohydrate conjugates	Oligosaccharides	M-H, M+FA-H	C24H42O21	50.3	55.1	2.38441	132327	142824	169778	132000	128370	135120	131626	117816	143829	132449	129326	122420	136636	131418	150710
11.12_331.1907m/z	331.191	11.1245	neg	Gibberellin A53 aldehyde	LMPR0104170029	Lipids and lipid-like molecules	Prenol lipids	Isoprenoids	M-H	C20H28O4	50.3	61.5	-2.24379	788.823	1169.87	1130.52	662.79	1020.22	1010.19	684.766	773.82	691.713	749.91	685.102	1442.9	432.605	536.816	744.185
2.18_203.1378m/z	203.138	2.17818	pos	ALANYL-dl-LEUCINE	44268	Unclassified	Unclassified	Unclassified	M+H	C9H18N2O3	50.3	61.7	-6.06856	13.3032	17.6103	13.179	0	0	0	0	0	0	29.3534	30.2724	28.3244	38.4926	28.7767	29.7441
3.95_385.1129m/z	385.113	3.95188	neg	3,4,5-trihydroxy-6-[1-(3-phenyloxiran-2-yl)ethoxy]oxane-2-carboxylic acid	HMDB0133742	Organic oxygen compounds	Organooxygen compounds	Carbohydrates and carbohydrate conjugates	M+FA-H	C16H20O8	50.3	62.2	-3.19279	18.4165	17.6615	17.425	19.2911	19.0854	18.9577	17.8478	20.0622	19.1553	22.2463	19.144	20.5129	21.4109	19.8591	19.7776
4.54_287.2010m/z	287.201	4.5365	pos	3beta,6alpha-dihydroxy-5alpha-androst-9(11)-en-17-one	LMST02020109	Lipids and lipid-like molecules	Sterol Lipids	Steroids	M+H-H2O	C19H28O3	50.3	58.6	1.56376	1061.52	980.936	931.845	838.601	784	813.7	857.587	863.283	837.886	1004.45	1022.23	1004.51	991.806	1023.66	1015.74
0.68_342.1153n	360.149	0.6774	pos	Sucrose	HMDB0000258	Organic oxygen compounds	Organooxygen compounds	Carbohydrates and carbohydrate conjugates	M+NH4, 2M+NH4	C12H22O11	50.2	57.6	-2.65968	429.848	436.254	410.293	417.759	433.735	434.879	451.77	462.617	457.24	355.002	376.07	444.694	403.977	411.546	464.926
10.48_253.1580m/z	253.158	10.4836	pos	Estrone	LMST02010004	Lipids and lipid-like molecules	Sterol Lipids	Steroids	M+H-H2O	C18H22O2	50.2	59.9	-2.37991	1101.64	1004.75	957.489	964.411	1002.66	952.074	992.836	1083.19	1049.44	807.662	811.212	785.226	784.97	790.851	802.038
12.32_277.1790m/z	277.179	12.3155	pos	Buddledin A	67850	Unclassified	Unclassified	Unclassified	M+H	C17H24O3	50.2	65.6	-3.11787	26.9855	26.4834	32.4994	21.0816	25.9394	24.2851	23.5313	23.6828	25.3695	27.338	25.9241	34.3092	33.3758	27.7908	30.1239
13.39_295.1669m/z	295.167	13.3895	pos	Octadeca-8,10,12-triynoic acid	LMFA01031106	Lipids and lipid-like molecules	Fatty Acyls	Fatty Acids and Conjugates	M+Na	C18H24O2	50.2	57.5	0.213816	17.3167	18.0532	15.6135	2.46447	2.45159	1.94024	2.92052	2.68746	5.80633	34.651	30.9186	32.3929	33.4127	42.3	32.3554
5.33_297.0747m/z	297.075	5.32612	pos	Unonal	48609	Unclassified	Unclassified	Unclassified	M+H	C17H12O5	50.2	60.8	-3.5416	854.352	774.649	739.412	763.973	725.46	713.223	800.067	784.96	787.804	719.723	717.97	740.163	678.753	726.754	708.695
9.35_299.1982m/z	299.198	9.3517	pos	4,9-octadecadiynoic acid	LMFA01030521	Lipids and lipid-like molecules	Fatty Acyls	Fatty Acids and Conjugates	M+Na	C18H28O2	50.2	54	0.270134	129.466	128.042	127.139	55.4503	61.1948	69.0974	76.6181	76.1446	71.9736	195.738	188.98	201.986	190.444	217.457	193.891
1.99_384.1134m/z	384.113	1.98515	pos	Succinoadenosine	5867	Unclassified	Unclassified	Unclassified	M+H	C14H17N5O8	50.1	55.7	-4.05891	234.535	232.38	242.782	280.673	266.978	283.914	270.374	282.241	309.292	236.007	223.686	236.642	226.928	231.432	239.098
11.27_207.1145m/z	207.115	11.2736	pos	2-Undecenal	HMDB0040247	Organic oxygen compounds	Organooxygen compounds	Carbonyl compounds	M+K	C11H20O	50.1	62.3	-0.267294	38.9225	47.7013	38.4687	68.7909	32.5722	41.2121	31.2878	34.1195	35.9078	48.0372	57.7949	70.457	66.9241	64.4228	40.6552
5.25_721.1752m/z	721.175	5.25478	pos	Sagerinic acid	HMDB0033600	Lignans, neolignans and related compounds	Cyclobutane lignans	Unclassified	M+H	C36H32O16	50.1	60.3	-1.54209	2757.84	2628.32	2563.16	2789.72	2704.71	2660.9	2852.01	2892.59	2833.22	1656.2	1696.77	1566.29	1576.5	1454.24	1685.91
5.33_313.0699m/z	313.07	5.32612	pos	8-Hydroxy-3-methoxy-1-methylanthraquinone-2-carboxylic acid	92075	Benzenoids	Anthracenes	Anthracenecarboxylic acids and derivatives	M+H	C17H12O6	50.1	60.1	-2.35507	697.52	639.645	632.785	649.351	610.445	601.319	656.486	646.314	638.514	620.127	586.572	608.239	566.16	606.82	583.772
1.42_331.0668m/z	331.067	1.41687	neg	beta-Glucogallin	HMDB0038728	Phenylpropanoids and polyketides	Tannins	Unclassified	M-H	C13H16O10	50	58.6	-0.962609	19.7489	16.5962	20.0543	20.9015	21.2381	20.0771	23.3431	23.6793	22.0201	19.029	20.4341	21.0378	21.1505	22.4442	20.3361
10.58_374.2079n	373.201	10.5843	neg	Methylprednisolone	HMDB0015094	Lipids and lipid-like molecules	Steroids and steroid derivatives	Hydroxysteroids	M-H, 2M-H	C22H30O5	50	60.7	-3.93046	558.989	549.114	556.901	317.652	339.829	336.661	344.499	340.888	387.033	691.247	679.246	776.462	657.596	806.741	637.731
12.40_278.0932n	279.1	12.3965	pos	CAY10503	64659	Unclassified	Unclassified	Unclassified	M+H, 2M+Na, M+Na	C18H14O3	50	58.1	-4.0924	440.931	396.9	541.355	401.802	446.855	218.355	423.203	284.096	393.635	310.625	781.546	469.316	355.467	654.631	344.816
8.16_549.3411m/z	549.341	8.16113	neg	Protobassic acid	HMDB0034500	Lipids and lipid-like molecules	Prenol lipids	Triterpenoids	M+FA-H	C30H48O6	50	66.5	-4.31222	207.224	192.835	225.81	208.243	181.881	204.854	248.677	198.256	184.63	180.093	161.387	143.477	171.885	148.305	154.937
9.12_230.2470m/z	230.247	9.11938	pos	Xestoaminol C	53933	Unclassified	Unclassified	Unclassified	M+H	C14H31NO	50	59	-3.8691	243.485	232.138	218.683	180.491	260.018	262.029	188.595	199.41	209.916	249.297	210.911	227.525	272.874	187.255	217.029
10.76_167.0688m/z	167.069	10.7561	pos	Ethyl salicylate	86522	Benzenoids	Benzene and substituted derivatives	Benzoic acids and derivatives	M+H	C9H10O3	49.9	62.1	-8.75731	59.6168	59.3427	58.2863	51.744	51.9787	54.0746	52.8095	48.5695	51.9157	51.2515	52.2652	54.1842	44.7259	43.0764	46.71
11.28_571.2939m/z	571.294	11.2844	neg	D-Urobilinogen	HMDB0004158	Organoheterocyclic compounds	Tetrapyrroles and derivatives	Bilirubins	M-H2O-H	C33H42N4O6	49.9	79	2.20675	44.6293	36.7936	52.8221	54.7016	41.6178	29.2073	24.7	26.8816	21.0526	33.0699	24.3217	27.3297	25.3468	32.153	30.8128
4.62_359.0746m/z	359.075	4.61783	pos	Dattelic acid	HMDB0033999	Phenylpropanoids and polyketides	Cinnamic acids and derivatives	Hydroxycinnamic acids and derivatives	M+Na	C16H16O8	49.9	57.1	2.64688	112.007	118.888	105.934	53.6139	43.4366	53.9274	53.3409	49.4179	42.7351	186.944	185.965	191.067	185.916	211.527	185.744
4.81_519.0926m/z	519.093	4.81033	neg	Melitric acid B	HMDB0040680	Phenylpropanoids and polyketides	Cinnamic acids and derivatives	Hydroxycinnamic acids and derivatives	M-H	C27H20O11	49.9	55.8	-1.23552	2636.29	2772.05	2682.43	2945.73	3141.9	3087.5	3079.08	3189.2	3099.4	1835.07	1952.81	1887.77	2008.37	1923.96	1903.79
5.19_177.0537m/z	177.054	5.1858	pos	(-)-trans-3,4-Dihydro-4,8-dihydroxy-3-methyl-1H-2-benzopyran-1-one	HMDB0030765	Organoheterocyclic compounds	Benzopyrans	2-benzopyrans	M+H-H2O	C10H10O4	49.9	59	-4.91903	165.324	149.471	163.638	218.69	236.242	253.146	266.38	290.626	323.981	227.105	247.843	254.198	259.679	257.054	259.87
7.97_296.1046n	297.112	7.97295	pos	Demethoxyegonol	87189	Phenylpropanoids and polyketides	2-arylbenzofuran flavonoids	Unclassified	M+H, 2M+Na, M+Na	C18H16O4	49.9	54.4	-1.023	1156.98	1113.24	1063.79	1080.58	1083.41	1065.59	1071.36	1143.68	1153.98	1220.72	1127.3	1125.12	1207.58	1145.8	1100.41
11.07_375.2147m/z	375.215	11.0693	pos	Sterebin B	HMDB0035338	Lipids and lipid-like molecules	Prenol lipids	Sesquiterpenoids	M+Na	C20H32O5	49.8	55.5	1.46393	25.1966	49.6783	43.3424	17.7185	32.2289	31.1499	29.3808	20.0815	21.4927	71.4721	53.7303	45.1654	73.3935	50.5215	54.4475
2.24_803.1892m/z	803.189	2.24448	neg	Gossypetin 3-sophoroside-8-glucoside	LMPK12113182	Lipids and lipid-like molecules	Polyketides	Flavonoids	M-H	C33H40O23	49.8	60.7	0.567061	114.016	107.574	107.457	146.721	135.165	140.334	131.297	135.497	151.088	106.965	110.921	103.125	105.938	107.082	107.517
8.26_700.1396n	701.147	8.25927	pos	Theaflavate B	88930	Unclassified	Unclassified	Unclassified	M+H, M+NH4	C36H28O15	49.8	61.8	-4.5309	344.471	332.998	353.814	203.007	231.085	221.408	258.659	201.173	246.79	434.509	675.394	659.311	497.241	697.85	477.614
9.95_330.1456n	348.179	9.9485	pos	Gibberellin A51-catabolite	LMPR0104170011	Lipids and lipid-like molecules	Prenol lipids	Isoprenoids	M+NH4, M+Na	C19H22O5	49.8	57.1	-3.50078	129.848	140.121	133.23	157.782	163.875	153.653	158.958	167.485	160.406	106.186	100.849	106.518	97.0341	100.936	100.313
1.30_945.2958m/z	945.296	1.29538	neg	Dhurrin 6'-glucoside	HMDB0029776	Organic oxygen compounds	Organooxygen compounds	Carbohydrates and carbohydrate conjugates	2M-H	C20H27NO12	49.7	68.2	-3.73567	29.0601	32.1814	53.5058	32.0486	33.4349	42.5299	27.0942	40.8965	34.3874	47.9806	28.0505	44.23	53.087	36.6799	39.0412
10.40_471.3440m/z	471.344	10.4016	pos	3beta-3,24-Dihydroxy-9(11),12-oleanadien-30-oic acid	90561	Lipids and lipid-like molecules	Prenol lipids	Triterpenoids	M+H	C30H46O4	49.7	70.8	-6.09712	168.258	178.569	177.93	128.707	110.708	114.552	156.008	93.0877	130.23	182.325	268.711	231.771	250.751	276.713	245.145
11.93_278.1725n	277.165	11.9289	neg	(x)-2-Heptanol glucoside	HMDB0035028	Lipids and lipid-like molecules	Fatty Acyls	Fatty acyl glycosides	M-H, M+FA-H	C13H26O6	49.7	51.5	-1.74796	59.4284	65.8277	43.5342	60.4269	54.0429	55.13	59.0258	42.986	58.9128	40.9188	49.8036	68.2445	51.8768	40.0827	61.8796
2.99_379.0636m/z	379.064	2.99477	pos	6-[4-(2-carboxy-2-oxoethyl)phenoxy]-3,4,5-trihydroxyoxane-2-carboxylic acid	HMDB0125407	Organic oxygen compounds	Organooxygen compounds	Carbohydrates and carbohydrate conjugates	M+Na	C15H16O10	49.7	59	0.153602	15.4802	16.9494	15.275	22.0249	17.667	18.1327	19.3249	15.4902	15.1668	14.4086	15.976	13.9572	12.901	12.6452	15.6414
6.21_551.1181m/z	551.118	6.21092	neg	Vitexin 2''-p-hydroxybenzoate	LMPK12110225	Lipids and lipid-like molecules	Polyketides	Flavonoids	M-H	C28H24O12	49.7	54.3	-2.4805	1581.43	1580.53	1564.52	1698.53	1693.44	1448.75	1381.37	1331.05	1300.73	1589.01	1558.82	1630.68	1553.66	1543.55	1603.54
6.91_295.0602m/z	295.06	6.91368	pos	5'-Hydroxy-7,4'-dimethoxy-5,2'-oxido-4-phenylcoumarin	LMPK12100061	Lipids and lipid-like molecules	Polyketides	Flavonoids	M+H-H2O	C17H12O6	49.7	53.4	0.192153	1198.76	1093.98	1070.37	1556	1407.08	1363.66	1665.42	1572.48	1724.89	429.117	481.972	466.111	414.907	485.19	428.572
9.43_303.1575m/z	303.158	9.4337	pos	Enterodiol	58292	Lignans, neolignans and related compounds	Dibenzylbutane lignans	Dibenzylbutanediol lignans	M+H	C18H22O4	49.7	69.5	-5.23336	235.951	255.087	251.243	287.129	318.908	344.667	336.209	360.976	327.709	166.812	157.711	166.263	198.977	167.604	164.502
0.96_522.2019m/z	522.202	0.959717	pos	Levan	HMDB0003539	Organic oxygen compounds	Organooxygen compounds	Carbohydrates and carbohydrate conjugates	M+NH4	C18H32O16	49.6	56.8	-1.97077	6467.69	6689.1	5520.15	5391.99	5144.54	6125.84	6192.71	6930.46	6136.96	6050.53	5934.72	5661.89	6828.69	5818.24	6635.8
12.40_472.3525n	455.349	12.3965	pos	Maslinic Acid	44861	Lipids and lipid-like molecules	Prenol lipids	Triterpenoids	M+H-H2O, M+H	C30H48O4	49.6	74.3	-5.84861	73.9474	71.4195	81.9248	2.44989888843646E-06	2.44989888843646E-06	2.44989888843646E-06	2.44989888843646E-06	2.44989888843646E-06	8.21847	62.4581	137.884	138.318	147.261	162.115	174.685
6.35_353.0652m/z	353.065	6.34923	neg	1-(6-hydroxy-2H-1,3-benzodioxol-5-yl)-3-(4-methoxy-1-benzofuran-5-yl)propane-1,3-dione	HMDB0129362	Phenylpropanoids and polyketides	Linear 1,3-diarylpropanoids	Chalcones and dihydrochalcones	M-H	C19H14O7	49.6	61.3	-4.12239	21.5987	18.0393	16.0643	14.0641	11.5224	12.4096	10.4745	7.87216	7.84063	20.5247	20.3906	24.6128	23.7413	20.0443	26.5848
0.76_85.0277m/z	85.0277	0.7574	pos	Acetoacetic acid	276	Organic acids and derivatives	Keto acids and derivatives	Short-chain keto acids and derivatives	M+H-H2O	C4H6O3	49.5	58.1	-6.84966	77.5612	66.2569	77.3177	60.0468	61.4044	58.5683	75.5531	63.3774	73.2994	73.6022	66.6148	80.4282	72.7291	76.9656	70.8043
1.62_451.1451m/z	451.145	1.6242	neg	10-Hydroxyloganin	LMPR0102070028	Lipids and lipid-like molecules	Prenol lipids	Isoprenoids	M+FA-H	C17H26O11	49.5	64.7	-1.55757	29.1104	33.8223	22.5256	34.9979	23.6455	30.6382	31.4434	29.226	24.6993	18.5378	27.9978	27.7065	29.6504	17.7097	24.7705
10.39_371.1834m/z	371.183	10.3935	neg	20-trifluoro-LTB4	LMFA03020019	Lipids and lipid-like molecules	Fatty Acyls	Eicosanoids	M-H2O-H	C20H29F3O4	49.5	54.5	-1.41042	17.3203	16.2298	14.4499	8.92298	9.64762	9.85889	8.99233	11.8285	11.186	22.5095	23.1881	24.0943	18.1021	23.9731	21.7502
2.70_177.0199m/z	177.02	2.70347	neg	2-(2-hydroxy-4-methoxyphenyl)-2-oxoacetic acid	HMDB0137120	Benzenoids	Phenols	Methoxyphenols	M-H2O-H	C9H8O5	49.5	53.1	3.082	17.0266	14.4909	13.2769	16.5723	16.5115	15.7781	15.934	19.0293	18.0446	10.4763	8.09997	9.19677	10.331	10.0219	10.9543
4.83_497.1051m/z	497.105	4.83465	pos	Betavulgarin glucoside	HMDB0041215	Phenylpropanoids and polyketides	Isoflavonoids	Isoflav-2-enes	M+Na	C23H22O11	49.5	58.7	-0.80497	81.389	75.4701	70.1835	43.3563	38.357	47.2297	46.8064	43.1514	50.115	135.682	122.203	123.014	114.946	122.858	120.956
5.33_204.0409n	205.05	5.32612	pos	1,4-Dihydroxy-2-naphthoic acid	64746	Unclassified	Unclassified	Unclassified	M+H-H2O, M+H	C11H8O4	49.5	58.2	-6.53788	452.914	431.445	432.114	444.177	413.248	422.25	435.983	400.381	434.638	387.048	351.386	376.409	348.532	363.09	371.369
8.28_391.2107m/z	391.211	8.27612	neg	forskolin	LMPR0104030004	Lipids and lipid-like molecules	Prenol lipids	Isoprenoids	M-H2O-H	C22H34O7	49.5	62.5	-4.75419	29.2856	29.1741	24.0198	14.2894	22.0908	15.0345	25.3	17.8856	21.6276	30.7426	34.7609	37.7752	29.3005	34.6742	34.4058
0.76_124.0382m/z	124.038	0.7574	pos	Picolinic acid	44803	Organoheterocyclic compounds	Pyridines and derivatives	Pyridinecarboxylic acids and derivatives	M+H	C6H5NO2	49.4	58.1	-9.22948	65.2252	59.1057	64.912	46.0439	47.3463	46.8001	53.3142	50.2297	52.092	82.3144	77.3358	85.399	81.7408	84.7051	79
11.01_577.2184m/z	577.218	11.0149	pos	Neoacrimarine K	HMDB0033192	Phenylpropanoids and polyketides	Coumarins and derivatives	Furanocoumarins	M+NH4	C31H29NO9	49.4	61.5	0.658595	157.801	138.302	126.068	149.73	122.858	118.241	123.065	101.958	169.576	87.3153	119.51	96.5776	91.1538	129.748	93.3034
2.00_165.0192m/z	165.019	2.0015	neg	3,4-Dihydroxymandelic acid	HMDB0001866	Benzenoids	Phenols	Benzenediols	M-H2O-H	C8H8O5	49.4	53.5	-0.667428	23.7047	18.4862	21.3061	14.329	12.4091	13.1337	11.448	10.4898	9.2809	29.1462	26.2253	29.4342	27.2809	27.5923	28.4032
2.90_193.0841m/z	193.084	2.89977	pos	Sinapyl alcohol	44805	Benzenoids	Phenols	Methoxyphenols	M+H-H2O	C11H14O4	49.4	64.5	-8.47188	9.35374	9.68482	9.24119	18.4558	17.4828	18.341	17.5987	18.0344	18.3971	0.360523	0.393217	0.397001	0.396229	0.712351	0.408746
3.52_195.0664m/z	195.066	3.51558	neg	5-Hydroxyconiferyl alcohol	HMDB0060398	Benzenoids	Phenols	Methoxyphenols	M-H	C10H12O4	49.4	54	0.586747	26.8223	22.3751	19.4579	10.076	5.87227	7.93946	8.46964	3.62615	4.52823	33.0756	28.2935	28.4088	26.8845	31.0503	32.6177
3.60_451.0871m/z	451.087	3.59673	neg	3,4,5-trihydroxy-6-[2-(2-hydroxybenzoyloxy)phenoxy]oxane-2-carboxylic acid	HMDB0135175	Phenylpropanoids and polyketides	Tannins	Hydrolyzable tannins	M+FA-H	C19H18O10	49.4	55.7	-2.76096	105.557	110.103	124.025	147.462	142.614	183.291	152.987	144.514	137.546	48.1819	61.9605	61.3722	57.4423	72.0474	61.6433
3.71_391.0662m/z	391.066	3.7059	neg	5,14-dihydroxy-11-methoxy-6,8,19-trioxapentacyclo[10.7.0.0²,⁹.0³,⁷.0¹³,¹⁷]nonadeca-1(12),2(9),10,13(17)-tetraene-16,18-dione	HMDB0126045	Phenylpropanoids and polyketides	Coumarins and derivatives	Furanocoumarins	M+FA-H	C17H14O8	49.4	54.9	-2.59525	72.4342	70.4446	70.2929	102.298	91.1459	55.8	60.2062	47.8771	43.7903	87.8427	79.9062	89.0498	86.4121	88.4717	95.8456
4.58_457.0775m/z	457.078	4.57902	neg	6-{[2-(2,5-dihydroxy-4-methoxyphenyl)-4-oxo-4H-chromen-7-yl]oxy}-3,4,5-trihydroxyoxane-2-carboxylic acid	HMDB0133337	Phenylpropanoids and polyketides	Flavonoids	Flavonoid glycosides	M-H2O-H	C22H20O12	49.4	53.4	-0.221888	835.852	827.572	807.529	970.043	937.88	1034.25	962.81	958.006	1026.82	626.225	641.776	644.71	656.106	624.207	624.5
5.10_209.0436m/z	209.044	5.1048	pos	3-(2H-1,3-benzodioxol-5-yl)-3-oxopropanoic acid	HMDB0129376	Organoheterocyclic compounds	Benzodioxoles	Unclassified	M+H	C10H8O5	49.4	55.8	-4.2431	316.145	276.198	280.3	293.332	231.629	259.539	282.883	241.614	224.553	331.404	335.904	323.014	320.685	325.74	348.561
6.10_193.0507m/z	193.051	6.10175	neg	2-(4-hydroxy-3,5-dimethoxyphenyl)acetic acid	HMDB0131424	Benzenoids	Phenols	Methoxyphenols	M-H2O-H	C10H12O5	49.4	49	0.526628	409.36	393.158	366.827	401.809	386.885	395.766	370.46	382.448	383.706	322.205	319.795	316.289	321.406	318.633	319.153
9.11_299.1986m/z	299.199	9.10572	pos	5,10-octadecadiynoic acid	LMFA01030525	Lipids and lipid-like molecules	Fatty Acyls	Fatty Acids and Conjugates	M+Na	C18H28O2	49.4	52.6	1.56987	233.63	218.929	229.469	120.812	120.916	132.333	140.78	149.705	141.773	318.226	328.264	330.676	314.637	349.288	323.7
3.32_378.0947n	361.091	3.32058	pos	2-(1,5-dihydroxy-4-oxocyclohex-2-en-1-yl)-5-hydroxy-3,6,7-trimethoxy-4H-chromen-4-one	HMDB0130284	Unclassified	Unclassified	Unclassified	M+H-H2O, M+NH4	C18H18O9	49.3	52.6	-1.0783	3451.04	3209.26	3074.62	3639.04	3571.15	3593.39	3725.86	3984.17	3980.95	2491.53	2653.33	2603.2	2597.74	2551.16	2604.59
5.05_457.0445m/z	457.044	5.05415	neg	{2,6-dimethoxy-4-[3-oxo-3-(2,4,6-trihydroxyphenyl)prop-1-en-1-yl]phenyl}oxidanesulfonic acid	HMDB0124891	Phenylpropanoids and polyketides	Linear 1,3-diarylpropanoids	Chalcones and dihydrochalcones	M+FA-H	C17H16O10S	49.3	68.2	-0.337664	320.367	296.661	288.525	347.092	233.086	263.221	248.036	235.681	225.67	332.722	345.038	320.429	355.107	337.817	313.503
9.11_359.2181m/z	359.218	9.10572	pos	8-iso-PGA1	LMFA03110008	Lipids and lipid-like molecules	Fatty Acyls	Eicosanoids	M+Na	C20H32O4	49.3	53.7	-3.60692	41.4081	39.8949	44.2466	22.6877	22.5373	29.8987	28.428	33.8266	28.3471	69.9537	67.2219	68.0029	68.2511	77.7209	70.8036
9.12_294.0888n	295.096	9.11938	pos	gamma-L-Glutamyl-L-methionine sulfoxide	93274	Organic acids and derivatives	Carboxylic acids and derivatives	Amino acids, peptides, and analogues	M+H, 2M+Na, M+Na	C10H18N2O6S	49.3	53.9	0.906192	1015.56	977.743	926.214	1000.92	815.977	808.223	1027.17	978.39	1092	873.185	1012.39	1009.79	866.426	1150.93	813.777
9.17_290.2686m/z	290.269	9.17405	pos	Juniperic acid	LMFA01050051	Lipids and lipid-like molecules	Fatty Acyls	Fatty Acids and Conjugates	M+NH4	C16H32O3	49.3	52.2	-1.419	810.951	743.738	717.16	614.876	660.059	703.176	588.367	636.276	655.896	836.429	932.984	855.355	936.081	638.735	829.948
10.28_373.1979m/z	373.198	10.2797	pos	19-hydroxy-PGB2	LMFA03010132	Lipids and lipid-like molecules	Fatty Acyls	Eicosanoids	M+Na	C20H30O5	49.2	61.4	-1.73463	41.0941	59.1761	46.9555	30.6159	36.1464	50.609	41.0756	39.0975	41.2563	63.3512	97.4973	103.613	104.765	60.4918	73.8798
2.42_445.1002m/z	445.1	2.41998	neg	5-(3',4',5'-Trihydroxyphenyl)-gamma-valerolactone-3'-O-glucuronide	HMDB0059984	Organic oxygen compounds	Organooxygen compounds	Carbohydrates and carbohydrate conjugates	M+FA-H	C17H20O11	49.2	58.5	3.50846	114.731	110.922	121.759	154.882	174.171	162.754	157.929	181.971	162.599	76.9408	79.0506	82.5868	77.496	84.3223	77.5771
2.43_329.0873m/z	329.087	2.43348	neg	D-Vacciniin	HMDB0038492	Benzenoids	Benzene and substituted derivatives	Benzoic acids and derivatives	M+FA-H	C13H16O7	49.2	57.8	-1.7072	14.9306	14.3555	17.907	8.69481	7.12218	9.25246	9.10958	9.90161	8.56973	27.76	26.0807	23.9801	24.1848	24.2535	26.6594
2.82_357.1173m/z	357.117	2.82495	neg	(1x,2x)-Guaiacylglycerol 2-glucoside	HMDB0033301	Organic oxygen compounds	Organooxygen compounds	Carbohydrates and carbohydrate conjugates	M-H2O-H	C16H24O10	49.2	59.1	-4.68204	646.4	618.185	636.457	817.786	786.07	757.286	770.26	779.74	754.273	374.556	390.398	376.819	377.993	391.568	372.682
5.53_391.0995m/z	391.1	5.53212	pos	3-O-Caffeoyl-1-O-methylquinic acid	HMDB0039959	Organic oxygen compounds	Organooxygen compounds	Alcohols and polyols	M+Na	C17H20O9	49.2	58.9	-1.21793	12.9962	15.2887	14.4497	19.2397	15.2998	14.1718	15.4626	11.8116	14.5735	13.9433	12.6886	12.8274	15.2444	13.5654	16.2172
5.84_477.1184m/z	477.118	5.8426	neg	Calomelanol G	LMPK12140353	Lipids and lipid-like molecules	Polyketides	Flavonoids	M+FA-H	C25H20O7	49.2	51.2	-1.58052	1497.55	1525.12	1493.75	1391.03	1343.2	1325.79	1302.5	1384.04	1341.17	1486.41	1480.41	1452.18	1494.82	1447.01	1443.42
8.64_282.0891n	283.096	8.64125	pos	Cryptocaryone	LMPK12120411	Lipids and lipid-like molecules	Polyketides	Flavonoids	M+H, 2M+Na, M+Na	C17H14O4	49.2	47.5	-0.293803	4862.95	4446.48	4311.13	4190.08	4178.71	4292.06	4580.12	4706.19	4732.7	4047.2	3950.07	3967.95	3976.85	3856.86	4408.5
9.20_287.2010m/z	287.201	9.19757	neg	Dehydroepiandrosterone	HMDB0000077	Lipids and lipid-like molecules	Steroids and steroid derivatives	Androstane steroids	M-H	C19H28O2	49.2	57.7	-2.10375	20.2552	24.3096	29.1087	15.4511	20.3027	21.0604	28.3621	26.4748	24.5203	20.8923	18.3291	20.7705	18.574	17.4478	27.8867
9.75_332.1982n	331.191	9.7537	neg	Xeniolit A	LMPR0104420002	Lipids and lipid-like molecules	Prenol lipids	Isoprenoids	M-H, 2M-H	C20H28O4	49.2	49.1	-1.54852	3746.78	3844.97	3695.36	3146.51	3274.43	3383.26	3315.86	3453.62	3510.47	3946.92	3836.39	3976.08	3610.87	3944.34	3449.03
1.24_113.0609m/z	113.061	1.24138	neg	D-Leucic acid	HMDB0000624	Lipids and lipid-like molecules	Fatty Acyls	Fatty acids and conjugates	M-H2O-H	C6H12O3	49.1	50.2	0.360834	12.6741	13.0723	15.1049	10.7187	11.115	9.12763	13.9066	10.0427	11.4143	12.5062	14.1417	16.6026	11.7797	10.293	11.2223
11.18_316.2032n	315.196	11.1844	neg	4-Hydroxyretinoic acid	HMDB0006254	Lipids and lipid-like molecules	Prenol lipids	Retinoids	M-H, 2M-H	C20H28O3	49.1	48.7	-2.11581	4513.26	5764.73	4750.79	4274.62	4517.93	4126.45	3982.85	4545.47	4520.62	4835.36	5238.04	6092.73	4674.35	5488.46	4445.5
12.14_317.2111m/z	317.211	12.136	neg	12-oxo-ETE	LMFA03060019	Lipids and lipid-like molecules	Fatty Acyls	Eicosanoids	M-H	C20H30O3	49.1	53.4	-3.54312	542.174	661.542	524.047	615.081	571.507	480.079	525.032	436.924	669.814	530.949	647.434	540.332	612.24	626.677	523.175
12.68_266.1297n	267.137	12.6778	pos	3-hydroxy-estra-1,3,5(10),6,8-pentaen-17-one	LMST02010007	Lipids and lipid-like molecules	Sterol Lipids	Steroids	M+H, M+Na	C18H18O2	49.1	56	-3.58416	611.269	503.71	485.836	571.921	407.101	327.695	565.224	406.463	585.072	439.887	701.729	664.808	437.564	799.101	414.641
13.04_288.2441n	271.241	13.0406	pos	Dictyolene	LMPR0104450003	Lipids and lipid-like molecules	Prenol lipids	Isoprenoids	M+H-H2O, M+H	C20H32O	49.1	59.7	-4.25037	158.127	106.91	131.285	88.3693	87.9296	80.9996	80.0111	84.4614	109.167	161.436	125.987	232.762	159.916	173.539	168.717
3.16_509.2229m/z	509.223	3.16027	neg	Linalool 3,6-oxide primeveroside	HMDB0035489	Organic oxygen compounds	Organooxygen compounds	Carbohydrates and carbohydrate conjugates	M+FA-H	C21H36O11	49.1	52.7	-2.23423	892.711	905.339	884.242	1070.19	1089.33	1038.96	1079.26	1044.91	1070.14	577.856	578.832	592.438	559.445	599.834	576.319
3.53_355.1021m/z	355.102	3.52925	neg	Gentiopicrin	LMPR0102070009	Lipids and lipid-like molecules	Prenol lipids	Isoprenoids	M-H	C16H20O9	49.1	60.5	-3.6815	14.5532	14.6027	18.3773	10.2093	8.68332	10.1354	7.63116	10.4151	8.27605	23.548	23.1965	22.6861	22.5378	24.6326	22.4563
3.70_137.0587m/z	137.059	3.70322	pos	m-Methylbenzoate	66606	Benzenoids	Benzene and substituted derivatives	Benzoic acids and derivatives	M+H	C8H8O2	49.1	55.9	-7.57385	84.407	82.5085	79.1837	39.1453	29.6766	36.0462	34.7352	27.6102	24.2341	145.121	143.87	148.701	135.475	140.645	152.051
4.24_475.0874m/z	475.087	4.23887	neg	6-{[2-(2,4-dihydroxy-3-methoxyphenyl)-3,7-dihydroxy-8aH-chromen-5-yl]oxy}-3,4,5-trihydroxyoxane-2-carboxylic acid	HMDB0128129	Organic oxygen compounds	Organooxygen compounds	Carbohydrates and carbohydrate conjugates	M-H2O-H	C22H22O13	49.1	53.2	-1.66989	623.423	583.955	601.222	962.053	1044.38	912.672	853.855	887.245	946.209	252.85	264.046	235.905	258.37	221.57	240.314
4.69_535.0882m/z	535.088	4.68802	neg	Sagecoumarin	HMDB0034035	Phenylpropanoids and polyketides	Coumarins and derivatives	Hydroxycoumarins	M-H	C27H20O12	49.1	52.5	0.030608	1684.37	1693.77	1734.53	2113.12	1745.03	1892.27	1909.5	1707.07	1682.15	1429.65	1420.61	1435.74	1337.58	1437.15	1390
4.73_581.1864m/z	581.186	4.72883	neg	8-Hydroxypinoresinol 4-glucoside	HMDB0033282	Lignans, neolignans and related compounds	Lignan glycosides	Unclassified	M+FA-H	C26H32O12	49.1	53.3	-2.15157	179.094	180.564	177.796	210.29	196.992	231.371	205.732	213.061	210.158	155.964	157.95	156.489	162.335	155.655	161.295
7.18_311.0903m/z	311.09	7.18467	pos	8-Demethyllatifolin	LMPK12112685	Lipids and lipid-like molecules	Polyketides	Flavonoids	M+H-H2O	C18H16O6	49.1	55.9	-3.30693	362.22	326.181	376.802	349.018	338.831	343.815	346.586	376.373	355.389	309.12	314.818	313.046	312.183	310.316	316.185
7.59_391.1752m/z	391.175	7.59333	neg	Gibberellin A37	HMDB0035047	Lipids and lipid-like molecules	Prenol lipids	Diterpenoids	M+FA-H	C20H26O5	49.1	52.7	-3.0376	43.405	44.3748	42.5573	31.7585	37.5955	37.0082	39.4585	40.1107	40.0894	62.6	60.2889	58.8648	62.6811	56.6688	64.2027
7.67_700.1399n	701.147	7.6723	pos	Sennoside monoglucoside B	2407	Unclassified	Unclassified	Unclassified	M+H, M+NH4	C36H28O15	49.1	61	-4.11676	434.54	429.994	421.556	299.309	334.892	322.984	322.099	306.401	328.116	497.289	746.628	723.135	543.467	704.836	560.673
0.94_162.0523n	163.06	0.941883	pos	D-1,5-Anhydrofructose	HMDB0041561	Organoheterocyclic compounds	Oxanes	Unclassified	M+H, 2M+NH4	C6H10O5	49	50.7	-3.52109	2998.87	2827.54	2525.44	2322.49	2182.17	2476.9	2509.96	2713.96	2452.93	2535.92	2495.8	2293.04	2698.79	2360.63	2633.99
1.16_293.0880m/z	293.088	1.16038	neg	6-({[3,4-dihydroxy-4-(hydroxymethyl)oxolan-2-yl]oxy}methyl)oxane-2,3,4,5-tetrol	HMDB0140855	Organic oxygen compounds	Organooxygen compounds	Carbohydrates and carbohydrate conjugates	M-H2O-H	C11H20O10	49	51.4	0.690316	117.203	106.912	109.498	97.3374	101.164	120.466	102.886	89.6485	107.362	69.4825	80.3033	80.8629	75.1561	74.176	68.7444
10.18_389.1952m/z	389.195	10.1768	neg	Cascarillin	HMDB0036836	Lipids and lipid-like molecules	Prenol lipids	Diterpenoids	M-H2O-H	C22H32O7	49	59.6	-4.35172	101.612	96.7029	119.283	66.7685	92.9693	87.0548	96.7351	98.5776	94.919	114.452	107.811	157.363	92.581	105.923	122.026
2.30_483.1708m/z	483.171	2.29848	neg	Isoglobotriaose	HMDB0006598	Lipids and lipid-like molecules	Fatty Acyls	Fatty acyl glycosides	M-H2O-H	C19H34O15	49	55.9	-2.20224	51.4597	41.0648	47.4157	60.3818	65.2157	62.1348	60.373	63.8151	66.1256	23.2049	22.5029	27.9555	22.7511	22.4801	26.5877
3.18_339.1050m/z	339.105	3.18458	pos	Vanilloloside	HMDB0032013	Organic oxygen compounds	Organooxygen compounds	Carbohydrates and carbohydrate conjugates	M+Na	C14H20O8	49	55.7	-0.0719478	6.90899	7.75965	8.9118	14.1024	11.1005	11.6555	11.1777	12.06	12.5648	3.26035	4.21973	3.37584	3.15972	3.30612	4.1434
8.91_350.1947m/z	350.195	8.91457	pos	Gibberellin A51	HMDB0035041	Lipids and lipid-like molecules	Prenol lipids	Diterpenoids	M+NH4	C19H24O5	49	55.3	-4.6518	36.1941	33.477	37.1804	46.3711	46.7515	47.5229	46.3719	49.6958	46.3501	32.5602	30.0102	26.8194	28.6543	26.3226	26.9596
9.17_303.1591m/z	303.159	9.17057	neg	3-(4-Hydroxyphenyl)-1-propanol	HMDB0032599	Benzenoids	Benzene and substituted derivatives	Phenols and derivatives	2M-H	C9H12O2	49	50.4	-3.40999	14.9835	15.4827	14.2406	11.8577	12.0713	14.4076	16.4267	16.2774	14.4428	11.8402	9.55376	12.8078	11.2543	9.29052	10.7275
9.52_281.1154m/z	281.115	9.5157	pos	6-hydroxy-7E,9Z-Octadecadiene-11,13,15,17-tetraynoic acid	74321	Lipids and lipid-like molecules	Fatty Acyls	Fatty Acids and Conjugates	M+H	C18H16O3	49	57.1	-6.65809	132.421	118.97	123.015	135.928	118.882	126.231	134.512	130.503	146.416	119.159	118.968	120.257	111.045	129.347	109.34
10.85_308.1037n	309.111	10.8518	pos	(1S,2R,3S)-2,3-Dihydro-4-(4-hydroxyphenyl)-1H-phenalene-1,2,3-triol	92081	Benzenoids	Naphthalenes	Phenylnaphthalenes	M+H, M+Na	C19H16O4	48.9	52.3	-3.84452	352.639	335.048	338.32	388.999	358.797	355.601	394.314	400.619	388.226	261.637	249.317	280.374	231.6	254.881	238.214
11.77_283.0949m/z	283.095	11.7736	pos	Polyethylene, oxidized	HMDB0032472	Lipids and lipid-like molecules	Fatty Acyls	Fatty acids and conjugates	M+K	C12H20O5	48.9	50.4	2.64043	233	233.727	208.95	210.624	197.571	196.941	225.785	222.899	221.568	194.36	205.07	215.802	192.123	220.654	201.765
12.49_298.1203n	299.128	12.4881	pos	7C-aglycone	7073	Lipids and lipid-like molecules	Prenol lipids	Quinone and hydroquinone lipids	M+H, 2M+Na, M+Na	C18H18O4	48.9	50.1	-0.597693	2088.95	2290.63	1907.37	1843.12	1909.32	1829.99	2145.12	2025.06	2398.02	1738.6	1578.65	1526.49	1469.78	1893.3	1706.08
0.66_490.1764m/z	490.176	0.662733	pos	4-O-Methyl-a-D-glucosyl-(1->2)-b-D-xylosyl-(1->4)-D-xylose	HMDB0039742	Organic oxygen compounds	Organooxygen compounds	Carbohydrates and carbohydrate conjugates	M+NH4	C17H28O15	48.8	48.7	-0.601496	433.892	415.227	422.36	489.127	457.434	460.953	545.224	534.769	524.129	231.876	335.375	394.634	387.942	387.623	417.067
10.14_312.1360n	313.143	10.1432	pos	Desmosdumotin C	52224	Unclassified	Unclassified	Unclassified	M+H, 2M+NH4, M+H-H2O	C19H20O4	48.8	53	-0.511399	3778.66	3547.41	3384.24	3516.1	3580.49	2983.9	3152.21	3019.82	3081.67	3494.22	3478.07	3507.43	3248.16	3535.94	3352.17
10.65_277.1790m/z	277.179	10.647	pos	Sugeonyl acetate	53457	Unclassified	Unclassified	Unclassified	M+H	C17H24O3	48.8	60.2	-3.02746	8.64086	7.23497	7.52184	6.3351	7.69977	8.41762	9.65754	10.0041	9.68093	3.60238	4.07421	3.94636	3.96503	4.78185	4.76132
11.15_327.1589m/z	327.159	11.1509	pos	Isoachifolidiene	HMDB0038690	Unclassified	Unclassified	Unclassified	M+H-H2O	C20H24O5	48.8	53	-0.506385	211.34	211.566	201.499	385.077	365.237	244.518	213.132	219.239	239.515	172.235	157.811	153.442	158.218	150.784	157.585
2.20_311.0765m/z	311.077	2.204	neg	6-(4-ethenyl-3-hydroxyphenoxy)-3,4,5-trihydroxyoxane-2-carboxylic acid	HMDB0126429	Organic oxygen compounds	Organooxygen compounds	Carbohydrates and carbohydrate conjugates	M-H	C14H16O8	48.8	54.2	-2.33609	112.529	108.829	114.327	112.139	114.519	115.524	114.045	124.618	125.936	104.796	110.719	110.466	106.511	107.206	106.02
2.37_313.0563m/z	313.056	2.36713	pos	Caftaric acid	HMDB0013680	Phenylpropanoids and polyketides	Cinnamic acids and derivatives	Hydroxycinnamic acids and derivatives	M+H	C13H12O9	48.8	57.2	2.75042	8.69056	18.0871	19.8457	19.5327	21.4668	13.4652	14.472	13.6216	16.8475	13.2246	9.72697	7.80623	6.01519	14.7656	5.26933
2.95_463.1817m/z	463.182	2.94512	neg	2-[4-(3-Hydroxypropyl)-2-methoxyphenoxy]-1,3-propanediol 1-glucoside	HMDB0040353	Organic oxygen compounds	Organooxygen compounds	Carbohydrates and carbohydrate conjugates	M+FA-H	C19H30O10	48.8	55.2	-0.892311	53.9916	61.7044	62.6496	52.1905	47.501	51.499	52.4947	54.9399	51.0802	67.3741	75.8122	73.1296	66.9841	71.9264	64.2274
5.47_313.1043m/z	313.104	5.47112	neg	7,8-Dihydropteroic acid	HMDB0001412	Organoheterocyclic compounds	Pteridines and derivatives	Pterins and derivatives	M-H	C14H14N6O3	48.8	58.9	-3.69017	24.5598	23.8907	21.5819	20.8674	18.5624	20.382	18.8584	20.4695	21.0166	24.7171	25.617	23.6149	31.3253	21.8485	24.0542
8.97_283.1333m/z	283.133	8.96807	neg	(S)-17-Hydroxy-9,11,13,15-octadecatetraynoic acid	HMDB0038995	Lipids and lipid-like molecules	Fatty Acyls	Fatty acids and conjugates	M-H	C18H20O3	48.8	51.5	-2.1828	272.33	274.075	267.982	334.618	382.925	309.968	304.24	327.068	307.178	188.773	187.822	193.281	196.396	197.668	188.572
9.86_325.1070m/z	325.107	9.86118	neg	6-hydroxy-7E,9E-Octadecadiene-11,13,15,17-tetraynoic acid	LMFA01030723	Lipids and lipid-like molecules	Fatty Acyls	Fatty Acids and Conjugates	M+FA-H	C18H16O3	48.8	55.1	-4.0807	336.73	351.002	348.813	317.153	375.841	301.875	258.109	310.07	299.174	365.057	364.798	365.775	380.662	340.562	366.071
0.72_828.2723n	829.28	0.722567	pos	Verbascose	66867	Unclassified	Unclassified	Unclassified	M+H, M+Na, M+NH4, M+K, M+H-H2O	C30H52O26	48.7	52.1	-2.82313	6444.97	6034.94	6171.09	5760.76	6223.25	5458.97	6596.13	6533.03	6603.71	6081.82	5947.32	7035.61	6367.6	6741.69	5538.72
1.48_485.1508m/z	485.151	1.48387	neg	Raffinose	HMDB0003213	Organic oxygen compounds	Organooxygen compounds	Carbohydrates and carbohydrate conjugates	M-H2O-H	C18H32O16	48.7	55.7	-0.780018	145.281	155.472	141.652	161.034	190.801	168.678	156.738	172.611	166.607	144.718	134.212	136.036	123.533	134.315	123.877
10.27_357.1293m/z	357.129	10.266	pos	5-Hydroxy-6-methoxyindole glucuronide	HMDB0010363	Organic oxygen compounds	Organooxygen compounds	Carbohydrates and carbohydrate conjugates	M+NH4	C15H17NO8	48.7	54.5	0.246765	11.8924	7.46203	8.06766	12.0372	7.47787	9.14935	10.6174	7.12075	10.4673	6.94278	10.8946	8.4493	7.21198	8.43521	6.71176
11.17_285.1851m/z	285.185	11.1711	neg	Citronellyl cinnamate	HMDB0038957	Lipids and lipid-like molecules	Fatty Acyls	Fatty alcohol esters	M-H	C19H26O2	48.7	57.1	-3.0571	50.874	75.681	56.9561	44.29	50.7663	48.3649	35.3473	49.8961	48.6177	52.3268	49.8982	63.7451	53.1881	53.818	53.5043
2.83_313.0904m/z	313.09	2.8326	pos	Furaneol 4-glucoside	HMDB0032992	Organic oxygen compounds	Organooxygen compounds	Carbohydrates and carbohydrate conjugates	M+Na	C12H18O8	48.7	54.1	3.46264	39.3208	38.5336	39.9634	36.3585	31.9553	36.3812	35.0319	30.9076	34.7845	47.6971	53.4459	48.0638	48.5387	54.366	56.1176
5.03_473.0703m/z	473.07	5.02715	neg	6-Methoxyluteolin 7-glucuronide	HMDB0037459	Phenylpropanoids and polyketides	Flavonoids	Flavonoid glycosides	M-H2O-H	C22H20O13	48.7	65	-4.62838	302.589	289.09	341.139	229.897	284.347	240.267	224.103	251.56	231.375	246.552	233.813	263.225	281.116	260.182	302.349
6.40_702.1569n	720.191	6.40372	pos	6-({3-[5,7-dihydroxy-2-(3-hydroxyphenyl)-4-oxo-3,4-dihydro-2H-1-benzopyran-8-yl]-7-hydroxy-4-oxo-2-phenyl-3,4-dihydro-2H-1-benzopyran-5-yl}oxy)-3,4,5-trihydroxyoxane-2-carboxylic acid	HMDB0129237	Phenylpropanoids and polyketides	Flavonoids	Biflavonoids and polyflavonoids	M+NH4, M+Na, M+H	C36H30O15	48.7	52.5	-2.20183	8691.51	8274.86	7645.96	7478.89	7075.62	6571.21	6723.67	7064.8	6815.49	8242.44	7775.5	7797.91	8113.92	7714.14	7934.1
6.57_387.0712m/z	387.071	6.57055	neg	Gossypetin 7,4'-dimethyl ether 8-acetate	LMPK12113257	Lipids and lipid-like molecules	Polyketides	Flavonoids	M-H	C19H16O9	48.7	51.1	-2.57865	97.1341	99.9273	102.696	284.516	265.626	133.017	132.249	127.621	118.059	56.8734	55.229	57.9334	62.0145	50.7971	62.7611
6.65_373.0923m/z	373.092	6.65355	neg	Frenolicin B	HMDB0034109	Phenylpropanoids and polyketides	Isochromanequinones	Benzoisochromanequinones	M+FA-H	C18H16O6	48.7	55.2	-1.94992	10.638	11.014	8.80662	13.2218	10.7975	13.3823	15.541	15.0071	12.0623	9.4598	9.27541	9.64707	4.33762	7.1147	8.06678
9.62_293.0802m/z	293.08	9.62368	pos	3-Hydroxy-9-(4-hydroxyphenyl)-1H,3H-naphtho[1,8-cd]pyran-1-one	93980	Benzenoids	Naphthalenes	Phenylnaphthalenes	M+H	C18H12O4	48.7	52.9	-2.28219	670.79	634.684	595.439	525.95	520.184	519.227	573.267	573.472	574.569	615.675	618.062	623.658	583.026	609.544	606.308
1.95_525.2178m/z	525.218	1.9475	neg	Creatine riboside	HMDB0240254	Organic oxygen compounds	Organooxygen compounds	Carbohydrates and carbohydrate conjugates	2M-H	C9H17N3O6	48.6	50.7	3.10461	13.6453	13.3488	12.1431	7.35286	10.5198	8.60543	5.41118	10.1684	9.30562	17.7962	15.0474	22.0942	17.24	17.4744	21.8291
10.08_358.1639m/z	358.164	10.075	pos	Desacetylcolchicine	1913	Unclassified	Unclassified	Unclassified	M+H	C20H23NO5	48.6	55.5	-2.82181	159.969	153.615	157.688	289.243	244.523	218.946	211.872	271.787	260.977	136.232	133.614	132.703	151.283	118.948	106.361
11.18_342.1457n	365.135	11.1783	pos	Hydroxygaleon	87744	Phenylpropanoids and polyketides	Diarylheptanoids	Cyclic diarylheptanoids	M+Na, 2M+NH4, 2M+Na, M+K, M+H, M+NH4	C20H22O5	48.6	51	-2.99785	3273.05	3042.97	2817.62	2519.44	2816.06	2943.94	3004.35	3147.13	2988.76	2630.24	2432.49	2563.34	2621.69	2433.21	2538.96
11.26_235.1111m/z	235.111	11.2601	pos	Cysteinyl-Isoleucine	HMDB0028778	Organic acids and derivatives	Carboxylic acids and derivatives	Amino acids, peptides, and analogues	M+H	C9H18N2O3S	48.6	48.3	0.125307	1866.94	1799.48	1604.52	1330.84	1176.56	1272.92	1321.31	1400.28	1444.75	1869.24	1898.74	2068.94	1795.1	2124.42	1776.2
2.26_474.1713m/z	474.171	2.25913	pos	Folinic acid	595	Organoheterocyclic compounds	Pteridines and derivatives	Pterins and derivatives	M+H	C20H23N7O7	48.6	55	-3.94732	230.008	224.367	226.148	211.323	206.021	214.888	226.43	228.84	235.629	224.491	230.811	221.104	226.159	219.971	237.346
2.26_611.1233m/z	611.123	2.25798	neg	CMP-N-glycoloylneuraminate	HMDB0012206	Nucleosides, nucleotides, and analogues	Pyrimidine nucleotides	Pyrimidine ribonucleotides	M-H2O-H	C20H31N4O17P	48.6	58.9	-1.60053	9.72347	9.71803	10.1749	17.9107	18.7734	20.8439	18.2417	16.3687	18.2664	0	0	0	0	0	0
2.33_341.0877m/z	341.088	2.32548	neg	6'-Methoxypolygoacetophenoside	HMDB0035476	Organic oxygen compounds	Organooxygen compounds	Carbohydrates and carbohydrate conjugates	M-H2O-H	C15H20O10	48.6	51.3	-0.165158	264.986	249.749	249.066	469.512	462.057	443.494	434.813	468.541	458.984	51.746	51.9742	42.6087	50.489	49.7235	52.9259
2.42_401.1084m/z	401.108	2.41998	neg	3,4,5-trihydroxy-6-{2-methoxy-4-[(oxiran-2-yl)methyl]phenoxy}oxane-2-carboxylic acid	HMDB0135262	Organic oxygen compounds	Organooxygen compounds	Carbohydrates and carbohydrate conjugates	M+FA-H	C16H20O9	48.6	51	-1.55636	116.182	118.045	115.769	173.044	172.882	173.542	180.444	196.593	190.772	61.8306	65.4483	65.5677	64.032	66.5996	61.6832
2.43_183.0655m/z	183.066	2.43463	pos	Homovanillic acid	971	Benzenoids	Phenols	Methoxyphenols	M+H	C9H10O4	48.6	50.7	1.94463	37.8022	32.7627	32.3733	31.118	24.4966	28.8061	28.7201	26.2397	25.9213	37.581	36.3206	35.7443	36.4844	43.8204	37.5565
5.16_493.1142m/z	493.114	5.16215	neg	3,4,5-trihydroxy-6-({3-hydroxy-8,8-dimethyl-4-oxo-2-phenyl-4H,8H-pyrano[2,3-f]chromen-5-yl}oxy)oxane-2-carboxylic acid	HMDB0127416	Phenylpropanoids and polyketides	Flavonoids	Flavonoid glycosides	M-H2O-H	C26H24O11	48.6	45.5	0.419543	103732	102152	101715	101318	101726	98729.3	96082.2	97629.7	95439.6	88775.6	86343.7	86422.8	87436	84189	86936.7
6.72_191.1400m/z	191.14	6.7197	pos	(1R,2R)-1,2,7,7-Tetramethylbicyclo[2.2.1]heptan-2-ol	HMDB0035417	Lipids and lipid-like molecules	Prenol lipids	Monoterpenoids	M+Na	C11H20O	48.6	51.2	-3.59051	11.8027	13.2196	11.6522	11.9516	11.1743	12.7121	11.5462	9.63175	10.5215	13.4397	10.9184	10.9265	10.7734	11.6104	12.3251
6.73_304.1290n	305.136	6.73337	pos	p-HPEA-EDA	86175	Benzenoids	Benzene and substituted derivatives	Phenols and derivatives	M+H, 2M+K	C17H20O5	48.6	59.2	-6.88173	22.6332	28.3411	25.2594	29.6247	30.6618	29.2957	30.7616	31.1103	30.1466	23.6288	20.189	21.2158	26.9598	19.9927	19.1164
7.83_247.0972m/z	247.097	7.83365	neg	3-(3-Methylbutylidene)-1(3H)-isobenzofuranone	HMDB0031663	Organoheterocyclic compounds	Isocoumarans	Isobenzofuranones	M+FA-H	C13H14O2	48.6	47.7	-2.01872	54.5853	51.9638	51.42	59.0648	61.6834	55.3891	63.4694	59.8531	57.9863	41.6605	42.802	44.4268	45.5834	42.6719	46.3866
8.89_323.0890m/z	323.089	8.88723	pos	5-Ethyl-3-hydroxy-4-methyl-2(5H)-furanone	HMDB0033551	Organoheterocyclic compounds	Dihydrofurans	Furanones	2M+K	C7H10O3	48.6	44.4	-0.356798	28.5385	29.9275	31.0717	43.0801	38.5363	33.7699	38.1225	39.1091	34.9736	27.0067	26.4725	25.6394	26.0622	24.7782	23.4978
9.23_327.1226m/z	327.123	9.22872	pos	8-(2-hydroxypropan-2-yl)-2-oxo-2H,8H,9H-furo[2,3-h]chromen-9-yl 3-methylbut-2-enoate	HMDB0128912	Unclassified	Unclassified	Unclassified	M+H-H2O	C19H20O6	48.6	47.1	-0.264747	1352.7	1272.69	1233.32	1278.12	1288.69	1319.79	1358.58	1365.16	1327.33	1053.78	1091.18	1063.94	1007.18	1098.11	1077.54
9.27_261.0909m/z	261.091	9.26972	pos	Glutamylmethionine	HMDB0028825	Organic acids and derivatives	Carboxylic acids and derivatives	Amino acids, peptides, and analogues	M+H-H2O	C10H18N2O5S	48.6	51.8	1.99951	818.703	740.551	696.076	746.084	627.15	666.66	697.208	677.149	678.023	684.364	727.849	723.258	658.739	723.895	694.533
9.81_239.1040m/z	239.104	9.81268	pos	5R-hydroxy-4R-decanolide	LMFA07040022	Lipids and lipid-like molecules	Fatty Acyls	Fatty esters	M+K	C11H20O3	48.6	50.4	-1.93799	47.004	52.3642	52.6152	52.8757	53.0013	55.2886	52.9283	56.9023	53.8449	42.4197	38.1028	42.8697	49.1087	40.6119	45.0619
10.99_281.1127m/z	281.113	10.9878	pos	7-Methylguanosine	HMDB0001107	Nucleosides, nucleotides, and analogues	Purine nucleosides	Unclassified	M+H-H2O	C11H16N5O5+	48.5	48.7	2.69107	747.457	708.452	670.163	759.166	604.312	632.773	712.347	594.281	617.91	602.917	665.128	676.626	590.484	679.002	562.063
2.45_775.1958m/z	775.196	2.44698	neg	6-{[3-(3,4-dihydroxy-5-methoxyphenyl)propanoyl]oxy}-3,4,5-trihydroxyoxane-2-carboxylic acid	HMDB0128004	Organic oxygen compounds	Organooxygen compounds	Carbohydrates and carbohydrate conjugates	2M-H	C16H20O11	48.5	57.3	2.51328	14.9879	24.9362	16.0555	12.3792	18.9956	14.5406	15.3304	17.6722	12.0842	24.3332	30.2845	28.1533	27.7856	19.9808	27.1982
3.36_353.0853m/z	353.085	3.36157	pos	Chlorogenoquinone	HMDB0029383	Organic oxygen compounds	Organooxygen compounds	Alcohols and polyols	M+H	C16H16O9	48.5	60.2	-3.92713	16.2896	16.2428	15.7253	12.09	13.3948	9.25485	15.8575	13.8427	13.3053	20.0841	23.5552	17.6019	18.4727	16.2116	19.3794
3.43_162.0311n	163.039	3.4299	pos	4-hydroxy-2H-chromen-2-one	HMDB0137904	Phenylpropanoids and polyketides	Coumarins and derivatives	Hydroxycoumarins	M+H-H2O, M+H	C9H6O3	48.5	48.8	-3.48271	1818.01	1622.01	1598.7	463.926	441.986	440.492	491.245	468.2	414.24	2521.49	2531.51	2510.51	2536.61	2451.32	2509.59
3.43_511.1245m/z	511.124	3.43358	neg	Silandrin	LMPK12140414	Lipids and lipid-like molecules	Polyketides	Flavonoids	M+FA-H	C25H22O9	48.5	43.9	-0.183774	2017.46	1949.21	2002.04	2694.69	2681.53	2516.97	2380.58	2604.08	2603.55	982.485	1099.15	1012.67	984.329	1040.48	1041.06
3.49_358.0689n	357.062	3.48825	neg	PSOROMIC ACID	43642	Unclassified	Unclassified	Unclassified	M-H, 2M-H	C18H14O8	48.5	46.8	0.215416	3462.9	3350.61	3391.61	359.432	331.442	332.368	336.602	305.992	310.3	6565.18	6651.7	6604.09	6572.8	6668	6635.62
3.66_181.0485m/z	181.049	3.66222	pos	Caffeate	64170	Phenylpropanoids and polyketides	Cinnamic acids and derivatives	Hydroxycinnamic acids and derivatives	M+H	C9H8O4	48.5	50.6	-5.56284	503.309	496.299	484.297	540.504	535.824	526.28	559.875	551.096	564.599	419.901	438.091	432.981	428.834	413.372	432.049
5.33_160.0509n	161.058	5.32612	pos	2,6-Dihydroxynaphthalene	265035	Unclassified	Unclassified	Unclassified	M+H-H2O, M+H	C10H8O2	48.5	55.5	-9.4213	108.141	105.818	110.277	108.807	103.878	98.2253	103.345	88.9457	95.9436	94.6446	94.9938	80.2446	86.6685	80.9469	92.1237
6.05_841.4225m/z	841.423	6.04725	neg	26-(2-Glucosyl-6-acetylglucosyl]-1,3,11,22-tetrahydroxyergosta-5,24-dien-26-oate	HMDB0040406	Lipids and lipid-like molecules	Steroids and steroid derivatives	Steroidal glycosides	M-H	C42H66O17	48.5	72.8	-0.207125	58.9774	49.9994	63.3654	64.144	67.0799	68.3908	58.2213	53.8313	59.807	44.8467	32.4667	33.942	45.9404	49.052	33.0117
6.20_313.0716m/z	313.072	6.19708	neg	Dalbergin	LMPK12100003	Lipids and lipid-like molecules	Polyketides	Flavonoids	M+FA-H	C16H12O4	48.5	46	-0.573574	303.038	297.226	299.239	244.517	260.311	236.155	241.436	264.407	250.797	354.099	350.979	353.746	370.57	376.905	365.164
6.31_549.0995m/z	549.1	6.31488	pos	3,4,5-trihydroxy-6-{[3-hydroxy-4-({4-methoxy-7-oxo-7H-furo[3,2-g]chromen-9-yl}oxy)-2-methylbutan-2-yl]oxy}oxane-2-carboxylic acid	HMDB0130147	Unclassified	Unclassified	Unclassified	M+K	C23H26O13	48.5	57.5	-1.92083	21.945	24.5636	27.6974	20.4623	13.3975	12.5644	15.3499	6.70361	8.62814	46.3167	39.9991	40.4928	32.6839	37.2351	40.2332
9.04_289.1776m/z	289.178	9.03738	pos	5-Pentyl-2-furanheptanoic acid	HMDB0112092	Lipids and lipid-like molecules	Fatty Acyls	Fatty acids and conjugates	M+Na	C16H26O3	48.5	45.6	0.635883	81.4621	80.244	81.8638	70.0143	68.028	79.4213	85.7098	79.6091	76.0961	89.9702	87.9624	81.3491	83.7008	83.0795	86.9878
9.77_247.1302m/z	247.13	9.77218	pos	3-Methyl-5-pentyl-2-furanpropanoic acid	HMDB0112084	Lipids and lipid-like molecules	Fatty Acyls	Fatty acids and conjugates	M+Na	C13H20O3	48.5	48.2	-1.35666	12.3751	14.019	13.7647	26.3282	28.8939	28.8674	24.6015	21.1996	32.0356	0.431659	2.44989888843646E-06	2.44989888843646E-06	2.44989888843646E-06	2.44989888843646E-06	2.44989888843646E-06
2.35_203.0832m/z	203.083	2.35248	neg	L-Tryptophan	33	Organoheterocyclic compounds	Indoles and derivatives	Indolyl carboxylic acids and derivatives	M-H	C11H12N2O2	48.4	48.2	2.96191	374.436	367.372	366.595	621.461	631.532	625.346	572.87	636.883	621.309	46.191	48.2602	46.5018	48.7849	49.799	48.8192
3.55_539.1178m/z	539.118	3.5529	pos	3'',4''-Diacetylcosmosiin	HMDB0037344	Phenylpropanoids and polyketides	Flavonoids	Flavonoid glycosides	M+Na	C25H24O12	48.4	54.7	3.44247	4533.68	4303.57	4225.84	5024.46	4925.2	4878.62	5161.56	5314.96	5350.66	3229.59	3385.03	3263.38	3238.45	3171.81	3294.85
3.61_313.0721m/z	313.072	3.61023	neg	Formononetin	HMDB0005808	Phenylpropanoids and polyketides	Isoflavonoids	O-methylated isoflavonoids	M+FA-H	C16H12O4	48.4	46.9	1.40135	1050.03	1022.49	1040.73	594.8	586.687	611.187	602.192	557.179	532.851	1418.1	1425.49	1409.42	1389.72	1388.34	1436.09
3.80_583.2015m/z	583.201	3.80157	neg	Diosbulbinoside F	HMDB0036783	Lipids and lipid-like molecules	Prenol lipids	Terpene glycosides	M+FA-H	C26H34O12	48.4	52.1	-3.27324	30.2758	29.6245	28.987	39.4137	38.9959	41.6039	40.3333	41.7698	39.4916	26.173	25.5642	25.4584	27.9644	24.7292	26.4736
4.12_159.0452m/z	159.045	4.11587	neg	Naphthalene-1,2-diol	HMDB0060497	Benzenoids	Naphthalenes	Naphthols and derivatives	M-H	C10H8O2	48.4	49.5	0.416499	8.94274	9.44089	9.02435	4.31201	5.79255	6.52509	5.76345	3.83486	3.90791	10.5024	13.9764	12.1351	11.5592	8.23189	12.6813
4.29_225.0750m/z	225.075	4.29202	pos	5-(3',4',5'-Trihydroxyphenyl)-gamma-valerolactone	HMDB0041691	Benzenoids	Phenols	Benzenetriols and derivatives	M+H	C11H12O5	48.4	52	-3.13103	40.3987	48.138	45.0026	45.8698	40.692	38.8361	34.9037	27.3413	28.2995	64.6379	73.2684	66.8697	60.4411	61.0056	64.3814
6.10_343.1530m/z	343.153	6.0959	pos	Quassinol	HMDB0037235	Lipids and lipid-like molecules	Prenol lipids	Terpene lactones	M+H-H2O	C20H24O6	48.4	51.4	-2.88125	1206	1057.1	1044.4	1090.95	1040.89	1055.87	1077.68	986.305	1074.77	1073.36	999.461	1096.62	1035.57	1037.5	1138.38
7.24_265.1206m/z	265.121	7.23867	pos	CAY10587	45468	Unclassified	Unclassified	Unclassified	M+H	C18H16O2	48.4	56.8	-6.44109	38.7945	39.4118	40.3221	27.6402	28.7526	30.8504	28.1336	28.6338	27.8359	54.8752	51.7261	51.0003	49.0209	54.1697	49.0404
7.62_348.1539n	331.151	7.61765	pos	gibberellin A29	53649	Unclassified	Unclassified	Unclassified	M+H-H2O, 2M+H, M+H	C19H24O6	48.4	55.8	-9.62342	399.056	410.194	414.979	436.87	432.038	439.111	441.577	456.2	448.589	395.156	432.275	404.501	376.275	400.178	401.372
9.45_281.1183m/z	281.118	9.45405	neg	Myrigalone A	HMDB0037245	Lipids and lipid-like molecules	Prenol lipids	Monoterpenoids	M-H2O-H	C18H20O4	48.4	46.7	0.0742713	860.086	900.063	866.917	875.36	880.333	875.758	870.629	896.063	877.745	750.423	752.483	773.146	728.564	735.243	745.902
1.66_649.2131m/z	649.213	1.65918	pos	Tetramethylquercetin 3-rutinoside	HMDB0039337	Phenylpropanoids and polyketides	Flavonoids	Flavonoid glycosides	M+H-H2O	C31H38O16	48.3	66.5	0.531591	29.7271	19.9105	15.8961	40.4516	27.0719	25.2656	40.8162	30.8625	31.0279	14.7454	32.0173	9.25032	30.2561	12.6456	8.15248
1.70_215.1408m/z	215.141	1.70452	neg	Valyl-Valine	HMDB0029140	Organic acids and derivatives	Carboxylic acids and derivatives	Amino acids, peptides, and analogues	M-H	C10H20N2O3	48.3	50.3	3.2939	7.78816	7.25723	9.7708	0	0	0	0	0	0	15.9792	14.988	13.0889	11.1505	13.4615	11.734
1.73_194.1161m/z	194.116	1.72767	pos	2-Methoxymethcathinone	96737	Unclassified	Unclassified	Unclassified	M+H	C11H15NO2	48.3	51.4	-7.39122	63.2749	66.9124	64.9168	62.0232	61.3026	62.9168	59.1875	60.7672	61.3429	65.6937	65.0049	70.0332	69.2802	67.1741	68.9194
10.55_313.1426m/z	313.143	10.5515	pos	Gibberellin A7	LMPR0104170024	Lipids and lipid-like molecules	Prenol lipids	Isoprenoids	M+H-H2O	C19H22O5	48.3	51.7	-2.59931	372.062	362.396	360.023	379.717	380.916	386.097	419.427	446.853	432.451	290.969	274.9	334.976	289.296	292.014	286.567
2.15_547.0729m/z	547.073	2.15	neg	Deoxythymidine diphosphate-l-rhamnose	HMDB0006354	Nucleosides, nucleotides, and analogues	Pyrimidine nucleotides	Pyrimidine nucleotide sugars	M-H	C16H26N2O15P2	48.3	48.6	-1.21341	43.9857	44.4048	39.6166	44.9141	45.3119	46.1951	41.8797	43.5813	44.4707	25.4176	27.4499	27.2361	28.0636	27.2201	28.3343
2.78_343.1011m/z	343.101	2.7786	pos	Vanillic acid-4-O-glucuronide	HMDB0060024	Organic oxygen compounds	Organooxygen compounds	Carbohydrates and carbohydrate conjugates	M+H	C15H18O9	48.3	50.2	-3.60707	320.839	306.971	305.766	306.969	309.054	300.866	309.907	308.622	308.959	280.504	291.057	280.16	279.863	291.519	286.415
5.24_360.0839n	738.202	5.24062	pos	Rosmarinic acid	HMDB0003572	Phenylpropanoids and polyketides	Cinnamic acids and derivatives	Hydroxycinnamic acids and derivatives	M+NH4, M+Na, 2M+NH4	C18H16O8	48.3	53.3	-1.8308	4395.95	4170.74	3856.87	3797.1	3708.92	3759.38	3753.5	3966.41	3880.6	3397.36	3414.77	3392.14	3295.24	3159.1	3357.42
5.74_428.0726n	429.081	5.73793	pos	Theaflavic acid	HMDB0040609	Phenylpropanoids and polyketides	Flavonoids	Flavans	M+H-H2O, M+H	C21H16O10	48.3	59.4	-4.03276	2328.91	2151.48	1935.04	2055.53	2022.36	1838.52	1837.28	2026.94	1968.79	1912.64	1905.38	1799.8	2028.84	1875.12	1957.39
6.20_198.0528n	179.035	6.19708	neg	Vanillylmandelic acid	HMDB0000291	Benzenoids	Phenols	Methoxyphenols	M-H2O-H, 2M-H	C9H10O5	48.3	45.1	-0.150191	57.7338	55.999	56.8123	75.1025	79.3701	74.71	72.4195	76.1795	78.0624	32.4918	35.7821	36.1505	35.7289	33.8795	36.3777
6.46_857.4521m/z	857.452	6.4599	neg	bayogenin 3-O-cellobioside	LMPR0106150009	Lipids and lipid-like molecules	Prenol lipids	Isoprenoids	M+FA-H	C42H68O15	48.3	54.9	-2.32972	130.216	127.954	127.157	115.802	130.693	141.47	161.588	138.713	128.784	117.052	113.906	117.154	124.457	113.959	119.132
7.31_282.1247n	283.132	7.30617	pos	E,E-Dienestrol-2,3-oxide	2001	Unclassified	Unclassified	Unclassified	M+H, 2M+H	C18H18O3	48.3	50.9	-3.31486	285.974	286.097	278.528	225.367	227.64	256.564	273.245	266.345	246.584	291.172	295.88	300.342	278.014	300.516	301.67
7.75_329.1391m/z	329.139	7.75365	neg	3-hydroxy-5,9,17-trioxo-4,5:9,10-disecoandrosta-1(10),2-dien-4-oate	LMST02020063	Lipids and lipid-like molecules	Sterol Lipids	Steroids	M-H2O-H	C19H24O6	48.3	49.6	-1.04689	421.576	384.196	369.883	433.75	400.517	425.394	421.037	419.141	393.788	313.588	299.286	298.746	309.546	279.834	277.961
8.09_235.0973m/z	235.097	8.09363	neg	Prenyl benzoate	HMDB0032488	Benzenoids	Benzene and substituted derivatives	Benzoic acids and derivatives	M+FA-H	C12H14O2	48.3	45.8	-1.38442	82.7357	71.5326	80.2103	65.9436	65.7286	62.4643	59.6512	57.8769	58.3973	58.4322	60.651	61.5179	59.6755	64.5204	62.2809
8.09_371.1124m/z	371.112	8.09363	neg	3,4,5-trihydroxy-6-(2-hydroxy-1,2-diphenylethoxy)oxane-2-carboxylic acid	HMDB0135201	Phenylpropanoids and polyketides	Stilbenes	Stilbene glycosides	M-H2O-H	C20H22O8	48.3	53.2	-3.22231	74.5118	67.9685	74.0678	72.5395	73.5682	72.3949	75.0037	78.2116	75.4339	56.3513	56.7537	54.1848	57.0501	61.4685	54.8129
9.17_307.0590m/z	307.059	9.17405	pos	Neoduleen	48233	Unclassified	Unclassified	Unclassified	M+H	C18H10O5	48.3	50.4	-3.6864	130.185	129.654	134.342	150.371	143.083	135.752	132.558	124.313	125.035	123.703	133.397	136.105	118.923	118.491	126.869
9.83_310.1205n	311.128	9.82617	pos	Hydroxytanshinone	HMDB0036635	Lipids and lipid-like molecules	Prenol lipids	Diterpenoids	M+H, 2M+Na, M+Na	C19H18O4	48.3	47.5	0.0733059	34505.3	32708.8	30499.7	27027.4	23194.7	26040.2	27716.4	26660.5	26285.5	32465.8	33427.3	32940.6	33077.7	33179	31420.9
1.40_421.1345m/z	421.134	1.40337	neg	(1x,2x)-Guaiacylglycerol 3-glucoside	HMDB0040600	Lipids and lipid-like molecules	Fatty Acyls	Fatty acyl glycosides	M+FA-H	C16H24O10	48.2	51.3	-1.80329	117.835	131.766	134.129	142.968	146.512	135.543	132.619	142.388	135.962	105.666	114.901	107.723	110.844	111.443	98.6966
12.56_317.2108m/z	317.211	12.5565	neg	Ineketone	HMDB0036698	Benzenoids	Phenanthrenes and derivatives	Hydrophenanthrenes	M-H	C20H30O3	48.2	52.1	-4.49901	251.353	239.042	255.659	180.654	203.46	168.45	176.981	171.899	168.075	267.682	202.138	265.835	199.431	228.078	203.866
13.14_271.1701m/z	271.17	13.1425	pos	8-Oxo-17-octadecen-10,12-diynoic acid	LMFA01031068	Lipids and lipid-like molecules	Fatty Acyls	Fatty Acids and Conjugates	M+H-H2O	C18H24O3	48.2	57.2	3.0644	22.0442	32.4115	24.6438	32.7518	31.362	26.5415	28.3663	33.23	28.9803	17.9344	22.1134	23.9654	24.9452	22.0615	22.0302
2.06_523.2007m/z	523.201	2.0555	neg	Eremopetasitenin C2	HMDB0032771	Lipids and lipid-like molecules	Prenol lipids	Terpene lactones	M+FA-H	C25H34O7S	48.2	65.5	-0.0982377	14.6479	20.1218	21.8495	18.3349	22.6498	14.6053	18.5212	22.5171	19.4323	13.8191	18.1519	20.8422	20.8369	20.6945	22.1746
2.11_260.1592m/z	260.159	2.10715	pos	Hydroxyprolyl-Lysine	85775	Organic acids and derivatives	Carboxylic acids and derivatives	Amino acids, peptides, and analogues	M+H	C11H21N3O4	48.2	60	-4.91944	3.38426	2.85138	4.27111	0	0	0	0	0	0	6.88775	8.56293	7.98705	9.06883	7.36078	8.46647
4.02_733.1413m/z	733.141	4.02022	neg	6-(4-{3-[2-(3,4-dihydroxyphenyl)-5,7-dihydroxy-4-oxo-3,4-dihydro-2H-1-benzopyran-8-yl]-5,7-dihydroxy-4-oxo-3,4-dihydro-2H-1-benzopyran-2-yl}phenoxy)-3,4,5-trihydroxyoxane-2-carboxylic acid	HMDB0129214	Phenylpropanoids and polyketides	Flavonoids	Biflavonoids and polyflavonoids	M-H	C36H30O17	48.2	50.3	0.322956	3622.63	3625.53	3656.47	2616.08	2199.83	2484.35	2383.75	2183.93	2111.5	4991.66	4980.31	4781.18	4754.38	4925.8	4964.38
5.34_545.0997m/z	545.1	5.3368	neg	alpha-D-Galactopyranuronosyl-(1->4)-alpha-D-galactopyranuronosyl-(1->4)-D-galacturonic acid	HMDB0039751	Organic oxygen compounds	Organooxygen compounds	Carbohydrates and carbohydrate conjugates	M-H	C18H26O19	48.2	75.1	0.242805	17.6969	15.9413	15.386	6.13003	6.0592	8.10758	9.36004	8.5617	9.38638	18.709	23.26	15.7571	24.8039	24.3774	19.4121
5.42_432.1055n	863.203	5.4173	neg	Pelargonidin 3-O-glucoside	64247	Unclassified	Unclassified	Unclassified	M-H, 2M-H	C21H20O10	48.2	46.5	-0.277466	442.646	410.661	453.616	428.718	483.503	449.786	420.773	441.759	454.527	373.989	357.396	375.253	350.833	344.49	333.4
9.01_357.1335m/z	357.134	9.00858	neg	1,2-Anhydridoniveusin	HMDB0032105	Lipids and lipid-like molecules	Fatty Acyls	Fatty acid esters	M-H2O-H	C20H24O7	48.2	48.8	-2.2043	942.257	977.294	965.367	966.388	986.032	1004.44	988.542	1004.52	965.823	922.119	869.822	938.203	919.447	867.723	938.916
0.91_145.0145m/z	145.014	0.906067	neg	Succinic anhydride	HMDB0032523	Organoheterocyclic compounds	Oxolanes	Unclassified	M+FA-H	C4H4O3	48.1	45.4	2.40712	190.066	212.891	249.91	212.814	182.305	174.766	176.602	168.01	185.046	214.358	225.545	203.17	233.101	207.342	261.386
1.79_735.1802m/z	735.18	1.78518	neg	Syringetin 3-(4''',6'''-diacetylglucosyl)(1->3)-galactoside	LMPK12112486	Lipids and lipid-like molecules	Polyketides	Flavonoids	M-H2O-H	C33H38O20	48.1	71.3	3.13908	11.8684	16.6638	13.8288	0.686506	0.950471	0.782926	0.581692	2.20529	2.68742	31.3854	26.1084	29.2366	24.8048	29.529	20.5692
10.28_726.3247m/z	726.325	10.2797	pos	Quercetol A	LMPK12020197	Lipids and lipid-like molecules	Polyketides	Flavonoids	2M+NH4	C21H22O5	48.1	50.8	-3.64591	213.818	262.092	233.838	260.085	228.164	304.212	282.825	306.926	346.517	452.976	540.014	462.52	432.56	401.247	410.998
10.93_324.1583m/z	324.158	10.9338	pos	N-Monodemethylolopatadine	HMDB0060846	Organoheterocyclic compounds	Benzoxepines	Dibenzoxepines	M+H	C20H21NO3	48.1	48.7	-3.56412	211.553	214.595	229.529	265.108	258.834	280.898	330.234	317.171	355.359	377.821	418.301	404.711	378.54	427.921	393.862
11.42_269.1522m/z	269.152	11.4224	pos	16-Ketoestradiol	HMDB0000406	Lipids and lipid-like molecules	Steroids and steroid derivatives	Estrane steroids	M+H-H2O	C18H22O3	48.1	51.6	-4.74472	757.238	701.025	652.749	522.686	523.367	557.283	581.707	591.684	571.764	733.678	734.082	737.623	687.67	764.189	708.202
11.98_165.0402m/z	165.04	11.9822	neg	4-Deoxyerythronic acid	HMDB0000498	Organic oxygen compounds	Organooxygen compounds	Carbohydrates and carbohydrate conjugates	M+FA-H	C4H8O4	48.1	56.1	-1.85367	26.5963	24.1302	23.4217	28.4877	25.722	29.2695	28.8889	23.6963	35.5258	24.5087	23.4153	19.6801	19.7359	26.0016	26.4835
12.09_481.2545m/z	481.255	12.0872	pos	PG(8:0/8:0)	LMGP04010031	Lipids and lipid-like molecules	Glycerophospholipids	Glycerophosphoglycerols	M+H-H2O	C22H43O10P	48.1	64	-3.19381	129.484	102.366	69.0587	106.029	63.6859	58.0721	78.2031	98.4559	66.7506	57.01	68.9691	65.9934	78.0179	98.1541	84.3056
2.08_299.0766m/z	299.077	2.0825	neg	(3,4,5,6-tetrahydroxyoxan-2-yl)methyl 4-hydroxybenzoate	HMDB0125107	Unclassified	Unclassified	Unclassified	M-H	C13H16O8	48.1	54.6	-2.23539	16.414	14.5375	21.2228	20.5732	15.2513	21.1015	17.4267	17.6832	16.7459	13.6559	11.9647	11.8618	13.4137	11.4069	13.4341
2.66_357.0822m/z	357.082	2.66297	neg	Furaneol 4-(6-malonylglucoside)	HMDB0029778	Organic oxygen compounds	Organooxygen compounds	Carbohydrates and carbohydrate conjugates	M-H2O-H	C15H20O11	48.1	52.9	-1.26858	25.1093	23.7666	22.395	29.3887	24.3435	25.0038	26.0412	24.9459	25.8117	19.3791	19.6285	19.0811	19.4182	20.5316	18.6149
2.86_193.0506m/z	193.051	2.86495	neg	trans-Ferulic acid	HMDB0000954	Phenylpropanoids and polyketides	Cinnamic acids and derivatives	Hydroxycinnamic acids and derivatives	M-H	C10H10O4	48.1	46.2	-0.0305985	29.0458	26.0351	27.4386	16.005	13.0578	18.211	20.6034	17.0837	14.0912	42.8649	41.3027	42.4302	39.485	45.964	40.2406
3.45_379.1602m/z	379.16	3.44725	neg	6-(2-Hydroxyethoxy)-6-oxohexanoic acid	HMDB0061681	Lipids and lipid-like molecules	Fatty Acyls	Fatty acids and conjugates	2M-H	C8H14O5	48.1	48.8	-2.13909	211.503	206.595	207.755	399.389	345.8	338.727	345.792	336.834	583.968	13.9683	11.645	14.7883	13.2634	11.9237	11.746
3.88_225.0770m/z	225.077	3.88355	neg	4-methoxy-6-(prop-2-en-1-yl)benzene-1,3-diol	HMDB0135243	Benzenoids	Phenols	Methoxyphenols	M+FA-H	C10H12O3	48.1	43.3	0.593097	33.6601	37.6578	32.8363	28.5818	22.945	21.4573	21.9118	17.0151	15.4007	45.1773	42.4222	45.5944	44.6957	43.062	45.9875
5.42_873.4492m/z	873.449	5.4173	neg	Centellasaponin B	HMDB0040123	Lipids and lipid-like molecules	Prenol lipids	Terpene glycosides	M+FA-H	C42H68O16	48.1	54.5	0.342861	426.11	420.116	404.664	390.501	400.843	376.681	372.037	397.218	402.046	438.608	415.994	434.29	426.647	423.336	445.521
6.29_346.1397n	347.147	6.28755	pos	Gibberellin A3	6954	Lipids and lipid-like molecules	Prenol lipids	Diterpenoids	M+H, M+Na	C19H22O6	48.1	57.1	-5.47084	41.5862	41.5776	43.1826	40.8822	39.9515	42.4901	42.8864	40.2026	38.2876	51.8847	47.3179	47.3985	46.5263	38.9735	45.742
8.41_287.1646m/z	287.165	8.41112	neg	estra-1,3,5(10)-triene-3,16,17-triol	LMST02010003	Lipids and lipid-like molecules	Sterol Lipids	Steroids	M-H	C18H24O3	48.1	48.3	-2.48178	95.8885	107.281	101.927	83.3669	80.4947	89.6557	100.561	98.9985	95.6873	119.479	106.742	107.007	111.814	106.408	101.892
8.55_287.1640m/z	287.164	8.5461	neg	Estriol	HMDB0000153	Lipids and lipid-like molecules	Steroids and steroid derivatives	Estrane steroids	M-H	C18H24O3	48.1	50.4	-4.44718	45.5229	44.6401	44.9002	38.1534	41.7175	45.5125	44.522	48.8394	49.2118	50.7853	36.7298	44.5183	45.5012	41.481	42.0186
8.96_425.1812n	426.189	8.9554	pos	desmethylnortriptyline glucuronide	1613	Unclassified	Unclassified	Unclassified	M+H, M+Na, M+H-H2O	C24H27NO6	48.1	57.2	-6.12728	115.049	105.738	108.073	201.132	194.648	176.53	186.266	177.495	168.979	40.7523	39.5305	39.8507	40.2682	42.5198	40.3697
9.60_323.0919m/z	323.092	9.60253	neg	Ovalitenin A	LMPK12120003	Lipids and lipid-like molecules	Polyketides	Flavonoids	M+FA-H	C18H14O3	48.1	48.7	-2.05381	595.326	616.225	600.018	672.785	687.159	622.765	602.46	638.916	599.058	516.127	520.827	524.142	514.641	493.637	502.147
1.62_401.1082m/z	401.108	1.6242	neg	3,4,5-trihydroxy-6-[5-hydroxy-2-methoxy-4-(prop-2-en-1-yl)phenoxy]oxane-2-carboxylic acid	HMDB0135267	Organic oxygen compounds	Organooxygen compounds	Carbohydrates and carbohydrate conjugates	M+FA-H	C16H20O9	48	46.5	-1.94575	79.3006	68.6508	68.8216	79.9653	83.6084	88.2455	77.6372	84.9333	82.2482	58.7187	62.216	59.27	54.7318	57.9575	59.6803
10.53_341.1384m/z	341.138	10.5303	neg	Parakmerin A	HMDB0033950	Phenylpropanoids and polyketides	2-arylbenzofuran flavonoids	Unclassified	M+FA-H	C19H20O3	48	47.4	-3.52878	852.289	898.279	841.805	986.841	998.64	913.869	846.967	955.101	826.856	685.303	716.946	696.087	695.129	667.377	681.94
13.96_398.2290m/z	398.229	13.9593	pos	PC(9:0/0:0)	LMGP01050068	Lipids and lipid-like molecules	Glycerophospholipids	Glycerophosphocholines	M+H	C17H36NO7P	48	48.7	-3.05841	65.1222	64.705	66.1877	59.7118	64.0492	58.907	61.6099	71.7535	60.8	89.302	74.54	60.6395	67.9951	74.5322	79.6513
2.64_325.0914m/z	325.091	2.63745	pos	6-(4-ethenyl-5-hydroxy-2-methoxyphenoxy)-3,4,5-trihydroxyoxane-2-carboxylic acid	HMDB0128039	Organic oxygen compounds	Organooxygen compounds	Carbohydrates and carbohydrate conjugates	M+H-H2O	C15H18O9	48	53.4	-1.08532	18.4527	16.8151	20.0545	26.4618	28.4212	24.5609	23.6471	33.416	26.302	11.3971	12.9167	12.7276	10.2768	8.76623	7.58759
3.77_405.0818m/z	405.082	3.77423	neg	Jaceidin	HMDB0033819	Phenylpropanoids and polyketides	Flavonoids	O-methylated flavonoids	M+FA-H	C18H16O8	48	49.9	-2.52831	11.9007	11.1951	10.4498	0	0	0	0	0	0	22.4839	18.879	19.4852	21.517	21.2352	20.9911
6.76_766.1925m/z	766.192	6.76053	pos	Cyanidin 3-sambubioside 5-glucoside	HMDB0037980	Phenylpropanoids and polyketides	Flavonoids	Flavonoid glycosides	M+Na	C32H39O20+	48	48.1	-0.26652	83.8356	93.3032	88.1855	89.5488	58.9789	74.4559	70.0708	53.4486	53.5902	128.704	126.573	120.519	134.808	137.568	132.315
7.38_855.4366m/z	855.437	7.37767	neg	Phytolaccoside D	HMDB0034641	Lipids and lipid-like molecules	Prenol lipids	Triterpenoids	M+FA-H	C42H66O15	48	52.4	-2.22835	110.176	116.397	119.208	123.669	121.372	125.993	125.848	137.705	122.269	107.687	107.548	105.705	107.365	108.238	109.974
7.64_312.0997n	313.107	7.64497	pos	(±)-Dulciol E	87638	Organoheterocyclic compounds	Benzopyrans	1-benzopyrans	M+H, 2M+Na, M+Na	C18H16O5	48	45.8	-0.294227	5696.49	5341.44	5093	6628.11	6651.67	5341.31	5181.7	5891.74	5458.1	4690.3	5033.71	4580.25	4674.7	4519.21	4710.76
8.51_339.0861m/z	339.086	8.5056	neg	Glyzarin	HMDB0029534	Phenylpropanoids and polyketides	Isoflavonoids	Isoflav-2-enes	M+FA-H	C18H14O4	48	51	-4.59744	20.9077	19.1064	17.6449	22.1054	22.6365	18.3365	21.1361	22.3093	21.4581	19.0917	19.5565	19.4667	20.1902	21.0033	19.585
9.63_317.2112m/z	317.211	9.62953	neg	PGF2alpha-1,11-lactone	LMFA03010071	Lipids and lipid-like molecules	Fatty Acyls	Eicosanoids	M-H2O-H	C20H32O4	48	48.3	-3.00048	486.105	517.866	492.741	416.845	432.102	497.738	494.04	491.936	491.203	534.811	491.02	530.887	500.188	541.303	483.969
1.69_464.1752m/z	464.175	1.68667	pos	Lucuminic acid	HMDB0035007	Organic oxygen compounds	Organooxygen compounds	Carbohydrates and carbohydrate conjugates	M+NH4	C19H26O12	47.9	52.1	-2.44869	29.8428	33.529	34.7418	44.3041	40.5436	40.9755	42.9549	41.1077	45.4462	27.1802	26.4375	25.853	29.0061	28.0918	25.302
1.86_215.1380m/z	215.138	1.86367	pos	Prolyl-Valine	HMDB0029030	Organic acids and derivatives	Carboxylic acids and derivatives	Amino acids, peptides, and analogues	M+H	C10H18N2O3	47.9	51.3	-4.65937	20.3958	18.8327	17.1052	2.44989888843646E-06	0.29074	2.44989888843646E-06	2.44989888843646E-06	2.44989888843646E-06	2.44989888843646E-06	34.8942	37.9848	35.445	36.3525	37.4346	38.6149
10.24_319.1881m/z	319.188	10.2386	pos	10-Deoxymethynolide	LMPK04000034	Lipids and lipid-like molecules	Polyketides	Macrolides and lactone polyketides	M+Na	C17H28O4	47.9	45.1	0.315733	133.979	144.098	149.619	147.916	184.849	186.674	189.81	198.396	190.632	93.4642	92.6957	100.148	109.121	98.7812	98.2516
11.31_331.1876m/z	331.188	11.3141	pos	ent-9-L1-PhytoP	LMFA02030003	Lipids and lipid-like molecules	Fatty Acyls	Octadecanoids	M+Na	C18H28O4	47.9	57.4	-1.19072	78.5149	84.3573	102.394	84.5514	93.8656	139.801	70.3559	70.3434	90.7701	71.5474	81.0265	54.8129	95.2733	93.0536	104.453
2.18_393.1761m/z	393.176	2.17698	neg	Isopentyl gentiobioside	HMDB0041512	Lipids and lipid-like molecules	Fatty Acyls	Fatty acyl glycosides	M-H2O-H	C17H32O11	47.9	49.4	-1.1906	96.3952	77.4799	84.7038	100.488	108.365	98.0228	116.32	104.014	101.41	46.5535	48.1938	56.8525	61.7499	50.9745	59.5324
3.21_552.1099m/z	552.11	3.21175	pos	11-O-Demethylpradimicinone II	66538	Unclassified	Unclassified	Unclassified	M+H	C27H21NO12	47.9	58.1	-6.72233	44.2303	40.4475	37.2815	24.561	28.2149	25.6373	22.1102	20.1677	19.9022	60.0239	63.3125	64.6813	55.1205	60.0258	62.5168
4.20_549.0996m/z	549.1	4.19752	pos	3,4,5-trihydroxy-6-{[3-hydroxy-1-({4-methoxy-7-oxo-7H-furo[3,2-g]chromen-9-yl}oxy)-3-methylbutan-2-yl]oxy}oxane-2-carboxylic acid	HMDB0130148	Phenylpropanoids and polyketides	Coumarins and derivatives	Furanocoumarins	M+K	C23H26O13	47.9	48.2	-1.82733	177.051	172.029	191.71	81.6133	63.2479	79.1884	96.436	65.8638	64.6904	355.199	345.205	370.497	302.169	329.79	370.46
5.46_535.0850m/z	535.085	5.46378	pos	3,4,5-trihydroxy-6-{4-hydroxy-2-methoxy-5-[1-oxo-1-(2,4,6-trihydroxyphenyl)propan-2-yl]phenoxy}oxane-2-carboxylic acid	HMDB0133895	Phenylpropanoids and polyketides	Stilbenes	Stilbene glycosides	M+K	C22H24O13	47.9	48.1	0.292419	260.1	260.646	266.737	222.289	165.521	179.439	188.357	178.986	154.198	329.06	342.437	328.945	319.668	314.989	335.503
5.77_663.2273m/z	663.227	5.7741	neg	Nirurin	LMPK12140614	Lipids and lipid-like molecules	Polyketides	Flavonoids	M-H	C32H40O15	47.9	56.4	-3.20613	83.7482	87.3051	80.6852	91.5038	93.2322	99.6055	92.5627	90.7832	92.2479	70.6825	79.3642	79.9212	76.2952	78.1473	84.6341
8.32_307.0607m/z	307.061	8.31662	neg	Furano[2'',3'':6,7]aurone	LMPK12130001	Lipids and lipid-like molecules	Polyketides	Flavonoids	M+FA-H	C17H10O3	47.9	48.2	-1.83167	19.0534	22.6905	19.7507	17.7115	17.7567	18.7619	19.248	21.1223	19.7833	26.4573	23.803	25.6394	23.2115	23.9406	26.4214
1.71_152.0563m/z	152.056	1.71402	pos	2-Hydroxyadenine	HMDB0000403	Organoheterocyclic compounds	Imidazopyrimidines	Purines and purine derivatives	M+H	C5H5N5O	47.8	43.7	-2.72994	29.3161	34.7892	32.2925	15.138	14.0145	13.2359	13.4703	13.8202	14.3439	64.0496	63.9746	60.8523	64.0881	60.3376	56.7003
10.29_703.2494m/z	703.249	10.2933	pos	2-{6-[2,4-dihydroxy-3-(3-methylbut-2-en-1-yl)benzoyl]-5-(2,4-dihydroxyphenyl)-3-methylcyclohex-2-en-1-yl}-5-[(E)-2-(2,4-dihydroxy-5-methoxyphenyl)ethenyl]benzene-1,3-diol	HMDB0126362	Phenylpropanoids and polyketides	Diarylheptanoids	Linear diarylheptanoids	M+Na	C40H40O10	47.8	48.8	-2.90694	10643.6	10176.6	9327.28	7098.67	7165.96	7596.97	7780.36	8381.15	8156.68	10321.9	10178.9	10211.1	10004.3	9895.54	9747.74
2.05_381.1620n	382.169	2.05298	pos	cis-Zeatin 9-glucoside	95774	Organic oxygen compounds	Organooxygen compounds	Carbohydrates and carbohydrate conjugates	M+H, M+Na	C16H23N5O6	47.8	55.4	-7.46075	105.744	99.3084	98.1115	109.962	104.665	110.104	113.284	114.491	106.129	89.5971	87.7577	86.6324	87.3965	87.8257	92.1435
2.38_181.0507m/z	181.051	2.37948	neg	Hydroxyphenyllactic acid	34515	Phenylpropanoids and polyketides	Phenylpropanoic acids	Unclassified	M-H	C9H10O4	47.8	43.1	0.198314	44.3462	39.2315	38.6521	28.1075	20.9562	23.4432	24.1123	22.389	22.8781	58.3412	60.5013	57.7122	56.739	56.4335	58.388
2.70_281.0300m/z	281.03	2.70347	neg	2-O-Caffeoyltartronic acid	HMDB0040869	Phenylpropanoids and polyketides	Cinnamic acids and derivatives	Hydroxycinnamic acids and derivatives	M-H	C12H10O8	47.8	47.3	-0.990819	34.6906	23.7184	21.3231	32.7559	33.9397	30.1355	30.7476	37.7386	31.6801	12.5804	10.9369	8.80085	11.2208	8.97882	11.3556
3.31_313.0722m/z	313.072	3.3106	neg	Isoformononetin	HMDB0033994	Phenylpropanoids and polyketides	Isoflavonoids	O-methylated isoflavonoids	M+FA-H	C16H12O4	47.8	43	1.48744	1535.3	1564.48	1493.13	250.034	213.21	254.95	253.035	235.585	213.003	2242.38	2244.43	2199.23	2219	2212.61	2272.37
4.93_718.1528n	736.187	4.9293	pos	6-({3-[2-(3,4-dihydroxyphenyl)-5,7-dihydroxy-4-oxo-3,4-dihydro-2H-1-benzopyran-8-yl]-5-hydroxy-4-oxo-2-phenyl-3,4-dihydro-2H-1-benzopyran-7-yl}oxy)-3,4,5-trihydroxyoxane-2-carboxylic acid	HMDB0129231	Phenylpropanoids and polyketides	Flavonoids	Biflavonoids and polyflavonoids	M+NH4, M+Na	C36H30O16	47.8	43	-0.827523	8338.74	7611.57	7306.93	8543.35	8615.29	9017.62	8701.23	9604.92	9451.45	4828.52	5057.54	4939.51	5028.53	4978.68	4976.89
5.77_490.1097n	471.092	5.7741	neg	Scutellarein 6,7-dimethyl ether 4'-glucuronide	LMPK12111137	Lipids and lipid-like molecules	Polyketides	Flavonoids	M-H2O-H, M-H	C23H22O12	47.8	57	-2.88991	412.267	422.454	410.417	387.297	420.5	421.61	423.927	428.461	461.631	405.441	440.733	419.616	442.24	435.434	430.754
6.23_461.1777m/z	461.178	6.2329	pos	1-Octen-3-yl primeveroside	LMFA13010064	Lipids and lipid-like molecules	Fatty Acyls	Fatty acyl glycosides	M+K	C19H34O10	47.8	44.5	-1.51503	96.4389	100.76	95.0851	109.189	121.309	111.682	124.618	110.359	108.314	78.2137	81.029	79.6831	73.1185	74.0703	81.9911
9.50_491.1296m/z	491.13	9.50203	pos	L-2-Aminoadipate adenylate	58598	Unclassified	Unclassified	Unclassified	M+H	C16H23N6O10P	47.8	49.9	2.09133	37.0416	35.3269	28.104	21.5347	14.868	21.2915	21.778	18.8403	17.9958	40.9568	39.1828	36.4524	41.9712	44.8739	40.4226
9.95_331.1905m/z	331.191	9.94808	neg	Prostaglandin E3	HMDB0002664	Lipids and lipid-like molecules	Fatty Acyls	Eicosanoids	M-H2O-H	C20H30O5	47.8	50.5	-2.76012	920.981	1052.71	993.839	801.577	837.667	767.393	743.776	756.025	803.712	834.979	749.597	973.698	813.033	869.458	786.36
1.32_323.0988m/z	323.099	1.32238	neg	6-O-(4-hydroxy-2-methylene-butanoyl)-beta-D-glucopyranose	LMSL05000002	Lipids and lipid-like molecules	Saccharolipids	Other acyl sugars	M+FA-H	C11H18O8	47.7	44.2	1.63564	461.579	500.523	470.494	546.454	535.759	511.615	526.221	518.141	493.786	376.653	383.289	402.295	387.58	356.102	374.292
2.82_491.0827m/z	491.083	2.82495	neg	Genistein 5-O-glucuronide	HMDB0041738	Phenylpropanoids and polyketides	Isoflavonoids	Isoflavonoid O-glycosides	M+FA-H	C21H18O11	47.7	44.5	-0.981197	144.929	136.905	149.715	192.746	188.62	196.965	198.758	200.305	198.016	96.3681	102.764	96.9468	102.925	102.441	102.47
3.29_356.0525n	357.06	3.29342	pos	Demethyltorosaflavone D	49155	Unclassified	Unclassified	Unclassified	M+H, M+NH4	C18H12O8	47.7	49.7	-2.00403	234.87	223.138	219.656	30.691	26.0853	33.1351	27.4132	25.6066	18.6628	508.246	522.665	504.7	490.88	490.286	502.706
4.59_475.0888m/z	475.089	4.59268	neg	6-{[2-(3,4-dihydroxy-5-methoxyphenyl)-5-hydroxy-4-oxo-3,4-dihydro-2H-1-benzopyran-7-yl]oxy}-3,4,5-trihydroxyoxane-2-carboxylic acid	HMDB0124892	Phenylpropanoids and polyketides	Flavonoids	Flavonoid glycosides	M-H2O-H	C22H22O13	47.7	46.7	1.20232	59.7463	73.5037	45.0931	91.0464	95.6279	87.9896	91.6309	97.8738	100.953	35.7459	41.6085	44.8391	30.5447	28.4962	47.4672
5.25_523.1195m/z	523.12	5.25478	pos	Apigenin 7-(6''-crotonylglucoside)	LMPK12110390	Lipids and lipid-like molecules	Polyketides	Flavonoids	M+Na	C25H24O11	47.7	51.8	-3.0672	936.729	873.37	858.406	1007.77	984.842	958.635	1002.7	987.096	1008.92	576.213	595.907	585.87	568.259	557.634	579.393
6.08_314.1156n	315.123	6.0824	pos	Syzygiol	LMPK12120417	Lipids and lipid-like molecules	Polyketides	Flavonoids	M+H, 2M+Na, 2M+H, M+Na, M+H-H2O	C18H18O5	47.7	40.4	0.647032	9939.8	8932.01	8830.82	8134.21	7699.39	8110.05	8581.89	8847.91	9004.98	9448.44	9243.08	9506.29	9323.48	9021.23	9778.55
6.42_269.0795m/z	269.079	6.41722	pos	Trigraecum	48498	Phenylpropanoids and polyketides	Flavonoids	O-methylated flavonoids	M+H	C16H12O4	47.7	45.9	-5.11031	71.0998	75.6025	76.3807	73.5967	69.4083	61.9943	63.1144	66.2881	69.6605	78.59	79.386	72.8234	81.1469	76.0821	74.5517
7.32_312.0999n	313.107	7.31967	pos	Pteroic acid	66690	Unclassified	Unclassified	Unclassified	M+H, 2M+NH4, 2M+Na, M+Na, M+H-H2O, M+NH4	C14H12N6O3	47.7	51	8.91489	11419.3	10576.1	10070.2	10358.6	9940.35	9676.07	9794.11	10633.2	10140.3	9936.57	9538.77	9582.72	9659.53	9577.35	9640.14
8.87_269.1155m/z	269.116	8.87357	pos	Zedoarol	HMDB0038202	Lipids and lipid-like molecules	Prenol lipids	Sesquiterpenoids	M+Na	C15H18O3	47.7	45.4	2.86388	97.1	94.3018	92.5087	96.0088	93.0285	96.7875	92.6925	95.3947	91.1018	94.4227	96.1719	90.8481	91.5318	93.1299	95.8577
9.17_334.2942m/z	334.294	9.17405	pos	1-O-(2R-hydroxy-4Z-pentadecenyl)-sn-glycerol	LMGL01020054	Lipids and lipid-like molecules	Glycerolipids	Monoradylglycerols	M+NH4	C18H36O4	47.7	48	-2.97376	472.05	431.219	412.914	334.686	399.156	388.789	340.194	350.843	388.291	485.146	511.127	526.316	556.276	348.945	492.583
9.56_356.1245n	357.132	9.55618	pos	Kalmiatin	51110	Unclassified	Unclassified	Unclassified	M+H, M+Na	C20H20O6	47.7	52	-4.24685	120.394	121.366	121.205	100.144	103.875	109.73	100.846	111.522	108.055	121.336	128.868	121.15	123.323	120.059	116.613
10.08_507.1610m/z	507.161	10.075	pos	6-{[2,2-dimethyl-6-(3-oxo-3-phenylpropyl)-2H-chromen-5-yl]oxy}-3,4,5-trihydroxyoxane-2-carboxylic acid	HMDB0125915	Phenylpropanoids and polyketides	Flavonoids	Flavonoid glycosides	M+Na	C26H28O9	47.6	56	-3.1284	72.7722	63.0631	66.0848	67.7985	44.2495	57.6055	64.5597	52.9494	48.539	73.6791	85.6335	69.4752	64.7842	77.1128	68.502
10.11_293.0811m/z	293.081	10.1077	neg	5,7-Dihydroxy-3-methoxy-6,8-dimethylflavone	LMPK12111646	Lipids and lipid-like molecules	Polyketides	Flavonoids	M-H2O-H	C18H16O5	47.6	42.8	-2.62061	77.7847	91.1231	82.8785	70.4786	72.6978	74.0345	81.4262	75.2045	108.618	80.4556	81.4542	99.9799	83.4084	86.3371	81.1201
2.30_213.0766m/z	213.077	2.29848	neg	4-ethyl-6-methoxybenzene-1,3-diol	HMDB0125521	Benzenoids	Phenols	Methoxyphenols	M+FA-H	C9H12O3	47.6	41	-1.52379	43.4972	40.6773	42.1712	21.6915	16.4334	17.9489	16.5974	11.8206	12.9385	87.2572	86.3365	83.1713	73.1732	76.5114	84.5268
2.95_430.2630m/z	430.263	2.9541	pos	Mebeverine	1078	Unclassified	Unclassified	Unclassified	M+H	C25H35NO5	47.6	55.4	9.88113	9.74395	11.0602	7.61925	0	0	0	0	0	0	21.0262	22.6899	19.3134	23.0729	24.9978	24.4067
3.08_355.0460m/z	355.046	3.07927	neg	Aurantricholide B	HMDB0035230	Phenylpropanoids and polyketides	Coumarins and derivatives	Furanocoumarins	M+FA-H	C17H10O6	47.6	43.3	0.0717881	128.183	127.274	122.596	62.6987	54.2893	61.6366	59.5056	51.4688	55.3259	219.929	210.075	216.543	212.35	210.169	221.481
3.43_429.2088m/z	429.209	3.4299	pos	Kiwiionoside	HMDB0038691	Unclassified	Unclassified	Unclassified	M+Na	C19H34O9	47.6	47.2	-1.6977	44.5572	42.7723	46.514	54.7828	49.7618	50.9933	52.5896	56.4934	56.1188	38.7863	40.7259	42.3104	41.4994	40.9143	43.7579
3.98_413.1447m/z	413.145	3.97922	neg	Benzyl gentiobioside	HMDB0041515	Organic oxygen compounds	Organooxygen compounds	Carbohydrates and carbohydrate conjugates	M-H2O-H	C19H28O11	47.6	45.8	-1.49492	305.316	295.877	294.548	318.469	287.293	286.343	287.85	320.594	308.927	300.659	312.612	297.233	307.488	310.024	313.052
5.15_348.1925n	331.189	5.1453	pos	Gibberellin A53	HMDB0036895	Lipids and lipid-like molecules	Prenol lipids	Diterpenoids	M+H-H2O, M+H	C20H28O5	47.6	50.2	-3.27875	1050.2	978.901	954.242	929.331	918.262	931.81	950.162	953.291	916.087	959.439	993.239	998.943	994.9	997.092	1006.36
5.80_665.2442m/z	665.244	5.80177	neg	3,4,7-Trihydroxy-5-methoxy-8-prenylflavan 4-O-(beta-D-xylopyranosyl-(1->6)-beta-D-glucopyranoside)	LMPK12020211	Lipids and lipid-like molecules	Polyketides	Flavonoids	M-H	C32H42O15	47.6	47.4	-1.28644	1465.46	1490.82	1434.2	1460.66	1490.76	1505.92	1362.1	1344.15	1347.23	1400.29	1395.1	1416.36	1403.58	1352.04	1427.4
6.20_373.0925m/z	373.093	6.19708	neg	5-hydroxy-3-(4-hydroxy-3-methoxyphenyl)-7-methoxy-8-methyl-4H-chromen-4-one	HMDB0129574	Phenylpropanoids and polyketides	Isoflavonoids	O-methylated isoflavonoids	M+FA-H	C18H16O6	47.6	42.8	-1.17768	2087.69	2111.8	2052.62	2867.84	3024.46	2924.4	2792.72	2971.09	3003.56	959.644	972.398	974.547	1024.26	956.453	1021.76
7.90_549.2320m/z	549.232	7.90115	neg	Crocin 4	HMDB0039122	Lipids and lipid-like molecules	Prenol lipids	Diterpenoids	M+FA-H	C27H36O9	47.6	47.7	-4.16207	74.8627	82.5129	75.048	56.0692	54.8134	57.5344	51.6707	54.3171	50.1634	99.7261	101.289	103.217	106.248	105.199	125.451
9.00_287.1617m/z	287.162	8.9964	pos	all-trans-7-hydroxyhexadeca-2,4,8,10-tetraenoic acid	LMFA01050502	Lipids and lipid-like molecules	Fatty Acyls	Fatty Acids and Conjugates	M+Na	C16H24O3	47.6	48.9	-0.152308	7.57948	6.52749	7.30598	10.5112	7.93823	12.2846	16.2871	16.3209	15.1518	3.52744	5.1776	3.74984	3.4482	2.19386	4.77874
9.08_345.1697m/z	345.17	9.07607	neg	Gibberellin A44	LMPR0104170030	Lipids and lipid-like molecules	Prenol lipids	Isoprenoids	M-H	C20H26O5	47.6	47.8	-2.95524	1614.82	1650.69	1591.33	1517.95	1501.94	1606.56	1739.84	1629.31	1713.37	1684.45	1691.54	1943.34	1557.67	1672.56	1797.6
9.58_387.1801m/z	387.18	9.57553	neg	Pyranomammea B	HMDB0039029	Phenylpropanoids and polyketides	Coumarins and derivatives	Pyranocoumarins	M-H	C22H28O6	47.6	64	-3.19698	17.4558	25.874	32.5955	14.8084	12.8068	16.5374	15.6767	17.0309	19.666	29.0634	35.7791	33.4784	34.838	33.6078	30.3329
0.86_460.1988m/z	460.199	0.856217	pos	1-hydroxy-2-{9-[(3-methylbut-2-enoyl)oxy]-2-oxo-2H,8H,9H-furo[2,3-h]chromen-8-yl}propan-2-yl 3-methylbut-2-enoate	HMDB0128914	Phenylpropanoids and polyketides	Coumarins and derivatives	Furanocoumarins	M+NH4	C24H26O8	47.5	53.7	4.88666	10.062	11.0125	11.3255	30.9388	36.3608	45.1304	52.2064	48.2668	54.5123	15.0581	18.3037	15.3988	16.6316	20.5622	18.4045
10.48_314.1516n	297.148	10.4836	pos	2,3-Didehydrogibberellin A9	41235	Unclassified	Unclassified	Unclassified	M+H-H2O, 2M+H, 2M+NH4, 2M+Na, M+Na, M+NH4, M+H, M+K	C19H22O4	47.5	41.5	-0.555523	33591.6	31828.5	30093.4	30342	30061.6	29854.3	31566.2	33896.4	32139.1	25558.5	25970.1	25675.1	25605.9	24735.1	24957.7
11.58_330.1821n	313.179	11.5849	pos	Yucalexin P15	HMDB0036753	Lipids and lipid-like molecules	Prenol lipids	Diterpenoids	M+H-H2O, M+NH4, M+Na, M+H, 2M+Na	C20H26O4	47.5	49.1	-3.00769	2079.23	1816.42	1734.09	1791.56	1690.18	1583.91	1615.93	1695.8	1663.49	1640.32	2062.47	1638.15	1611.82	1780.08	1677.22
2.26_149.0099m/z	149.01	2.25798	neg	2,3-Dihydroxybutanedioic acid	HMDB0059916	Organic oxygen compounds	Organooxygen compounds	Carbohydrates and carbohydrate conjugates	M-H	C4H6O6	47.5	45.1	4.98449	392.539	395.525	379.183	449.793	445.24	447.62	429.308	417.054	428.805	276.158	286.097	274.446	273.475	269.657	272.44
2.26_299.0771m/z	299.077	2.25798	neg	4-{hydroxy[(3,4,5,6-tetrahydroxyoxan-2-yl)methoxy]methylidene}cyclohexa-2,5-dien-1-one	HMDB0125177	Organic oxygen compounds	Organooxygen compounds	Carbonyl compounds	M-H	C13H16O8	47.5	42.5	-0.535345	74.2088	70.7207	65.2668	114.264	122.926	112.221	110.173	107.109	112.517	14.7081	13.7103	11.2341	17.6031	13.883	14.4512
2.48_187.0628n	188.07	2.47513	pos	Indoleacrylic acid	HMDB0000734	Organoheterocyclic compounds	Indoles and derivatives	Indoles	M+H, M+NH4, M+H-H2O	C11H9NO2	47.5	44	-2.90985	1299.59	1239.41	1196.13	1991.42	1977.98	2006.45	1975.83	2208.64	2123.79	256.176	272.578	261.836	260.006	281.32	297.521
3.07_415.1030m/z	415.103	3.06577	neg	Floribundoside	HMDB0033739	Phenylpropanoids and polyketides	Flavonoids	Flavonoid glycosides	M-H2O-H	C21H22O10	47.5	52.4	-0.973609	13.4416	12.9431	10.9978	5.1594	6.05181	3.91202	4.51423	6.68523	6.06627	21.8173	22.8566	23.3603	24.7482	23.0602	25.6954
3.70_228.0987n	251.086	3.70322	pos	Depdecin	LMFA05000013	Lipids and lipid-like molecules	Fatty Acyls	Fatty alcohols	M+NH4, M+Na	C11H16O5	47.5	48	-4.7331	53.8528	53.0648	53.111	26.2279	21.1344	23.4701	22.3994	15.2945	16.2681	93.4437	87.7965	92.869	78.6542	79.1193	90.0177
7.10_337.2350m/z	337.235	7.10333	pos	PGH1	36118	Unclassified	Unclassified	Unclassified	M+H-H2O	C20H34O5	47.5	50.7	-6.68193	34.9151	39.3827	37.3047	21.7125	22.3661	21.2321	20.8884	20.746	19.5468	51.1205	54.2808	49.9658	56.5451	52.1072	51.9748
8.45_163.0738m/z	163.074	8.4501	pos	Allyl benzoate	95075	Benzenoids	Benzene and substituted derivatives	Benzoic acids and derivatives	M+H	C10H10O2	47.5	56	-9.81584	29.7196	29.8108	35.1608	31.0631	32.0656	34.2984	30.3405	29.9729	30.049	29.4407	29.707	30.0284	30.9311	29.9917	33.5645
8.77_293.0811m/z	293.081	8.76558	neg	Galangin 3,5,7-trimethyl ether	LMPK12111652	Lipids and lipid-like molecules	Polyketides	Flavonoids	M-H2O-H	C18H16O5	47.5	46.5	-2.76553	40.7036	42.7754	42.9634	49.8674	44.6241	32.5348	78.5894	39.0162	61.3111	29.0195	57.2267	45.568	38.1146	60.4164	37.6297
9.43_293.0810m/z	293.081	9.4337	pos	3-Hydroxy-4-(4-hydroxyphenyl)-1H,3H-naphtho[1,8-cd]pyran-1-one	93981	Benzenoids	Naphthalenes	Phenylnaphthalenes	M+H	C18H12O4	47.5	45.2	0.654203	751.915	649.77	622.608	592.899	592.109	613.344	662.765	658.163	661.422	610.632	608.267	600.264	581.6	622.896	584.694
9.58_674.2937m/z	674.294	9.58318	pos	Acutilobin	HMDB0040670	Phenylpropanoids and polyketides	Coumarins and derivatives	Pyranocoumarins	2M+NH4	C19H20O5	47.5	55.8	-3.50365	1494.92	1344.62	1316.03	1252.6	1333.54	1362.01	1478.78	1517.25	1425.98	1148.2	1099.57	1084.24	1078.95	1063.51	1038.7
9.61_282.1246n	283.132	9.6102	pos	Randainol	68649	Unclassified	Unclassified	Unclassified	M+H, M+NH4, M+Na	C18H18O3	47.5	46.7	-3.68374	482.557	466.314	442.249	333.65	320.732	341.198	344.686	343.229	342.914	574.308	544.069	554.014	541.487	550.726	538.865
2.07_691.1874m/z	691.187	2.069	neg	Sagittatin A	LMPK12111876	Lipids and lipid-like molecules	Polyketides	Flavonoids	M-H2O-H	C32H38O18	47.4	65.9	-0.812986	25.1132	12.2671	16.8148	25.2511	17.8025	19.9051	16.2633	17.0396	20.2765	0	0	0	0	0	0
2.57_343.1008m/z	343.101	2.56978	pos	(3,4,5,6-tetrahydroxyoxan-2-yl)methyl (2E)-3-(3,4-dihydroxyphenyl)prop-2-enoate	HMDB0125114	Phenylpropanoids and polyketides	Cinnamic acids and derivatives	Hydroxycinnamic acids and derivatives	M+H	C15H18O9	47.4	50	-4.66309	179.163	177.374	174.616	201.208	206.671	207.825	200.773	216.756	201.768	175.534	181.489	181.377	173.309	177.384	183.726
2.80_355.0460m/z	355.046	2.79795	neg	De-O-methylsterigmatocystin	HMDB0033657	Phenylpropanoids and polyketides	Sterigmatocystins	Unclassified	M+FA-H	C17H10O6	47.4	41.9	0.333593	586.941	560.986	584.563	65.4465	60.8063	67.1338	68.9242	61.1863	59.9536	1111.5	1112.17	1092.48	1068.41	1089.14	1088.67
4.47_373.0904m/z	373.09	4.46833	pos	3,4-dihydroxy-5-{[(2E)-3-(4-hydroxy-3-methoxyphenyl)prop-2-enoyl]oxy}cyclohex-1-ene-1-carboxylic acid	HMDB0130157	Phenylpropanoids and polyketides	Cinnamic acids and derivatives	Hydroxycinnamic acids and derivatives	M+Na	C17H18O8	47.4	47	2.90677	34.9697	35.9158	38.6298	8.8094	8.10907	9.81839	10.097	6.12076	6.21929	81.8275	75.8351	82.4014	79.4248	81.3429	79.3783
4.97_503.1874m/z	503.187	4.9698	pos	Linalool 3,7-oxide beta-primeveroside	HMDB0036571	Organic oxygen compounds	Organooxygen compounds	Carbohydrates and carbohydrate conjugates	M+K	C21H36O11	47.4	43.8	-3.21059	87.5972	78.5848	82.8562	72.7969	70.5851	67.7238	69.7416	73.7171	67.234	98.3179	104.081	101.663	101.551	100.488	104.072
6.46_323.0533m/z	323.053	6.45772	pos	7,7'-Dihydroxy-6,8'-bicoumarin	89369	Phenylpropanoids and polyketides	Coumarins and derivatives	Hydroxycoumarins	M+H	C18H10O6	47.4	51.3	-5.20645	153.666	176.089	158.91	167.589	149.275	133.7	139.745	142.236	145.891	153.947	158.611	151.48	155.449	154.239	150.413
6.46_685.1530m/z	685.153	6.45772	pos	Kaempferol 3-(2'',3''-diacetyl-4''-p-coumarylrhamnoside	LMPK12111893	Lipids and lipid-like molecules	Polyketides	Flavonoids	M+Na	C34H30O14	47.4	44	0.284109	69.0966	71.4092	85.3414	118.908	108.149	106.884	108.54	111.581	119.969	152.858	146.4	125.386	144.771	140.371	129.258
7.11_347.1500m/z	347.15	7.10585	neg	6-Ketoestriol	LMST02010053	Lipids and lipid-like molecules	Sterol Lipids	Steroids	M+FA-H	C18H22O4	47.4	41.2	-0.120647	405.727	419.867	420.301	395.469	362.832	428.065	442.678	443.831	422.779	403.164	429.144	409.707	407.097	408.552	397.213
7.84_294.0886n	295.096	7.8363	pos	Pongamol	52176	Unclassified	Unclassified	Unclassified	M+H, M+Na	C18H14O4	47.4	46.7	-2.01643	600.203	503.14	479.958	664.126	637.666	754.338	646.712	737.347	691.766	377.189	408.514	386.823	387.416	385.701	399.879
8.20_410.1561m/z	410.156	8.20493	pos	EZETIMIBE	43875	Organoheterocyclic compounds	Lactams	Beta lactams	M+H	C24H21F2NO3	47.4	49.9	-0.427313	20.4269	20.945	19.2576	34.5509	36.9037	31.4714	34.1202	33.5826	37.2404	11.9122	12.4374	14.3065	9.77085	15.2701	11.3855
8.46_343.1157m/z	343.116	8.46375	pos	4-{2,6-Dihydroxy-3-[(2E)-3-(4-hydroxyphenyl)-2-propenoyl]phenyl}-3-hydroxy-2-butanone	51865	Unclassified	Unclassified	Unclassified	M+H	C19H18O6	47.4	49.9	-5.60146	34.3451	42.8419	44.7203	43.1706	35.6822	33.5671	36.4169	36.7136	39.1225	35.999	26.8972	35.3843	24.1535	21.3621	23.9995
8.53_312.1360n	313.143	8.53208	pos	Montanin A	67458	Unclassified	Unclassified	Unclassified	M+H, 2M+H, 2M+Na, 2M+NH4, M+Na	C19H20O4	47.4	37.8	-0.477118	18011.8	16243.7	15560.3	14708.9	12910.2	13811.1	14795.4	14835.2	14580.3	17332	16834	17115.2	18096	15742.7	16204.2
9.05_317.1732m/z	317.173	9.05107	pos	Tanacetol A	HMDB0035722	Lipids and lipid-like molecules	Prenol lipids	Sesquiterpenoids	M+Na	C17H26O4	47.4	43.6	2.86227	655.779	821.188	852.499	659.402	852.635	893.255	909.921	928.188	859.388	563.136	722.727	705.679	755.419	699.794	724.959
9.52_295.0972m/z	295.097	9.52153	neg	6'-Hydroxyenterolactone	HMDB0041697	Lignans, neolignans and related compounds	Furanoid lignans	Tetrahydrofuran lignans	M-H2O-H	C18H18O5	47.4	43.3	-1.15281	1002.81	1033.15	984.702	796.71	692.782	838.764	940.929	793.268	850.69	1083.89	1196.91	1300.52	1051.94	1299.72	1014.06
10.17_329.1563m/z	329.156	10.1703	pos	S-Methylmethionine	HMDB0038670	Unclassified	Unclassified	Unclassified	2M+H	C6H14NO2S+	47.3	43.8	-0.173597	130.602	219.174	151.064	113.598	199.262	160.015	197.526	171.443	202.684	174.503	128.788	132.297	200.101	163.842	149.345
10.43_723.3803m/z	723.38	10.4335	neg	Gingerglycolipid B	HMDB0041094	Lipids and lipid-like molecules	Glycerolipids	Glycosylglycerols	M+FA-H	C33H58O14	47.3	58	-0.837141	13.678	14.2652	19.8635	4.32677	4.42902	5.03985	2.20292	4.71148	7.8382	36.7656	20.3076	29.9777	34.6019	28.8617	31.3633
10.57_476.2794m/z	476.279	10.5708	neg	LysoPE(0:0/18:2(9Z,12Z))	HMDB0011477	Lipids and lipid-like molecules	Glycerophospholipids	Glycerophosphoethanolamines	M-H	C23H44NO7P	47.3	59.4	2.32087	56.4038	47.5786	36.1619	21.9224	28.0472	29.5451	24.7149	11.0692	24.9467	60.9191	58.0954	44.6273	60.3209	50.2258	47.7834
11.03_481.2539m/z	481.254	11.0286	pos	Lucidenic acid A	HMDB0037611	Lipids and lipid-like molecules	Prenol lipids	Triterpenoids	M+Na	C27H38O6	47.3	63.2	-4.73535	198.626	171.908	180.456	178.153	169.992	161.69	142.32	171.327	169.299	160.898	126.134	141.862	175.848	130.589	114.079
11.04_269.1522m/z	269.152	11.0423	pos	11Z-Hexadecen-7,9-diynoic acid	LMFA01031108	Lipids and lipid-like molecules	Fatty Acyls	Fatty Acids and Conjugates	M+Na	C16H22O2	47.3	46.7	3.91887	313.538	278.169	265.132	431.157	344.751	333.149	342.183	423.216	398.137	237.312	208.269	236.073	262.89	194.926	193.774
2.25_179.0687m/z	179.069	2.24565	pos	3-(4-Methylphenyl)oxiranecarboxylic acid	87271	Benzenoids	Benzene and substituted derivatives	Toluenes	M+H	C10H10O3	47.3	51.4	-8.98235	17.6382	16.2666	17.1804	20.3413	20.3244	20.383	21.5492	21.4642	22.0054	12.8513	12.0532	13.2161	13.227	12.545	13.5021
3.08_478.1678n	501.156	3.07625	pos	Gentiobiosyl 2-methyl-6-oxo-2E,4E-heptadienoate	HMDB0032134	Organic oxygen compounds	Organooxygen compounds	Carbohydrates and carbohydrate conjugates	M+H, M+Na, M+NH4	C20H30O13	47.3	46.7	-1.79875	715.615	672.766	658.195	658.28	654.029	671.053	683.085	652.035	662.88	674.867	686.323	667.253	653.415	654.595	667.092
3.17_317.1026m/z	317.103	3.17393	neg	Guibourtinidol-7-methyl ether	LMPK12020008	Lipids and lipid-like molecules	Polyketides	Flavonoids	M+FA-H	C16H16O4	47.3	47.3	-1.55125	13.483	10.5041	12.4104	9.39424	7.98373	10.2997	11.1947	10.1326	10.4445	15.8896	13.485	14.7451	15.6559	14.8514	13.567
6.44_311.0892m/z	311.089	6.44422	pos	Acromelic acid A	73445	Unclassified	Unclassified	Unclassified	M+H	C13H14N2O7	47.3	46.2	5.90711	438.718	462.096	440.646	496.173	462.647	461.796	468.67	484.844	466.832	460.228	414.342	418.065	435.964	406.236	411.277
6.50_299.0900m/z	299.09	6.49838	pos	Pendulone	LMPK12080052	Lipids and lipid-like molecules	Polyketides	Flavonoids	M+H-H2O	C17H16O6	47.3	47.8	-4.43985	40.9568	44.2207	43.2866	47.3801	46.8129	43.5908	45.3567	47.6214	51.2049	42.8247	39.2871	38.0206	39.985	36.6296	35.6398
6.54_553.1318m/z	553.132	6.53922	pos	Formononetin 7-(6''-methylmalonylglucoside)	HMDB0029494	Phenylpropanoids and polyketides	Isoflavonoids	Isoflavonoid O-glycosides	M+Na	C26H26O12	47.3	44.2	0.291902	407.094	401.374	407.54	430.891	387.399	394.316	395.006	382.082	368.101	469.381	449.902	490.455	444.476	417.605	460.418
7.83_331.1549m/z	331.155	7.83365	neg	17beta-Estradiol-2,3-quinone	HMDB0060084	Lipids and lipid-like molecules	Steroids and steroid derivatives	Estrane steroids	M+FA-H	C18H22O3	47.3	41.8	-0.833194	1543.59	1598.91	1530.86	1531.93	1520.41	1535.61	1579.58	1538.64	1506.93	1380.15	1411.73	1407.22	1409.77	1388.93	1337.99
8.07_347.1853m/z	347.185	8.06663	neg	Gibberellin A14	LMPR0104170015	Lipids and lipid-like molecules	Prenol lipids	Isoprenoids	M-H	C20H28O5	47.3	47.4	-3.09993	662.168	671.349	667.67	586.284	587.221	631.884	613.435	633.821	624.01	693.223	671.754	711.727	651.46	662.825	633.347
8.41_231.0998m/z	231.1	8.4091	pos	Pindone	72882	Unclassified	Unclassified	Unclassified	M+H	C14H14O3	47.3	51.5	-7.61216	21.2206	22.3086	22.6934	24.2056	25.1879	24.8826	26.2374	27.1838	25.198	17.6564	20.7661	19.9794	20.3904	21.4456	19.7955
9.91_247.1104m/z	247.11	9.9075	pos	Theaspirone A	HMDB0035228	Organic oxygen compounds	Organooxygen compounds	Carbonyl compounds	M+K	C13H20O2	47.3	42.9	4.33222	86.0747	84.3201	83.2324	51.027	50.2619	54.8819	57.5887	62.2161	51.788	115.614	109.827	116.973	107.226	118.539	109.104
1.16_337.0775m/z	337.077	1.16038	neg	3,4,5-trihydroxy-6-[(4-hydroxy-3-methylbut-2-enoyl)oxy]oxane-2-carboxylic acid	HMDB0128929	Organic oxygen compounds	Organooxygen compounds	Carbohydrates and carbohydrate conjugates	M+FA-H	C11H16O9	47.2	40.9	-0.613719	182.357	155.955	177.919	188.325	203.549	223.493	201.193	173.09	230.483	90.3033	101.934	93.0093	118.806	98.937	98.1079
1.90_438.1403m/z	438.14	1.90417	pos	3-{[3,4-dihydroxy-5-(hydroxymethyl)oxolan-2-yl]oxy}-5,7-dihydroxy-2-(3-hydroxyphenyl)-3,4-dihydro-2H-1-benzopyran-4-one	HMDB0132723	Phenylpropanoids and polyketides	Flavonoids	Flavonoid glycosides	M+NH4	C20H20O10	47.2	47	2.00048	57.5796	55.9413	54.7975	62.2273	53.8358	55.129	63.6818	62.8341	56.4021	52.5948	49.3563	55.987	53.404	51.4503	55.1356
10.38_373.2006m/z	373.201	10.3802	neg	6-methylprednisolone	LMST02030158	Lipids and lipid-like molecules	Sterol Lipids	Steroids	M-H	C22H30O5	47.2	47.3	-3.87763	190.743	194.29	200.942	111.169	95.6186	93.8029	92.003	99.8744	99.1727	276.531	260.655	329.839	282.937	304.4	293.966
12.40_219.1722m/z	219.172	12.3965	pos	2-Methylcyclododecanone	HMDB0041404	Organooxygen compounds	Carbonyl compounds	Ketones	M+Na	C13H24O	47.2	41.6	1.46517	35.4131	35.2484	40.2428	32.1371	41.5899	39.21	37.0951	40.0078	37.595	19.1368	19.5163	17.9815	18.4939	17.7959	23.2805
3.42_369.0830m/z	369.083	3.41992	neg	3,4,5-trihydroxy-6-[2-(3-oxoprop-1-en-1-yl)phenoxy]oxane-2-carboxylic acid	HMDB0134044	Organic oxygen compounds	Organooxygen compounds	Carbohydrates and carbohydrate conjugates	M+FA-H	C15H16O8	47.2	43.2	0.936787	31.1857	27.9134	30.8548	24.4632	24.5292	22.1687	24.6915	26.9089	24.7601	37.5407	40.8203	39.8892	38.8789	39.5111	41.8386
6.47_359.0774m/z	359.077	6.47373	neg	Rosmarinate	3504	Phenylpropanoids and polyketides	Cinnamic acids and derivatives	Hydroxycinnamic acids and derivatives	M-H	C18H16O8	47.2	43	0.310037	1285.11	1253.75	1241.43	1227.51	1147.75	1284.81	1362	1276.17	1247.78	1142.23	1160.58	1150.57	1175.16	1193.69	1169.56
6.95_750.1969m/z	750.197	6.95435	pos	Pelargonidin 3-sambubioside-5-glucoside	LMPK12010025	Lipids and lipid-like molecules	Polyketides	Flavonoids	M+Na	C32H39O19+	47.2	44.7	-1.17978	94.3783	100.142	101.264	128.212	120.635	119.869	112.073	118.094	112.184	99.9108	108.169	109.795	107.228	108.134	103.383
7.02_305.1362m/z	305.136	7.02218	pos	3'-Deoxyoleacein	92372	Benzenoids	Phenols	Tyrosols and derivatives	M+H	C17H20O5	47.2	53.6	-6.96722	15.3935	17.262	15.9243	22.177	20.9582	25.1044	23.6029	22.7784	22.6458	12.7444	12.5966	13.1111	15.9818	13.4843	12.4536
8.29_331.1551m/z	331.155	8.28962	neg	17beta-Estradiol-3,4-quinone	HMDB0060085	Lipids and lipid-like molecules	Steroids and steroid derivatives	Oxosteroids	M+FA-H	C18H22O3	47.2	43.2	0.00884734	262.155	282.443	278.167	325.482	328.655	325.371	320.948	355.779	328.354	226.968	230.781	217.412	216.8	208.064	237.475
8.35_345.1326m/z	345.133	8.35443	pos	Gibberellin A8-catabolite	LMPR0104170027	Lipids and lipid-like molecules	Prenol lipids	Isoprenoids	M+H-H2O	C19H22O7	47.2	45.9	-1.87768	217.571	216.545	213.526	231.05	232.473	240.763	214.239	202.671	200.091	206.959	200.619	200.211	199.611	195.81	199.727
9.00_435.2016m/z	435.202	8.99507	neg	Nigakihemiacetal B	HMDB0035922	Lipids and lipid-like molecules	Prenol lipids	Terpene lactones	M+FA-H	C22H30O6	47.2	53.7	-2.2772	14.1684	19.293	9.15302	3.18483	4.51569	7.90043	1.69966	5.30058	2.43203	26.8486	20.9905	15.672	21.4832	18.4237	19.288
9.75_389.2313m/z	389.231	9.7537	neg	15R-PGE2 methyl ester, 15-acetate	LMFA03010201	Lipids and lipid-like molecules	Fatty Acyls	Eicosanoids	M-H2O-H	C23H36O6	47.2	49.5	-4.95364	40.9701	50.1427	32.4989	33.8709	33.9643	33.7531	23.5759	22.77	21.832	45.7438	48.2752	50.7298	52.9039	58.2812	52.2622
10.31_333.2055m/z	333.206	10.31	neg	20-Hydroxy-leukotriene B4	HMDB0001509	Lipids and lipid-like molecules	Fatty Acyls	Eicosanoids	M-H2O-H	C20H32O5	47.1	47.6	-4.55419	127.857	101.815	127.718	86.4472	99.6108	89.8757	95.8596	92.0619	98.6046	134.163	110.286	119.069	124.865	113.607	147.319
10.69_235.1103m/z	235.11	10.6878	pos	8E-Hydroxy-4,8-dimethyl-4,9-decadienal	LMFA06000145	Lipids and lipid-like molecules	Fatty Acyls	Fatty aldehydes	M+K	C12H20O2	47.1	41.6	4.19965	46.7924	44.9889	45.0909	44.5028	47.6896	43.5526	45.9457	47.6931	45.2337	36.76	37.6842	35.6005	36.3776	34.8305	40.2478
11.14_357.2058m/z	357.206	11.1411	neg	ent-13-epi-13-E4t-NeuroP	LMFA04010339	Lipids and lipid-like molecules	Fatty Acyls	Docosanoids	M-H2O-H	C22H32O5	47.1	54.9	-3.50701	25.9592	36.7818	32.8537	13.8348	20.6433	31.4367	18.4549	25.1	17.2619	52.6345	18.2682	46.0452	21.7044	23.7443	27.5383
12.30_271.2409m/z	271.241	12.302	pos	8-[1]-ladderane octanol	LMFA01140086	Lipids and lipid-like molecules	Fatty Acyls	Fatty Acids and Conjugates	M+H-H2O	C20H32O	47.1	46.7	-4.03061	37.1725	32.434	37.9628	29.4465	30.2516	33.4717	31.1714	35.598	36.0021	31.027	30.8085	37.9532	34.482	36.5842	35.9299
2.09_179.0325m/z	179.033	2.09365	pos	Caffeoquinone	71372	Unclassified	Unclassified	Unclassified	M+H	C9H6O4	47.1	49.1	-7.74961	22.6798	24.3621	24.9128	39.4618	38.65	37.9283	41.2023	43.3407	45.3437	19.8718	19.5971	19.5383	20.5982	22.3961	22.4608
2.15_537.1424m/z	537.142	2.15	neg	Epicatechin 5-O-beta-D-glucopyranoside-3-benzoate	LMPK12020069	Lipids and lipid-like molecules	Polyketides	Flavonoids	M-H2O-H	C28H28O12	47.1	61.8	3.88515	31.117	29.3504	33.4362	41.756	42.6933	43.4088	43.8365	45.4723	46.5016	24.6227	23.7013	23.9972	21.9937	22.8194	24.5099
2.18_226.0482n	225.041	2.17698	neg	3-(3,4-dihydroxy-5-methoxyphenyl)oxirane-2-carboxylic acid	HMDB0125587	Benzenoids	Phenols	Methoxyphenols	M-H, 2M-H	C10H10O6	47.1	42.5	2.04356	31.0571	33.4963	34.4134	34.1346	28.8015	29.2285	41.6299	26.5714	23.8892	41.8859	40.3982	42.5284	39.021	43.0319	52.7878
2.35_283.0795m/z	283.08	2.35363	pos	3-Furanmethanol glucoside	HMDB0032924	Organic oxygen compounds	Organooxygen compounds	Carbohydrates and carbohydrate conjugates	M+Na	C11H16O7	47.1	44.1	2.76338	34.5123	33.4522	33.6494	31.0204	33.0942	33.9676	34.0115	33.706	34.6833	39.0599	34.7256	39.4587	35.145	36.0826	32.5497
2.69_949.2731m/z	949.273	2.68997	neg	Ertapenem	HMDB0014448	Organoheterocyclic compounds	Lactams	Beta lactams	2M-H	C22H25N3O7S	47.1	58.1	-2.34995	67.7832	61.6157	65.7933	59.5097	64.7863	60.9308	67.517	64.0518	71.7919	45.7093	40.8819	42.9571	33.5783	51.022	57.717
3.42_770.1918m/z	770.192	3.41623	pos	Limocitrol	HMDB0037691	Phenylpropanoids and polyketides	Flavonoids	Flavones	2M+NH4	C18H16O9	47.1	56.6	-1.23235	339.095	323.092	313.772	15.9946	12.3827	19.2339	19.6891	15.4279	14.4542	791.065	839.269	891.097	853.162	902.246	878.953
3.61_649.1398m/z	649.14	3.61023	neg	8-Hydroxyluteolin 7-[6'''-acetylallosyl-(1->2)-glucoside]	LMPK12111377	Lipids and lipid-like molecules	Polyketides	Flavonoids	M-H2O-H	C29H32O18	47.1	52.1	-1.78972	65.5821	82.09	74.49	90.8875	95.2426	77.4009	88.0934	110.524	94.8288	52.6067	45.6291	54.2688	51.6676	52.0797	47.728
3.76_479.1183m/z	479.118	3.76057	neg	Isomonospermoside	LMPK12140066	Lipids and lipid-like molecules	Polyketides	Flavonoids	M+FA-H	C21H22O10	47.1	42.3	-2.72728	130.624	134.132	125.759	171.061	176.723	164.97	169.371	174.506	169.18	92.0017	90.5593	90.1647	90.6177	84.9362	94.3812
3.77_369.1178m/z	369.118	3.77423	neg	Secologanin	LMPR0102070002	Lipids and lipid-like molecules	Prenol lipids	Isoprenoids	M-H2O-H	C17H24O10	47.1	47.8	-3.4241	30.2269	31.0622	26.9824	36.4326	39.4312	33.7719	35.2864	35.4214	33.4114	21.4271	20.7331	21.7148	22.0224	22.4033	20.854
3.92_669.1453m/z	669.145	3.92455	neg	Isoorientin 2''-O-(E)-ferulate	LMPK12110505	Lipids and lipid-like molecules	Polyketides	Flavonoids	M+FA-H	C31H28O14	47.1	43	-1.25653	269.874	261.318	265.393	335.137	329.011	331.598	333.237	337.28	339.126	221.605	222.902	210.32	219.7	218.253	213.247
4.44_339.0513m/z	339.051	4.44318	neg	Grevilline B	HMDB0033240	Benzenoids	Benzene and substituted derivatives	Phenols and derivatives	M-H	C18H12O7	47.1	39.1	0.786163	4063.12	3830.74	3853.41	2701.01	2202.62	2557.33	2495.45	2150.84	2062.57	4837.25	4675.18	4590.96	4890.5	4623.68	4844.93
5.38_701.1505m/z	701.151	5.3773	neg	Xanthochymuside	HMDB0030609	Phenylpropanoids and polyketides	Flavonoids	Biflavonoids and polyflavonoids	M-H2O-H	C36H32O16	47.1	46.7	-0.896215	1596.41	1688.19	1651.8	1260.75	1106.57	1156.11	1192.07	1060.66	1024.49	1959.87	2038.77	2037.42	1989.03	1887.05	1972.38
6.40_413.0844m/z	413.084	6.40372	pos	6-({3-[(1E)-buta-1,3-dien-1-yl]-1-oxo-1H-isochromen-5-yl}oxy)-3,4,5-trihydroxyoxane-2-carboxylic acid	HMDB0130059	Organic oxygen compounds	Organooxygen compounds	Carbohydrates and carbohydrate conjugates	M+Na	C19H18O9	47.1	45.5	0.320554	38.0547	33.7403	33.8812	30.7288	30.1851	27.0554	26.953	28.7946	31.4856	34.1461	35.7089	32.2713	35.6144	32.064	30.7147
7.47_281.1146m/z	281.115	7.46815	pos	Aspartyl-Phenylalanine	85674	Organic acids and derivatives	Carboxylic acids and derivatives	Amino acids, peptides, and analogues	M+H	C13H16N2O5	47.1	46.9	5.16694	17.5485	18.286	20.1336	23.6927	24.1794	25.7392	22.9384	22.9682	22.6193	17.3947	20.1396	16.6373	18.9241	17.5391	17.6502
8.05_330.1465n	313.143	8.05462	pos	Gibberellin A88	HMDB0039240	Lipids and lipid-like molecules	Prenol lipids	Terpene lactones	M+H-H2O, 2M+Na, M+NH4, M+Na, M+H	C19H22O5	47.1	39	-0.762545	3895.75	3544.65	3499.41	2942.72	2822.54	3184.92	3544.32	3447.21	3347.77	4228.51	4064.64	4188.7	4214.08	3797.02	3997.93
9.45_289.1776m/z	289.178	9.44737	pos	17-Epiestriol	5345	Lipids and lipid-like molecules	Steroids and steroid derivatives	Estrane steroids	M+H	C18H24O3	47.1	55.2	-7.68006	15.3002	18.9364	19.3707	13.6892	16.662	18.4832	17.7161	17.8724	22.2329	18.652	18.0475	16.4179	17.0193	19.0268	20.11
9.47_741.1904m/z	741.19	9.46755	neg	Nedocromil	HMDB0014854	Organoheterocyclic compounds	Benzopyrans	1-benzopyrans	2M-H	C19H17NO7	47.1	45.4	-4.4217	40.4338	40.8197	35.1814	42.247	35.5107	46.3661	42.7955	32.6934	41.3164	36.7762	30.7381	31.3311	29.319	30.4779	37.6191
9.73_280.0728n	281.08	9.73168	pos	Neodunol	48096	Phenylpropanoids and polyketides	Isoflavonoids	Furanoisoflavonoids	M+H, M+Na	C17H12O4	47.1	44.9	-2.59435	609.637	568.573	542.844	668.756	567.602	560.337	679.569	675.252	714.011	403.924	436.964	455.136	393.23	483.088	406.905
1.09_157.0119m/z	157.012	1.08833	pos	2,5-Furandicarboxylic acid	5560	Organoheterocyclic compounds	Furans	Furoic acid and derivatives	M+H	C6H4O5	47	46.5	-8.14786	17.0408	15.5843	23.7756	19.46	15.6055	22.5522	15.5765	23.4183	16.6172	31.8014	28.1244	32.9569	36.2761	33.1704	36.7793
10.47_489.3548m/z	489.355	10.47	pos	Ananasic acid	92866	Lipids and lipid-like molecules	Steroids and steroid derivatives	Cycloartanols and derivatives	M+H	C30H48O5	47	62.7	-5.37437	98.4964	89.6466	81.8362	70.3184	60.2899	64.9462	87.9127	33.3965	60.5269	98.1893	132.483	100.355	91.4157	122.777	110.782
11.59_361.2025m/z	361.203	11.5891	neg	15-Deoxy-d-12,14-PGJ2	HMDB0005079	Lipids and lipid-like molecules	Fatty Acyls	Eicosanoids	M+FA-H	C20H28O3	47	46.6	1.53513	98.9806	72.3786	98.1272	75.6208	83.1646	100.973	89.1925	71.7372	61.2581	72.4792	66.3248	71.3816	69.3967	70.902	61.0558
11.72_331.1879m/z	331.188	11.7195	pos	16-B1-PhytoP	LMFA02030004	Lipids and lipid-like molecules	Fatty Acyls	Octadecanoids	M+Na	C18H28O4	47	46.6	-0.188527	178.327	167.714	162.469	169.021	171.074	195.621	179.372	174.687	204.779	117.992	124.1	162.1	117.708	126.076	128.087
13.39_304.2376n	305.245	13.3895	pos	Taxa-4(20),11(12)-dien-5α,13α-diol	41259	Unclassified	Unclassified	Unclassified	M+H, M+Na	C20H32O2	47	55	-8.74082	175.526	166.174	131.01	139.354	129.89	129.185	145.519	136.409	190.174	146.541	115.28	132.853	122.594	149.433	121.409
2.22_569.2063m/z	569.206	2.21748	neg	arabinofuranosylguanine	HMDB0061067	Nucleosides, nucleotides, and analogues	Purine nucleosides	Unclassified	2M-H	C10H15N5O5	47	41	-1.82173	15.6441	16.0149	19.0205	15.6056	14.6325	14.2063	14.5087	16.7141	15.4686	16.8404	17.0783	14.7267	16.5542	15.4539	14.3135
2.95_380.1673n	379.16	2.94512	neg	3-Methyl-3-butenyl apiosyl-(1->6)-glucoside	HMDB0031954	Lipids and lipid-like molecules	Fatty Acyls	Fatty acyl glycosides	M-H, M+FA-H	C16H28O10	47	43.2	-2.43614	143.166	141.92	142.619	161.181	162.839	179.537	163.172	171.189	166.699	110.896	114.866	113.064	121.051	117.289	113.772
3.94_363.1446m/z	363.145	3.93822	neg	Ibuprofen glucuronide	HMDB0060919	Organic oxygen compounds	Organooxygen compounds	Carbohydrates and carbohydrate conjugates	M-H2O-H	C19H26O8	47	44.6	-0.884529	37.693	37.7036	39.2358	40.3076	38.1828	42.9153	41.2543	41.7295	40.8704	38.6163	39.1698	36.0275	39.7356	38.2619	36.6873
4.01_295.0447m/z	295.045	4.00687	pos	Cis-Caffeoyl tartaric acid	HMDB0029276	Phenylpropanoids and polyketides	Cinnamic acids and derivatives	Hydroxycinnamic acids and derivatives	M+H-H2O	C13H12O9	47	42.3	-0.365775	459.503	441.503	421.845	532.967	519.668	540.67	545.351	531.68	550.785	278.22	296.773	278.566	281.59	297.265	282.202
5.66_509.2380m/z	509.238	5.66362	neg	Dehydroisoandrosterone 3-glucuronide	LMST05010064	Lipids and lipid-like molecules	Sterol Lipids	Steroid conjugates	M+FA-H	C25H36O8	47	45.5	-2.54192	390.805	436.734	394.096	343.478	335.45	425.884	321.363	350.762	334.679	374.455	362.583	423.066	394.563	414.449	441.759
5.86_218.2106m/z	218.211	5.86258	pos	(E)-3-Hexen-1-ol	HMDB0030003	Lipids and lipid-like molecules	Fatty Acyls	Fatty alcohols	2M+NH4	C6H12O	47	42.3	-4.31911	690.227	637.954	636.436	515.261	613.882	534.719	619.877	577.851	588.255	600.333	756.451	596.706	722.936	597.111	607.031
6.04_809.6165m/z	809.617	6.0414	pos	PC(20:5(5Z,8Z,11Z,14Z,17Z)/P-18:0)	HMDB0008522	Lipids and lipid-like molecules	Glycerophospholipids	Glycerophosphocholines	M+NH4	C46H82NO7P	47	68.6	-0.213321	24.9452	13.9817	15.0546	8.80867	12.2124	12.6961	7.79059	9.69621	6.04526	14.5304	6.63701	7.68563	10.2954	10.9947	9.51204
9.12_349.1991m/z	349.199	9.11657	neg	19(R)-hydroxy-PGA2	36213	Unclassified	Unclassified	Unclassified	M-H	C20H30O5	47	55.2	-8.35308	27.5339	29.2195	25.8084	27.045	25.6648	28.2596	32.4979	31.6893	31.5223	26.4468	26.4314	27.771	27.1647	28.9089	25.8446
9.61_426.1875m/z	426.188	9.6102	pos	Melatonin glucuronide	HMDB0060830	Nucleosides, nucleotides, and analogues	Nucleoside and nucleotide analogues	1-pyranosylindoles	M+NH4	C19H24N2O8	47	52.2	1.09596	9.62044	11.3629	10.1356	21.3231	17.5441	19.1908	24.2611	19.1364	15.4808	1.50193	2.48368	1.83701	2.9076	2.05682	2.93739
10.28_189.0668m/z	189.067	10.2797	pos	1,3,11-Tridecatriene-5,7,9-triyne	HMDB0034294	Hydrocarbons	Enynes	Unclassified	M+Na	C13H10	46.9	44.8	-3.86271	7.70685	6.14386	8.47712	7.18853	5.6463	7.81846	6.48058	7.4731	6.25173	11.4122	8.41943	7.72604	8.73478	12.301	10.0677
11.99_638.3485m/z	638.349	11.9935	pos	2,3-Dehydrosalvipisone	HMDB0040742	Benzenoids	Naphthalenes	Naphthoquinones	2M+NH4	C20H22O3	46.9	48.8	1.45974	298.963	300.27	547.647	465.893	482.822	489.858	383.279	675.953	639.182	659.671	652.76	586.331	808.227	844.11	619.538
2.69_523.2013m/z	523.201	2.68997	neg	Suspensolide F	HMDB0031918	Lipids and lipid-like molecules	Prenol lipids	Terpene glycosides	M+FA-H	C21H34O12	46.9	52.5	-4.06658	27.7957	35.5712	22.9942	23.4922	22.7938	27.173	23.8073	36.5963	25.0121	33.5092	37.0351	38.1327	37.6315	37.0195	46.4537
3.28_503.1413m/z	503.141	3.28325	neg	6-({2-[4,6-dihydroxy-3-(4-hydroxy-3-methylbut-2-en-1-yl)-2-methoxyphenyl]acetyl}oxy)-3,4,5-trihydroxyoxane-2-carboxylic acid	HMDB0125490	Organic oxygen compounds	Organooxygen compounds	Carbohydrates and carbohydrate conjugates	M+FA-H	C20H26O12	46.9	42.5	1.39609	318.63	299.413	299.255	287.604	302.135	277.037	287.418	293.104	268.588	285.481	354.092	322.645	342.811	333.919	370.334
4.32_561.2902m/z	561.29	4.32053	neg	L-Olivosyl-oleandolide	LMPK04000032	Lipids and lipid-like molecules	Polyketides	Macrolides and lactone polyketides	M+FA-H	C26H44O10	46.9	47.3	-2.80655	155.217	148.496	164.709	116.55	112.465	117.301	110.018	113.334	111.049	215.939	212.044	241.432	213.032	214.726	219.523
6.50_314.1152n	315.122	6.49838	pos	7,2'-Dihydroxy-5,8-dimethyl-4',5'-methylenedioxyflavan	LMPK12020251	Lipids and lipid-like molecules	Polyketides	Flavonoids	M+H, 2M+Na, M+H-H2O	C18H18O5	46.9	37.9	-0.642427	2054.3	1940.84	1875.38	1886.51	1777.24	1814.24	1958.44	2097.07	1984.68	2241.35	2162.13	2032.06	2312.71	2003.94	1975.87
7.50_747.1515m/z	747.152	7.49515	pos	Patuletin 3,7-bis(3-acetylrhamnoside)	LMPK12112949	Lipids and lipid-like molecules	Polyketides	Flavonoids	M+K	C32H36O18	46.9	44.6	-2.5577	41.3826	41.2363	53.3924	141.251	109.69	22.1076	20.4851	15.0205	15.6344	63.9463	66.3004	58.0164	49.5851	52.5463	64.0491
8.79_355.1179m/z	355.118	8.79258	neg	N-[(5-Hydroxy-2-pyridinyl)methyl]adenosine	HMDB0040912	Nucleosides, nucleotides, and analogues	Purine nucleosides	Unclassified	M-H2O-H	C16H18N6O5	46.9	50.3	4.99768	20.4351	22.3363	26.1659	27.2904	26.2343	29.5992	31.301	30.4569	26.525	20.8203	22.3752	20.9848	24.3003	22.6922	25.9669
9.35_345.1695m/z	345.17	9.34605	neg	3,17-dioxoandrost-4-en-19-al	LMST02020083	Lipids and lipid-like molecules	Sterol Lipids	Steroids	M+FA-H	C19H24O3	46.9	45.1	-4.11725	702.812	735.644	708.773	718.925	704.958	694.998	662.108	690.149	685.079	743.305	749.214	777.495	732.436	742.722	731.814
9.80_255.1722m/z	255.172	9.79918	pos	Acetaldehyde hexyl isoamyl acetal	HMDB0032154	Organooxygen compounds	Ethers	Acetals	M+K	C13H28O2	46.9	37.4	0.560724	112.772	108.127	103.685	122.369	124.344	118.335	120.387	133.073	123.611	87.7964	90.458	82.9627	102.162	86.4422	85.343
9.87_309.1102m/z	309.11	9.8665	pos	Hawkinsin	HMDB0002354	Organic acids and derivatives	Carboxylic acids and derivatives	Amino acids, peptides, and analogues	M+NH4	C11H17NO6S	46.9	50.4	-4.3132	280.045	271.399	271.326	296.225	292.177	260.797	252.527	267.111	239.565	248.602	256.204	260.86	253.478	247.154	242.869
9.95_328.1323n	329.14	9.9485	pos	2-Hydroxy-7,8-dehydrograndiflorone	52218	Unclassified	Unclassified	Unclassified	M+H, 2M+Na, M+Na, M+NH4	C19H20O5	46.9	40.7	3.88626	4994.1	5013.44	4520.98	4275.63	4325.56	4029.82	4204.19	4362.68	4089.86	4573.38	4597.81	4552.66	4473.58	4446.94	4545.93
1.73_368.0977m/z	368.098	1.72767	pos	Zeanoside B	HMDB0038844	Unclassified	Unclassified	Unclassified	M+H	C16H17NO9	46.8	44.9	0.320743	4.30657	7.70601	6.6656	12.8935	12.4859	9.886	11.9211	13.7282	11.5702	4.07534	5.44096	4.70621	5.41376	3.70687	3.88939
11.40_722.2911m/z	722.291	11.3953	pos	Cotinine glucuronide	HMDB0001013	Organic oxygen compounds	Organooxygen compounds	Carbohydrates and carbohydrate conjugates	2M+NH4	C16H20N2O7	46.8	45.6	4.45321	46.9867	51.617	53.5648	76.5388	80.012	67.6695	74.6631	77.0453	79.2746	84.7226	82.5837	83.6552	79.5459	81.0808	72.8235
11.79_179.0831m/z	179.083	11.7871	pos	2-Nonenal	HMDB0031269	Organic oxygen compounds	Organooxygen compounds	Carbonyl compounds	M+K	C9H16O	46.8	37.4	-1.57094	92.4641	83.2484	83.0237	66.0209	66.8074	67.1438	68.9014	72.7643	76.0795	99.4672	93.505	96.0221	84.7175	96.287	90.81
2.78_314.0638n	295.046	2.78445	neg	1-Salicylate glucuronide	HMDB0010313	Organic oxygen compounds	Organooxygen compounds	Carbohydrates and carbohydrate conjugates	M-H2O-H, M+FA-H	C13H14O9	46.8	38	-0.0261226	147.976	136.01	135.517	156.241	156.517	164.332	151.051	159.781	163.228	134.653	127.798	124.149	138.89	131.093	131.925
3.00_460.1574n	505.157	2.99877	neg	Methyl salicylate O-[rhamnosyl-(1->6)-glucoside]	HMDB0033138	Organic oxygen compounds	Organooxygen compounds	Carbohydrates and carbohydrate conjugates	M-H, M+FA-H	C20H28O12	46.8	42.9	-1.37895	105.164	108.701	108.119	146.494	108.815	142.75	142.992	150.736	144.898	77.5773	77.2403	75.0964	73.442	80.2981	70.5306
3.47_861.2081m/z	861.208	3.47458	neg	2-[(2-{[5,7-dihydroxy-2-(4-hydroxyphenyl)-4-oxo-4H-chromen-3-yl]oxy}-4,5-dihydroxy-6-(hydroxymethyl)oxan-3-yl)oxy]-4,5-dihydroxy-6-(hydroxymethyl)oxan-3-yl 3-(4-hydroxy-3,5-dimethoxyphenyl)prop-2-enoate	HMDB0127489	Unclassified	Unclassified	Unclassified	M+FA-H	C38H40O20	46.8	50.5	-1.75483	129.157	129.827	127.011	172.415	171.601	158.829	165.392	166.43	167.886	93.6361	86.3743	91.6369	93.7897	85.6842	92.9769
3.68_563.2326m/z	563.233	3.67857	neg	Cinnamoside	HMDB0038923	Lipids and lipid-like molecules	Prenol lipids	Terpene glycosides	M+FA-H	C24H38O12	46.8	48.8	-3.64227	23.601	21.8389	21.3753	18.71	19.6958	25.9116	19.091	18.6914	21.4543	32.5018	30.64	33.036	28.8513	30.958	30.6778
3.79_345.0617m/z	345.062	3.7879	neg	Kaempferide	HMDB0037441	Phenylpropanoids and polyketides	Flavonoids	O-methylated flavonoids	M+FA-H	C16H12O6	46.8	38.7	0.366627	163.738	163.364	160.289	220.701	216.706	211.785	214.661	222.357	225.225	113.835	112.341	112.599	116.074	104.95	113.954
3.79_405.1515m/z	405.151	3.78522	pos	7alpha,8alpha-Dihydroxycalonectrin	HMDB0038916	Unclassified	Unclassified	Unclassified	M+Na	C19H26O8	46.8	47.2	-1.39687	14.171	15.6121	16.4041	11.5432	11.9647	11.651	12.0699	11.2138	10.4692	22.9624	30.0833	21.1939	24.3628	22.5331	25.707
4.12_224.1051n	269.082	4.11587	neg	Dhelwangin	HMDB0030703	Organic oxygen compounds	Organooxygen compounds	Carbonyl compounds	M-H, M+FA-H	C12H16O4	46.8	36.1	1.08064	106.883	104.293	112.781	66.6948	62.0902	68.4613	66.6357	60.8952	59.6733	165.813	166.223	157.746	155.603	159.121	165.789
5.40_557.1870m/z	557.187	5.40397	neg	7-Epiloganin tetraacetate	LMPR0102070029	Lipids and lipid-like molecules	Prenol lipids	Isoprenoids	M-H	C25H34O14	46.8	52.3	-1.00908	212.627	188.152	174.691	174.255	191.31	174.727	191.914	198.178	200.33	149.858	145.853	164.62	148.841	135.33	139.724
6.80_331.1193m/z	331.119	6.80455	neg	Tupichinol A	LMPK12020006	Lipids and lipid-like molecules	Polyketides	Flavonoids	M+FA-H	C17H18O4	46.8	46.4	2.1107	20.7164	18.7992	21.1325	16.1954	16.7026	19.6285	18.826	18.9859	21.0625	26.6747	28.743	26.2967	32.6631	27.5714	24.0529
6.85_297.1096m/z	297.11	6.84585	pos	Gossyvertin	HMDB0039660	Lipids and lipid-like molecules	Prenol lipids	Sesquiterpenoids	M+Na	C16H18O4	46.8	41.5	-0.627158	79.0668	69.7063	73.7847	62.1773	77.1586	65.3697	71.3128	71.9709	69.0228	81.242	78.0767	71.5056	78.4069	76.6174	83.115
9.91_387.1796m/z	387.18	9.91468	neg	5-Hydroxy-2-benzyl-1,3-dioxane	HMDB0041505	Organoheterocyclic compounds	Dioxanes	1,3-dioxanes	2M-H	C11H14O3	46.8	46.3	-4.52534	116.938	135.894	153.108	63.4956	80.0951	62.7891	58.8599	71.8709	57.9825	161.641	185.126	245.2	170.238	178.822	223.647
1.77_329.0868m/z	329.087	1.77168	neg	3'-Glucosyl-2',4',6'-trihydroxyacetophenone	HMDB0040621	Organooxygen compounds	Carbohydrates and carbohydrate conjugates	Glycosyl compounds	M-H	C14H18O9	46.7	47.5	-2.92521	6.08417	7.24913	7.40848	12.1773	13.4434	13.0864	14.0255	11.6671	13.0073	0.32972	0.200735	2.44989888843646E-06	1.54761	0.39135	0.301443
1.93_401.1081m/z	401.108	1.93383	neg	(3,4,5,6-tetrahydroxyoxan-2-yl)methyl 3-(4-hydroxy-3-methoxyphenyl)prop-2-enoate	HMDB0125101	Phenylpropanoids and polyketides	Cinnamic acids and derivatives	Hydroxycinnamic acids and derivatives	M+FA-H	C16H20O9	46.7	44.6	-2.33203	115.1	129.9	127.626	132.981	154.295	136.863	135.059	159.969	148.99	114.586	106.592	114.384	108.895	104.603	100.744
10.03_237.1253m/z	237.125	10.034	pos	11-Dodecanolide	LMFA07040038	Lipids and lipid-like molecules	Fatty Acyls	Fatty esters	M+K	C12H22O2	46.7	41.1	0.629766	13.1606	12.1298	13.3489	10.6677	13.1723	12.362	11.3538	11.885	10.0234	13.5426	12.6517	11.6116	12.0344	12.723	11.2875
10.11_343.1537m/z	343.154	10.1077	neg	Gibberellin A36	LMPR0104170019	Lipids and lipid-like molecules	Prenol lipids	Isoprenoids	M-H2O-H	C20H26O6	46.7	46.1	-3.72492	309.516	344.284	295.152	338.74	359.166	271.452	260.967	267.208	319.44	297.29	297.817	327.007	270.113	297.629	300.806
3.07_459.1141m/z	459.114	3.06577	neg	5-(3',4',5'-trihydroxyphenyl)-gamma-valerolactone-O-methyl-4'-O-glucuronide	HMDB0060027	Organic oxygen compounds	Organooxygen compounds	Carbohydrates and carbohydrate conjugates	M+FA-H	C18H22O11	46.7	40	-0.756275	41.1989	40.1625	39.414	3.31576	1.94058	1.80604	2.40095	3.35162	4.10348	91.8754	96.1141	96.4151	91.5002	98.4365	94.4152
3.61_385.1147m/z	385.115	3.61023	neg	3,4,5-trihydroxy-6-[(2E)-3-hydroxy-2-(phenylmethylidene)propoxy]oxane-2-carboxylic acid	HMDB0133645	Lipids and lipid-like molecules	Fatty Acyls	Fatty acyl glycosides	M+FA-H	C16H20O8	46.7	51.9	2.13078	26.8538	28.6921	29.545	20.9136	35.3469	21.7467	27.9672	33.8858	32.4774	11.2901	18.4401	23.3679	10.5251	16.5958	9.40322
3.61_861.2068m/z	861.207	3.61023	neg	Kaempferol 3-(6''-sinapylglucosyl)-(1->2)-galactoside	LMPK12111694	Lipids and lipid-like molecules	Polyketides	Flavonoids	M+FA-H	C38H40O20	46.7	50.8	-3.35178	108.87	104.025	112.903	156.377	146.296	162.879	154.03	160.027	156.16	59.9645	60.0056	63.1579	73.4225	56.301	62.3519
3.74_205.0507m/z	205.051	3.74422	pos	1,2-Dihydroxy-8-carboxynaphthalene	69788	Unclassified	Unclassified	Unclassified	M+H	C11H8O4	46.7	45.5	5.95295	62.266	61.0919	65.6838	40.3616	35.3681	42.9887	43.2292	33.7569	37.9994	96.1607	110.28	99.9951	91.8006	95.9476	103.116
4.17_297.0734m/z	297.073	4.17053	pos	Gyrocyanin	89728	Benzenoids	Phenols	1-hydroxy-2-unsubstituted benzenoids	M+H	C17H12O5	46.7	51.7	-8.09342	18.5064	17.7662	18.7295	24.3075	31.9676	25.1216	31.324	36.3122	35.6373	5.87351	7.12252	7.55718	4.63975	6.17155	5.93296
4.62_387.0710m/z	387.071	4.62	neg	8-Hydroxygalangin 7-methyl ether 8-acetate	LMPK12113099	Lipids and lipid-like molecules	Polyketides	Flavonoids	M+FA-H	C18H14O7	46.7	53.5	-3.5233	29.2153	30.8266	25.7121	27.7585	30.7106	26.2918	29.2261	25.5452	25.8023	24.8977	24.3545	25.9766	23.3932	21.761	28.1087
5.97_228.1348m/z	228.135	5.97308	pos	Isoleucyl-Asparagine	HMDB0028902	Organic acids and derivatives	Carboxylic acids and derivatives	Amino acids, peptides, and analogues	M+H-H2O	C10H19N3O4	46.7	40.3	1.99099	35.0756	38.7397	37.1252	33.6623	57.677	45.8164	50.0751	49.1354	52.8007	58.5989	70.9875	68.9661	74.4597	67.8846	72.692
6.18_297.0756m/z	297.076	6.1779	pos	Isounonal	48610	Unclassified	Unclassified	Unclassified	M+H	C17H12O5	46.7	47.8	-0.437824	31.783	33.7254	34.9979	36.5444	31.6994	32.4526	30.2334	29.7848	27.7671	29.4313	31.0382	29.1562	23.5373	29.1941	28.1709
7.43_285.1100m/z	285.11	7.42765	pos	ALPINETIN METHYL ETHER	44271	Unclassified	Unclassified	Unclassified	M+H	C17H16O4	46.7	54.1	-7.38297	29.8647	29.1771	27.2668	36.7576	39.2479	35.3013	34.4331	38.5013	34.8908	24.1421	30.0173	24.9409	27.0651	23.9962	25.2482
7.59_310.0847n	311.092	7.59032	pos	Hoslundal	48605	Unclassified	Unclassified	Unclassified	M+H, M+Na, M+H-H2O	C18H14O5	46.7	43	1.97576	368.978	365.04	346.468	383.046	378.464	362.276	354.645	398.56	368.899	323.706	349.398	349.362	335.436	338.937	344.266
7.71_750.1981m/z	750.198	7.7133	pos	6-Methoxy-2-naphthylacetic acid	HMDB0060787	Phenylpropanoids and polyketides	Anthracyclines	Unclassified	M+K	C39H37NO12	46.7	63.9	4.66885	13.6045	14.6498	14.5742	19.3672	15.8629	7.13362	6.44878	3.68017	3.77917	25.3379	26.4283	26.8499	21.3514	30.6258	26.5222
9.62_432.2349m/z	432.235	9.62368	pos	4-(Methylnitrosamino)-1-(3-pyridyl)-1-butanone	HMDB0011603	Organic oxygen compounds	Organooxygen compounds	Carbonyl compounds	2M+NH4	C10H13N3O2	46.7	39.3	-1.14996	27.8803	26.4825	25.6518	12.6762	14.1469	63.9915	20.03	30.2584	48.6787	38.1978	44.1867	67.2019	66.0292	108.838	51.9182
1.93_659.1814m/z	659.181	1.93383	neg	Catechin 3',4'-diglucoside	HMDB0037950	Phenylpropanoids and polyketides	Flavonoids	Flavonoid glycosides	M+FA-H	C27H34O16	46.6	55.4	-2.3961	14.128	13.3434	14.6521	15.9642	18.6395	14.5794	17.8554	21.9276	17.1379	16.1313	14.7137	15.1875	15.2397	14.9562	13.4524
11.21_333.2041m/z	333.204	11.2056	pos	Sterebin A	HMDB0035337	Lipids and lipid-like molecules	Prenol lipids	Sesquiterpenoids	M+Na	C18H30O4	46.6	36.9	1.42064	152.408	151.536	151.069	133.941	142.26	138.024	144.349	132.713	158.4	147.462	155.839	205.673	138.945	168.408	140.988
3.25_285.1321m/z	285.132	3.25275	pos	7-hydroxy-5-heptynoic acid	LMFA01050262	Lipids and lipid-like molecules	Fatty Acyls	Fatty Acids and Conjugates	2M+H	C7H10O3	46.6	40.7	-3.95118	10.9609	11.2852	13.037	12.8336	11.7204	13.299	12.9679	12.6825	12.9046	13.0495	13.3043	11.5004	13.2892	11.35	13.0128
4.52_761.1357m/z	761.136	4.52435	neg	Isoneotheaflavin 3-O-gallate	HMDB0029254	Phenylpropanoids and polyketides	Flavonoids	Flavans	M+FA-H	C36H28O16	46.6	49.6	-0.287471	76.0741	80.3309	70.6319	46.5964	23.4686	34.1654	40.9521	26.1129	31.4855	142.512	128.059	137.157	140.067	135.592	147.116
4.96_347.1101m/z	347.11	4.95632	pos	3,4,5-trihydroxy-6-{[(2E)-2-methyl-3-phenylprop-2-en-1-yl]oxy}oxane-2-carboxylic acid	HMDB0133619	Lipids and lipid-like molecules	Fatty Acyls	Fatty acyl glycosides	M+Na	C16H20O7	46.6	44.5	-0.223004	13.4158	16.224	14.7615	16.5855	17.4367	17.5516	15.1234	13.8862	16.6011	17.0211	15.1114	14.1238	15.593	14.3246	16.4389
6.24_505.2259m/z	505.226	6.23858	neg	Penciclovir	HMDB0014444	Organoheterocyclic compounds	Imidazopyrimidines	Purines and purine derivatives	2M-H	C10H15N5O3	46.6	46.1	-3.50731	109.697	106.607	107.971	70.5796	75.6019	73.3932	72.3861	76.3213	76.0803	143.866	151.117	144.566	143.559	146.136	145.775
7.81_246.2421m/z	246.242	7.80897	pos	Myristic acid	HMDB0000806	Lipids and lipid-like molecules	Fatty Acyls	Fatty acids and conjugates	M+NH4	C14H28O2	46.6	40.2	-2.81791	516.682	397.858	376.107	310.825	411.946	453.937	406.543	398.958	326.61	384.388	564.65	369.216	445.999	386.338	334.821
9.68_361.2700m/z	361.27	9.67768	pos	9-deoxy-9-methylene-16,16-dimethyl -PGE2	36130	Unclassified	Unclassified	Unclassified	M+H-H2O	C23H38O4	46.6	54.9	-9.89816	18.6808	17.2756	19.3017	35.5369	25.3829	41.8096	47.0538	51.5861	49.0428	0	0	0	0	0	0
9.80_316.1663n	299.163	9.79918	pos	3-[8-hydroxy-2-methyl-2-(4-methylpent-3-en-1-yl)-2H-chromen-5-yl]propanoic acid	HMDB0134704	Organoheterocyclic compounds	Benzopyrans	1-benzopyrans	M+H-H2O, M+Na, M+NH4	C19H24O4	46.6	40.4	-3.5526	961.962	950.038	925.792	996.791	994.294	974.955	990.959	1057.21	986.503	785.371	782.802	777.01	862.818	785.522	781.279
0.76_145.0485m/z	145.048	0.7574	pos	3-hydroxyadipic acid 3,6-lactone	86062	Organoheterocyclic compounds	Lactones	Gamma butyrolactones	M+H	C6H8O4	46.5	41.8	-7.19956	587.815	565.197	544.446	532.688	505.93	546.408	563.691	588.723	553.652	549.694	544.814	540.327	581.545	512.394	533.036
1.78_197.0796m/z	197.08	1.78233	pos	Atraric acid	263630	Unclassified	Unclassified	Unclassified	M+H	C10H12O4	46.5	42.2	-6.39767	36.3372	35.8741	36.2219	38.9676	37.2085	35.4109	37.4769	39.107	35.615	40.6815	38.2049	41.897	40.7353	37.86	41.4674
10.28_340.1302n	341.138	10.2797	pos	Brosimacutin D	LMPK12140055	Lipids and lipid-like molecules	Polyketides	Flavonoids	M+Na, 2M+H, 2M+NH4, 2M+K, M+K, M+H	C20H20O5	46.5	37.8	-2.68012	46185.6	43489.4	40431.9	32805.5	32505.7	34062.4	35586.1	37706	37193.4	45773.1	44576.7	44789.4	44925.7	43423.9	42674.3
10.33_298.1558n	299.163	10.3337	pos	Glepidotin C	LMPK13090037	Lipids and lipid-like molecules	Polyketides	Aromatic polyketides	M+H, 2M+NH4, M+H-H2O	C19H22O3	46.5	43.2	-3.66335	4212.9	3607.23	3620.65	3052.05	2639.78	3083.71	3022.55	3148.11	3176.63	4239	4205.02	3895.95	3385.03	4519.51	4274.86
10.73_298.1563n	619.301	10.7288	pos	Gravelliferone	HMDB0030729	Phenylpropanoids and polyketides	Coumarins and derivatives	Hydroxycoumarins	M+H-H2O, 2M+NH4, 2M+Na, M+Na	C19H22O3	46.5	42.4	-1.95127	16141.1	15268.3	14587.7	10435.9	10461.1	11679.1	12286.4	12005	12184.4	17199.8	16058.1	17473.7	15484.8	17366	16290.5
10.92_327.1199m/z	327.12	10.9201	pos	Humilixanthin	HMDB0039123	Organic acids and derivatives	Carboxylic acids and derivatives	Amino acids, peptides, and analogues	M+H	C14H18N2O7	46.5	43.8	3.7986	31.5042	32.504	30.4694	30.7741	33.3831	38.1595	34.639	34.9398	27.1638	32.6597	21.4685	19.4067	32.6428	21.2903	25.3206
11.79_224.0822n	207.079	11.7871	pos	FLAVANONE	43635	Unclassified	Unclassified	Unclassified	M+H-H2O, M+H	C15H12O2	46.5	45	-6.90665	98.3581	88.4577	89.7463	65.4722	69.9395	75.5611	77.5883	80.9319	88.6023	95.652	90.3672	108.478	89.7879	95.3834	86.6714
12.29_295.2241m/z	295.224	12.2885	pos	9-OxoODE	35860	Lipids and lipid-like molecules	Fatty Acyls	Lineolic acids and derivatives	M+H	C18H30O3	46.5	51.1	-9.23242	9.98169	8.84438	9.85627	1.34745	1.52938	1.64989	2.74455	1.36243	1.81247	21.7468	17.5461	25.4291	18.2621	23.9098	18.9156
2.70_565.0818m/z	565.082	2.70347	neg	3,3',5-Trihydroxy-4'-methoxy-6,7-methylenedioxyflavone 3-glucuronide	HMDB0038265	Phenylpropanoids and polyketides	Flavonoids	Flavonoid glycosides	M+FA-H	C23H20O14	46.5	44.3	-3.32576	45.1412	36.0563	32.7905	50.3268	50.6903	48.5149	51.9923	55.2485	54.9321	16.345	16.9627	19.4683	17.4047	20.06	14.9791
3.70_802.2515m/z	802.252	3.70322	pos	2-(4-benzoyl-3,5-dihydroxyphenoxy)-6-(hydroxymethyl)oxane-3,4,5-triol	HMDB0137957	Organic oxygen compounds	Organooxygen compounds	Carbohydrates and carbohydrate conjugates	2M+NH4	C19H20O9	46.5	44.2	-4.82314	36.2906	28.4668	16.7419	12.1088	5.18645	5.90194	5.77928	6.19542	6.88241	28.3723	29.6458	29.5104	33.2315	27.1057	31.7484
4.29_687.3219m/z	687.322	4.29353	neg	Steviobioside	HMDB0036707	Lipids and lipid-like molecules	Prenol lipids	Terpene glycosides	M+FA-H	C32H50O13	46.5	50.6	-2.2632	15.7039	19.3873	18.883	9.63442	10.9851	6.97349	11.0024	12.8669	8.43489	26.8237	27.6961	28.6277	28.4099	27.114	30.0512
6.30_271.0948m/z	271.095	6.30123	pos	Cardamonin	52049	Unclassified	Unclassified	Unclassified	M+H	C16H14O4	46.5	46.2	-6.41812	35.3988	33.1376	33.5873	39.4471	36.7438	37.692	37.0207	39.7958	38.8332	37.0469	38.4386	35.9036	30.9058	35.3469	32.0468
6.65_297.0742m/z	297.074	6.64803	pos	11-Methoxynoryangonin	HMDB0030754	Phenylpropanoids and polyketides	Kavalactones	Unclassified	M+Na	C15H14O5	46.5	41.1	3.22437	48.717	49.4304	49.0788	58.7191	53.6213	57.4596	54.8482	54.4943	52.5244	35.6256	40.1668	39.1826	37.6866	40.5484	35.8361
7.32_693.2367m/z	693.237	7.32352	neg	Chalcomoracin	HMDB0030069	Phenylpropanoids and polyketides	2-arylbenzofuran flavonoids	Unclassified	M+FA-H	C39H36O9	46.5	51.3	3.97125	24.5283	22.0933	25.6837	85.796	101.537	58.606	49.7538	71.5498	73.2571	0	0	0	0	0	0
7.58_287.1641m/z	287.164	7.58	neg	4-Hydroxyestradiol	HMDB0005896	Lipids and lipid-like molecules	Steroids and steroid derivatives	Estrane steroids	M-H	C18H24O3	46.5	44.3	-4.2004	29.8959	31.9637	30.5428	35.7253	35.4765	40.6935	36.1451	40.4691	38.4494	32.8282	28.0679	27.1332	37.4193	30.3921	28.8357
7.63_327.1176m/z	327.118	7.63132	pos	Indoxyl glucuronide	HMDB0010319	Organic oxygen compounds	Organooxygen compounds	Carbohydrates and carbohydrate conjugates	M+NH4	C14H15NO7	46.5	40.7	-3.62052	434.067	430.202	445.733	482.457	478.399	475.049	459.332	538.023	453.809	345.881	395.771	391.482	367.775	364.778	368.379
7.89_298.1200n	299.127	7.89097	pos	2-Furanpropanoic acid, tetrahydro-4-(1-naphthalenylmethyl)-5-oxo-	1398	Unclassified	Unclassified	Unclassified	M+H, 2M+Na, M+Na, M+H-H2O	C18H18O4	46.5	37.1	-1.70463	1916.14	1800.33	1686.16	1642.61	1546.34	1666.45	1624.8	1761.38	1633.8	1859.19	1806.8	1762.75	1897.86	1758.99	1799.65
9.22_357.1332m/z	357.133	9.22457	neg	4,8,9-trihydroxy-17-methoxy-2-oxatricyclo[13.2.2.1³,⁷]icosa-1(17),3,5,7(20),15,18-hexaen-10-one	HMDB0133427	Phenylpropanoids and polyketides	Diarylheptanoids	Cyclic diarylheptanoids	M-H	C20H22O6	46.5	42.5	-3.24001	117.791	121.176	123.084	116.696	108.581	100.907	96.9893	103.717	92.8429	139.228	145.17	143.095	145.635	137.283	132.756
9.23_323.0895m/z	323.089	9.22872	pos	VULPINIC ACID	44073	Unclassified	Unclassified	Unclassified	M+H	C19H14O5	46.5	44.4	-6.01799	73.8744	70.627	71.824	83.2695	80.4025	75.3375	73.7081	75.3499	74.9642	59.0124	62.0694	59.3423	59.646	57.0092	60.9197
9.53_271.1661m/z	271.166	9.5292	pos	7,10-hexadecadiynoic acid	LMFA01030492	Lipids and lipid-like molecules	Fatty Acyls	Fatty Acids and Conjugates	M+Na	C16H24O2	46.5	43.3	-2.89313	44.4113	45.0792	43.1383	40.8746	41.3051	46.1049	47.0958	44.9514	46.4263	46.264	46.5667	47.0836	43.9676	45.9388	44.1011
9.53_280.1097n	263.106	9.5292	pos	6-hydroxy-7Z,9E-Octadecadiene-11,13,15,17-tetraynoic acid	LMFA01030725	Lipids and lipid-like molecules	Fatty Acyls	Fatty Acids and Conjugates	M+H-H2O, 2M+Na, 2M+NH4, M+Na	C18H16O3	46.5	35.7	-0.929559	1524.41	1452.71	1392.27	1356.2	1201.54	1344.17	1500.3	1379.72	1452.37	1392.88	1432.12	1483.82	1319.21	1576.7	1335.75
9.57_325.1069m/z	325.107	9.56968	pos	R-10-Hydroxywarfarin	HMDB0013884	Phenylpropanoids and polyketides	Homoisoflavonoids	Homoisoflavones	M+H	C19H16O5	46.5	38.4	-0.54983	306.824	298.064	282.119	259.443	248.519	265.806	270.797	279.346	263.457	279.866	290.539	286.365	274.692	273.685	267.852
1.38_146.0203n	129.017	1.38003	pos	3-oxoglutaric acid	85255	Organic acids and derivatives	Keto acids and derivatives	Short-chain keto acids and derivatives	M+H-H2O, M+H	C5H6O5	46.4	47.3	-8.17849	134.127	123.835	116.825	53.8456	60.6095	59.4562	67.0212	77.9465	61.9958	109.055	117.642	99.8445	82.687	113.42	88.8695
1.66_330.0585m/z	330.058	1.65918	pos	cAMP	92	Nucleosides, nucleotides, and analogues	Purine nucleotides	Cyclic purine nucleotides	M+H	C10H12N5O6P	46.4	44.9	-4.06149	6.0674	7.23372	7.62068	0.0205189	2.44989888843646E-06	0.00286355	2.44989888843646E-06	2.44989888843646E-06	2.4499e-06	18.5803	17.3298	17.014	16.6439	14.1212	16.5061
10.06_321.2395m/z	321.239	10.0613	pos	20-HETE	3843	Lipids and lipid-like molecules	Fatty Acyls	Fatty acids and conjugates	M+H	C20H32O3	46.4	45.9	-9.13673	58.2724	60.6887	58.5588	61.7498	62.9388	61.5826	61.5659	64.0713	59.3412	61.8979	61.1318	59.0287	59.1139	61.2439	59.8174
10.43_595.2878m/z	595.288	10.4335	neg	PI(18:2(9Z,12Z)/0:0)	LMGP06050010	Lipids and lipid-like molecules	Glycerophospholipids	Glycerophosphoinositols	M-H	C27H49O12P	46.4	50.2	-1.86108	249.92	257.669	272.244	127.674	114.139	125.893	134.958	93.7367	87.8355	371.628	335.91	405.385	340.629	363.538	418.1
11.40_338.1147n	339.122	11.3953	pos	Psoralenol	LMPK12050036	Lipids and lipid-like molecules	Polyketides	Flavonoids	M+H, 2M+NH4, M+NH4, M+Na, 2M+Na	C20H18O5	46.4	37	-2.06206	16300.4	15104.8	13841	15628.5	14398.7	13406.6	14898.5	15004.2	15972.8	11812.6	12654	12677.7	11186.9	13149.5	11251
2.78_368.1670n	367.16	2.78445	neg	(2S)-2-Butanol O-[b-D-Apiofuranosyl-(1->6)-b-D-glucopyranoside]	HMDB0041255	Organic oxygen compounds	Organooxygen compounds	Carbohydrates and carbohydrate conjugates	M-H, M+FA-H	C15H28O10	46.4	45.1	-3.29722	38.6538	34.0715	37.9506	58.0355	52.3407	57.0129	55.4002	55.4496	58.3029	9.43095	11.2852	11.7514	11.6387	11.8184	9.00079
3.25_226.1188n	227.127	3.25275	pos	epi-4'-hydroxyjasmonic acid	36076	Unclassified	Unclassified	Unclassified	M+H-H2O, M+H	C12H18O4	46.4	45.5	-7.7717	107.659	112.841	110.886	131.028	124.158	131.16	138.652	139.439	125.618	95.2006	101.376	95.3493	92.015	98.8083	98.5096
3.74_249.0398m/z	249.04	3.74422	pos	7-DESHYDROXYPYROGALLIN-4-CARBOXYLIC ACID	43605	Unclassified	Unclassified	Unclassified	M+H	C12H8O6	46.4	40.6	1.75911	33.5664	34.6202	33.6498	22.1809	21.1968	26.466	24.9197	22.1292	20.9481	43.761	55.4042	46.8535	48.7592	49.4848	48.3138
3.92_349.1981m/z	349.198	3.92487	pos	2,3-Dinor-8-iso-PGF2alpha	LMFA03110010	Lipids and lipid-like molecules	Fatty Acyls	Eicosanoids	M+Na	C18H30O5	46.4	44.1	-1.42588	7.96866	9.28914	8.48563	22.1292	9.50011	7.75114	8.74731	13.4592	14.2291	12.6024	10.1589	14.9779	29.9086	7.16701	6.27827
4.24_559.2677m/z	559.268	4.23887	neg	14,15-HxA3-D(11S)	LMFA03090009	Lipids and lipid-like molecules	Fatty Acyls	Eicosanoids	M+FA-H	C25H42N2O7S	46.4	57.9	-3.39884	23.9759	21.845	23.7398	26.0446	22.1385	22.2668	20.0471	21.6199	21.4294	30.9206	30.516	27.0548	28.5797	26.7014	30.4994
4.92_343.0819m/z	343.082	4.91883	neg	Isoneobavachalcone	LMPK12120072	Lipids and lipid-like molecules	Polyketides	Flavonoids	M+FA-H	C17H14O5	46.4	39.5	-1.28726	316.42	335.21	332.845	365.27	315.522	351.166	362.748	316.307	288.547	359.983	344.803	338.625	367.076	350.932	358.073
5.28_759.3059m/z	759.306	5.28297	neg	N-(1-Deoxy-1-fructosyl)tryptophan	HMDB0037847	Organoheterocyclic compounds	Indoles and derivatives	Tryptamines and derivatives	2M-H	C18H24N2O7	46.4	44.7	-4.61	27.1608	25.081	26.8303	17.9151	25.7313	26.702	24.9845	27.1245	37.3435	25.4532	40.6006	27.7048	30.5716	31.529	42.4521
5.78_314.1108n	315.122	5.77908	pos	Dihydropteroic acid	3444	Unclassified	Unclassified	Unclassified	M+H-H2O, M+H	C14H14N6O3	46.4	42.5	-6.03006	3656.73	3432.66	3161.83	2786.36	2717.48	2807.36	2853.63	3244.09	3098.4	4190.15	4283.04	4210.85	4692.35	4247.34	4453.03
7.08_328.0948n	329.102	7.07635	pos	6,7-Dimethoxy-3',4'-methylenedioxyflavanone	52578	Lipids and lipid-like molecules	Polyketides	Flavonoids	M+H, 2M+Na, M+Na	C18H16O6	46.4	35.6	0.407087	1327.54	1273.45	1210.26	1235.77	1210.93	1203.71	1217.8	1264.86	1238.63	1181.75	1242.54	1132.63	1192.44	1128.26	1211.13
7.36_299.0936m/z	299.094	7.36417	neg	Protofarrerol	LMPK12140695	Lipids and lipid-like molecules	Polyketides	Flavonoids	M-H2O-H	C17H18O6	46.4	43	3.32262	97.9342	113.076	108.889	111.575	108.429	119.41	118.609	125.158	116.763	107.093	107.612	105.671	116.898	107.444	107.978
7.93_255.1359m/z	255.136	7.93197	pos	(7b,10a)-3-Hydroxy-1,3,5-cadinatrien-9-one	HMDB0040981	Lipids and lipid-like molecules	Prenol lipids	Sesquiterpenoids	M+Na	C15H20O2	46.4	38.2	1.42388	29.1095	27.8365	27.6339	25.9191	24.8352	26.3156	24.8689	27.1164	25.166	31.1336	30.7555	29.6403	31.8567	31.5501	30.3001
9.60_337.1046m/z	337.105	9.59668	pos	Musanolone D	95848	Benzenoids	Naphthalenes	Phenylnaphthalenes	M+H	C20H16O5	46.4	46.7	-7.37073	39.2617	36.5218	37.5705	44.205	34.1964	38.0405	26.8155	37.931	36.9381	30.2057	33.7559	32.1781	31.2621	30.4316	30.8908
0.65_379.0838m/z	379.084	0.650583	neg	6-(3,4-dihydroxy-6-methyl-5-oxooxan-2-yl)-5,7-dihydroxy-2-phenyl-4H-chromen-4-one	HMDB0127341	Phenylpropanoids and polyketides	Flavonoids	Flavonoid glycosides	M-H2O-H	C21H18O8	46.3	46.5	3.74802	559.414	563.954	537.604	642.94	598.231	599.401	509.371	600.757	612.234	449.928	520.499	516.403	511.66	389.108	494.865
1.43_647.2040m/z	647.204	1.43037	neg	Maltotetraose	HMDB0001296	Organic oxygen compounds	Organooxygen compounds	Carbohydrates and carbohydrate conjugates	M-H2O-H	C24H42O21	46.3	49.6	0.0164133	117.045	127.772	117.71	105.314	105.02	91.2738	108.283	131.404	116.65	133.389	118.465	115.833	131.357	121.591	128.976
13.31_269.1510m/z	269.151	13.315	pos	3-hydroxy-tridecanoic acid	LMFA01050172	Lipids and lipid-like molecules	Fatty Acyls	Fatty Acids and Conjugates	M+K	C13H26O3	46.3	39.6	-1.61394	32.124	31.6079	24.7438	29.6915	33.032	23.7959	43.6567	34.0595	40.6192	23.0096	31.788	30.808	24.0949	34.2814	20.1307
2.09_227.0902m/z	227.09	2.09365	pos	ETHYL SYRINGATE	84963	Unclassified	Unclassified	Unclassified	M+H	C11H14O5	46.3	42.1	-5.13411	57.8416	60.0995	57.1704	63.8213	41.9311	36.4476	42.3574	29.1299	29.5763	65.1454	67.6057	64.4012	66.0547	68.4021	70.4556
2.69_361.1126m/z	361.113	2.68997	neg	Catalpol	LMPR0102070007	Lipids and lipid-like molecules	Prenol lipids	Isoprenoids	M-H	C15H22O10	46.3	43.5	-3.95935	48.8517	46.462	45.4379	31.2825	28.2628	30.8099	28.7863	28.8855	30.1948	60.1197	64.222	55.9604	67.4462	58.068	61.9945
3.36_304.1649m/z	304.165	3.36157	pos	Valyl-Tryptophan	HMDB0029138	Organic acids and derivatives	Carboxylic acids and derivatives	Amino acids, peptides, and analogues	M+H	C16H21N3O3	46.3	38.6	-2.36775	4.97812	4.97595	5.22497	0	0	0	0	0	0	12.4051	13.9439	12.1479	13.4964	13.7425	13.9376
4.99_329.1745m/z	329.175	4.98632	neg	Carnosol	44853	Lipids and lipid-like molecules	Prenol lipids	Terpene lactones	M-H	C20H26O4	46.3	42.3	-3.88739	23.6642	19.1832	19.3142	21.3143	19.027	17.6253	20.9273	21.536	20.1347	21.2117	21.341	21.3311	19.6111	20.7877	22.3848
5.03_325.0567m/z	325.057	5.02715	neg	3,4,5-trihydroxy-6-(4-hydroxy-3-methoxybenzoyloxy)oxane-2-carboxylic acid	HMDB0127990	Phenylpropanoids and polyketides	Tannins	Hydrolyzable tannins	M-H2O-H	C14H16O10	46.3	39.5	0.53031	881.07	844.64	829.295	895.767	955.75	931.794	955.318	960.566	991.83	938.461	904.936	948.635	976.005	951.097	940.708
5.32_344.0897n	389.088	5.3233	neg	Quercetin 7,3',4'-trimethyl ether	LMPK12112658	Lipids and lipid-like molecules	Polyketides	Flavonoids	M+FA-H, 2M-H	C18H16O7	46.3	34.4	0.342139	1706.03	1612.95	1572.72	1695.59	1238.47	1302.03	1428.44	1173.34	1165.74	1469.79	1464.25	1467.35	1488.32	1539.85	1458.78
7.75_371.1125m/z	371.112	7.75365	neg	trans-Piceid	HMDB0030564	Phenylpropanoids and polyketides	Stilbenes	Stilbene glycosides	M-H2O-H	C20H22O8	46.3	40.4	-2.96404	220.643	234.206	216.842	225.73	228.34	202.711	211.058	216.677	206.972	221.54	226.081	223.509	220.445	218.512	218.191
8.19_271.1672m/z	271.167	8.19127	pos	2E,6Z,8Z,12E-hexadecatetraenoic acid	LMFA01030277	Lipids and lipid-like molecules	Fatty Acyls	Fatty Acids and Conjugates	M+Na	C16H24O2	46.3	41.1	1.5117	34.2138	33.4113	34.5716	30.3619	30.2912	37.4655	38.083	35.6969	33.787	41.268	34.7005	36.739	48.6956	33.7251	30.7361
8.71_487.3380m/z	487.338	8.70958	pos	(3beta,15alpha,22S,24E)-3,15,22-Trihydroxylanosta-7,9(11),24-trien-26-oic acid	90599	Lipids and lipid-like molecules	Prenol lipids	Triterpenoids	M+H	C30H46O5	46.3	55.7	-7.91296	134.823	128.173	127.026	112.658	93.2276	138.568	152.339	111.297	123.584	133.816	102.37	97.0207	117.726	105.004	103.284
9.32_250.1549n	233.152	9.32438	pos	Abscisic alcohol	64130	Lipids and lipid-like molecules	Prenol lipids	Sesquiterpenoids	M+H-H2O, M+H	C15H22O3	46.3	44.4	-7.98927	120.069	124.234	122.229	216.863	211.308	448.12	208.646	197.563	237.719	4.00089	3.92139	4.78807	3.42467	3.79923	4.70548
12.03_235.1666m/z	235.167	12.0339	pos	Methyl (E)-2-dodecenoate	HMDB0031028	Lipids and lipid-like molecules	Fatty Acyls	Fatty acid esters	M+Na	C13H24O2	46.2	45.9	-1.08835	58.0755	48.7192	45.1131	57.8774	80.9713	44.99	36.5732	73.0644	43.1149	43.1891	31.094	75.0798	38.4347	44.5739	43.3016
12.21_293.1146m/z	293.115	12.2077	pos	(2S,4S)-Monatin	95722	Organic acids and derivatives	Carboxylic acids and derivatives	Amino acids, peptides, and analogues	M+H	C14H16N2O5	46.2	41.3	4.93424	7.96513	8.22948	8.98497	18.0425	16.1671	9.80354	8.42277	9.00601	9.90506	4.91355	4.49847	4.74638	2.97476	4.59696	3.00277
2.46_638.2411n	683.238	2.46047	neg	Kanokoside C	HMDB0035305	Organooxygen compounds	Carbohydrates and carbohydrate conjugates	Glycosyl compounds	M-H, M+FA-H	C27H42O17	46.2	46.8	-1.65029	197.259	200.576	215.212	168.026	182.935	179.624	166.394	157.654	168.597	226.63	237.315	234.391	222.016	245.677	236.455
2.76_577.2088m/z	577.209	2.75745	neg	2-(6-{2,4-dihydroxy-3-[(1E)-3-methylbut-1-en-1-yl]benzoyl}-5-(2,4-dihydroxyphenyl)-4-hydroxy-3-methylcyclohex-2-en-1-yl)benzene-1,3-diol	HMDB0126472	Phenylpropanoids and polyketides	Diarylheptanoids	Linear diarylheptanoids	M+FA-H	C31H32O8	46.2	50.9	1.55859	37.1027	31.0684	33.2683	27.7062	27.3383	31.2443	28.2151	32.67	33.7658	31.6243	36.8672	35.032	38.9577	35.1515	33.2496
2.79_222.0743m/z	222.074	2.7921	pos	2-Acetyl-1,5,6,7-tetrahydro-6-hydroxy-7-(hydroxymethyl)-4H-azepine-4-one	HMDB0035177	Organoheterocyclic compounds	Azepines	Unclassified	M+Na	C9H13NO4	46.2	48.2	3.10085	16.7618	16.6927	16.5002	20.8064	22.5	20.7671	21.2182	17.6973	19.5802	9.76065	9.23468	7.27848	8.47747	8.56464	6.6815
4.70_565.2232m/z	565.223	4.69932	pos	Girinimbine	HMDB0030241	Organoheterocyclic compounds	Indoles and derivatives	Carbazoles	2M+K	C18H17NO	46.2	40.7	-3.80175	24.3245	29.7476	33.0347	37.3885	36.1268	33.9584	37.7178	34.829	37.8569	30.8176	32.1128	29.6901	29.5398	33.3351	28.3848
7.93_312.1001n	313.107	7.93197	pos	R1128B	72604	Unclassified	Unclassified	Unclassified	M+H, 2M+NH4, 2M+Na, M+Na, M+H-H2O	C18H16O5	46.2	35.6	1.12259	4006.98	3735.74	3627.2	4009.61	3724.22	3716.45	3479.39	3599.33	3440.52	3540.55	3569.06	3575.81	3645.1	3493.79	3672.78
8.68_345.1657m/z	345.166	8.68225	pos	N-(1-Deoxy-1-fructosyl)phenylalanine	HMDB0037846	Organic acids and derivatives	Carboxylic acids and derivatives	Amino acids, peptides, and analogues	M+NH4	C15H21NO7	46.2	39.5	0.189129	53.1696	59.5798	61.9531	50.8147	49.7334	46.8749	47.5228	47.4882	45.7108	74.1954	63.2796	69.0496	61.3565	67.2077	69.2407
9.13_231.0993m/z	231.099	9.13305	pos	2-Acetyl-5-tetrahydroxybutyl Imidazole	45499	Unclassified	Unclassified	Unclassified	M+H	C9H14N2O5	46.2	44.8	7.591	9.7718	10.0212	10.1118	13.6459	11.5427	12.3275	11.6699	11.8602	10.8882	9.8797	9.9086	10.4482	9.7213	9.14776	10.4281
9.77_203.1042m/z	203.104	9.77218	pos	Jasmolone	HMDB0030039	Organic oxygen compounds	Organooxygen compounds	Alcohols and polyols	M+Na	C11H16O2	46.2	36.4	-0.195199	16.9023	16.1283	17.3803	5.54171	6.61396	4.61777	5.39457	8.18704	6.52555	7.07927	4.52389	7.19441	8.83749	8.10537	9.88773
0.66_503.1617m/z	503.162	0.664917	neg	Gentianose	HMDB0034072	Organic oxygen compounds	Organooxygen compounds	Carbohydrates and carbohydrate conjugates	M-H	C18H32O16	46.1	34.9	-0.112598	2252.6	2229.19	2642.59	2290.9	2310.05	2378.56	2211.44	2142.22	2477.93	2077.48	1979.56	1935.98	2078.2	2016.57	2220.63
1.82_189.1221m/z	189.122	1.82317	pos	Isoleucyl-Glycine	85813	Organic acids and derivatives	Carboxylic acids and derivatives	Amino acids, peptides, and analogues	M+H	C8H16N2O3	46.1	40.7	-6.49013	22.3031	19.1707	19.5133	2.08096	1.55626	2.17379	2.25556	2.38774	1.98896	39.7505	39.9301	38.9665	40.4599	37.3835	38.3195
1.82_203.1377m/z	203.138	1.82317	pos	Leu Ala	44685	Unclassified	Unclassified	Unclassified	M+H	C9H18N2O3	46.1	41.7	-6.75873	21.242	20.7963	21.4899	0	0	0	0	0	0	46.4159	45.4074	47.0531	44.3978	45.0725	43.41
10.58_347.1854m/z	347.185	10.5843	neg	19-Oxotestosterone	HMDB0003959	Lipids and lipid-like molecules	Steroids and steroid derivatives	Androstane steroids	M+FA-H	C19H26O3	46.1	41.9	-3.16538	171.315	200.051	185.513	189.729	204.191	215.982	221.078	232.891	213.602	149.589	138.978	161.313	149.475	183.83	161.701
10.69_308.1044n	309.112	10.6878	pos	Moracin E	89167	Phenylpropanoids and polyketides	2-arylbenzofuran flavonoids	Unclassified	M+H, 2M+Na, M+Na	C19H16O4	46.1	35.9	-1.42992	1092.77	1021.37	967.183	1902.68	1646.9	1373.78	1468.62	1697.35	1762.06	346.162	345.755	330.409	330.35	360.169	294.362
10.99_281.0810m/z	281.081	10.9913	neg	(S)-3'-Hydroxy-4,4'-dimethoxydalbergione	LMPK12100075	Lipids and lipid-like molecules	Polyketides	Flavonoids	M-H2O-H	C17H16O5	46.1	39.2	-3.26518	88.0039	68.7421	72.2374	65.871	74.5678	97.6908	85.7816	70.2809	77.7862	56.8385	56.3253	66.1704	61.0354	78.0388	59.0566
11.40_278.0930n	279.101	11.3953	pos	Methionyl-Glutamate	HMDB0028972	Organic acids and derivatives	Carboxylic acids and derivatives	Amino acids, peptides, and analogues	M+H-H2O, M+H	C10H18N2O5S	46.1	39.8	-2.47555	1002.33	922.258	866.385	949.784	894.994	865.346	915.202	924.699	972.409	727.648	789.371	779.069	692.721	797.373	696.619
13.03_294.1250n	295.132	13.0272	pos	(2-Butylbenzofuran-3-yl)(4-hydroxyphenyl)ketone	70543	Unclassified	Unclassified	Unclassified	M+H, 2M+Na, 2M+NH4, M+Na, M+NH4	C19H18O3	46.1	35.5	-1.98968	4761.61	3429.54	3988.19	3808.21	3426.61	2409.92	3379.59	2622.56	3491.21	2709.5	3881.8	3845.6	2867.1	4062.36	2467.12
2.06_845.2572m/z	845.257	2.0555	neg	2-amino-4-({2-[(1-carboxy-1-hydroxy-2-methylpropan-2-yl)sulfanyl]-1-[(carboxymethyl)-C-hydroxycarbonimidoyl]ethyl}-C-hydroxycarbonimidoyl)butanoic acid	HMDB0128932	Organic acids and derivatives	Carboxylic acids and derivatives	Amino acids, peptides, and analogues	2M-H	C15H25N3O9S	46.1	42.5	2.59803	77.7207	47.669	54.1591	80.9357	74.24	96.8751	79.9386	69.099	62.0321	45.8296	48.7021	38.0754	40.8887	33.3441	48.107
2.79_135.0430m/z	135.043	2.7921	pos	R-(-)-Mandelic acid	5671	Benzenoids	Benzene and substituted derivatives	Unclassified	M+H-H2O	C8H8O3	46.1	40.5	-6.81688	86.5847	85.5201	81.3938	101.871	106.134	97.1828	105.167	103.726	112.468	51.3303	50.5219	46.9988	49.9683	52.205	45.6017
2.88_195.0301m/z	195.03	2.87828	neg	(E)-8-Hydroxy-2-octene-4,6-diynoic acid	HMDB0031515	Lipids and lipid-like molecules	Fatty Acyls	Fatty acids and conjugates	M+FA-H	C8H6O3	46.1	34.2	1.34364	59.5273	60.1502	62.1687	37.0217	29.3079	36.063	40.1035	32.0601	31.7362	85.8889	86.022	85.2624	85.8568	96.7259	92.2745
3.73_187.1194n	170.116	3.73055	pos	KAPA	3322	Unclassified	Unclassified	Unclassified	M+H-H2O, M+H	C9H17NO3	46.1	43.9	-7.80971	80.67	81.8177	85.0598	103.828	95.6247	71.0395	87.6584	92.6822	70.8113	107.931	47.0327	61.5267	80.3212	103.414	101.077
4.43_343.0995m/z	343.1	4.4275	pos	1-Caffeoyl-beta-D-glucose	68323	Organooxygen compounds	Carbohydrates and carbohydrate conjugates	Monosaccharides	M+H	C15H18O9	46.1	48.5	-8.22535	103.228	107.796	112.608	134.664	123.956	129.864	130.446	115.784	126.132	98.8255	108.649	106.871	104.024	104.702	100.96
5.13_776.1605m/z	776.161	5.1318	pos	2-amino-4-({1-[(carboxymethyl)-C-hydroxycarbonimidoyl]-2-({2-hydroxy-5-[(2E)-3-(4-hydroxyphenyl)prop-2-enoyl]-3,6-dioxo-4-{[3,4,5-trihydroxy-6-(hydroxymethyl)oxan-2-yl]oxy}cyclohexa-1,4-dien-1-yl}sulfanyl)ethyl}-C-hydroxycarbonimidoyl)butanoic acid	HMDB0126623	Organic acids and derivatives	Carboxylic acids and derivatives	Amino acids, peptides, and analogues	M+Na	C31H35N3O17S	46.1	48.8	3.46166	113.04	89.9699	83.386	116.068	119.989	114.17	112.654	120.438	114.049	47.2216	52.9436	54.7561	56.4718	50.6203	51.3089
5.74_313.0695m/z	313.069	5.73793	pos	3,7-Dimethylquercetin	HMDB0029263	Phenylpropanoids and polyketides	Flavonoids	O-methylated flavonoids	M+H-H2O	C17H14O7	46.1	40.4	-3.61096	646.082	601.652	603.817	646.759	620.973	619.973	607.493	633.664	616.138	544.588	534.209	549.577	588.749	549.331	549.48
7.55_345.1329m/z	345.133	7.54932	pos	Echinone	68258	Unclassified	Unclassified	Unclassified	M+H	C19H20O6	46.1	41.5	-0.939777	93.8852	89.9546	92.5192	111.952	109.795	112.243	107.029	108.778	103.92	88.8079	104.46	89.9667	87.077	97.6699	95.5678
7.86_296.1043n	297.112	7.86363	pos	Dasytrichone	49930	Unclassified	Unclassified	Unclassified	M+H, 2M+Na, M+Na	C18H16O4	46.1	38.1	-1.98655	1123.34	1092.52	1002.45	1136.3	1180.56	1128.19	1098.55	1314.29	1164.77	983.06	997.296	998.879	1028.09	974.636	1007.62
7.89_269.0795m/z	269.08	7.89097	pos	Isopratol	48472	Unclassified	Unclassified	Unclassified	M+H	C16H12O4	46.1	47.9	-4.93276	11.8428	12.869	12.4692	15.1709	14.9698	13.3778	13.3456	14.7483	13.5989	8.78081	11.599	10.3108	10.4087	12.2755	11.0721
8.71_372.1189n	373.126	8.70958	pos	Fluprostenol Lactone Diol	63038	Unclassified	Unclassified	Unclassified	M+H, M+Na	C18H19F3O5	46.1	43.8	1.184	93.5646	92.0632	94.7157	106.218	107.874	109.226	123.066	107.262	107.842	95.4614	91.5193	92.33	90.3021	88.172	90.6231
9.58_503.1685m/z	503.169	9.57553	neg	Ticagrelor	HMDB0015702	Organoheterocyclic compounds	Triazolopyrimidines	Unclassified	M-H2O-H	C23H28F2N6O4S	46.1	42.6	0.546408	52.3427	70.3463	61.9999	57.272	39.3436	90.7918	70.5927	76.0932	70.7354	48.7991	57.2919	63.3363	52.9359	47.6259	51.2632
1.61_184.0375n	165.02	1.61087	neg	2-(2,4-dihydroxyphenyl)-2-hydroxyacetic acid	HMDB0126480	Benzenoids	Phenols	Benzenediols	M-H2O-H, M-H	C8H8O5	46	36	1.93929	266.791	287.58	269.234	107.042	86.6264	125.507	114.623	95.2309	92.444	443.619	446.882	445.611	409.48	442.908	452.968
1.86_283.0906m/z	283.091	1.86367	pos	Oxypinnatanine	HMDB0029403	Organic acids and derivatives	Carboxylic acids and derivatives	Amino acids, peptides, and analogues	M+Na	C10H16N2O6	46	47.6	2.09784	26.2376	26.2807	29.9414	24.4575	24.9312	24.2244	22.5078	23.4313	24.1125	44.3651	45.6608	42.134	40.0721	39.067	43.6275
10.37_271.1691m/z	271.169	10.3666	neg	Beta-estradiol	LMST02010001	Lipids and lipid-like molecules	Sterol Lipids	Steroids	M-H	C18H24O2	46	38.5	-4.69943	48.8732	52.648	50.1408	52.7996	48.0952	56.2983	49.7621	54.5503	51.7478	37.9433	35.9508	41.961	39.8547	37.4678	46.2345
10.39_347.1823m/z	347.182	10.388	pos	Cibaric acid	HMDB0038580	Lipids and lipid-like molecules	Lineolic acids and derivatives	Unclassified	M+Na	C18H28O5	46	51.2	-1.92198	36.5831	34.3091	36.6107	28.5343	29.9428	31.5927	31.3902	31.1391	30.8383	44.2404	46.3314	41.7033	41.7649	42.7751	43.9081
10.50_223.1095m/z	223.109	10.4973	pos	9-hendecenoic acid	LMFA01030035	Lipids and lipid-like molecules	Fatty Acyls	Fatty Acids and Conjugates	M+K	C11H20O2	46	39.9	-0.153322	35.0904	37.1738	34.5002	40.5661	39.0099	39.338	40.7246	40.5596	39.0126	34.9559	31.0839	30.2412	30.9922	31.6842	34.1536
13.79_305.2447m/z	305.245	13.7921	pos	Oryzalexin S	94242	Lipids and lipid-like molecules	Prenol lipids	Diterpenoids	M+H	C20H32O2	46	49.6	-9.32161	66.7652	57.8426	56.2498	46.2253	58.9442	58.3543	55.7334	53.604	64.56	55.0477	59.1436	74.9422	55.1115	76.0394	42.9534
2.86_507.1733m/z	507.173	2.86495	neg	Stachyoside A	HMDB0039092	Lipids and lipid-like molecules	Prenol lipids	Terpene glycosides	M-H2O-H	C21H34O15	46	36.3	2.64189	1761.51	1710.94	1671.78	1664.11	1703.88	1589.95	1615.06	1711.09	1623.07	1457.9	1412.22	1459.99	1494.57	1475.48	1479.76
3.17_563.1569m/z	563.157	3.17393	neg	6-(2,4-dihydroxyphenyl)-2-{3-[(2E)-3-(2,4-dihydroxyphenyl)prop-2-enoyl]-2,6-dihydroxyphenyl}-4-methylcyclohex-3-ene-1-carboxylic acid	HMDB0126378	Phenylpropanoids and polyketides	Linear 1,3-diarylpropanoids	Chalcones and dihydrochalcones	M+FA-H	C29H26O9	46	54.2	2.02538	12.1786	11.1917	10.472	15.104	16.7128	15.4489	17.5362	16.5427	16.1181	5.89952	7.61322	5.73248	6.16434	4.96107	7.07325
3.42_735.1544m/z	735.154	3.41623	pos	Haploside C	LMPK12113216	Lipids and lipid-like molecules	Polyketides	Flavonoids	M+K	C31H36O18	46	48	1.56881	8.46578	6.29213	6.57469	2.4499e-06	0.0294853	2.4499e-06	2.4499e-06	0.116889	0.00173266	28.6288	26.3899	26.703	26.9708	28.248	30.2361
3.92_563.2331m/z	563.233	3.92455	neg	6S,9R-Dihydroxy-4,7E-megastigmadien-3-one 9-[apiosyl-(1->6)-glucoside]	HMDB0029773	Lipids and lipid-like molecules	Fatty Acyls	Fatty acyl glycosides	M+FA-H	C24H38O12	46	46.2	-2.77781	43.2962	43.1362	42.7547	39.6246	43.3052	41.8859	42.56	41.0077	43.7704	49.8429	49.6952	48.9995	52.0989	52.2138	47.3687
4.54_312.1700n	313.178	4.5365	pos	Acitretin Ro 12-7310	622	Unclassified	Unclassified	Unclassified	M+H-H2O, M+H	C20H24O3	46	42.9	-8.08896	190.73	183.37	181.56	170.843	153.98	172.784	171.017	171.314	155.198	193.887	197.107	196.082	198.8	205.815	195.474
5.37_724.5662m/z	724.566	5.36845	pos	PE(P-20:0/17:2(9Z,12Z))	LMGP02030072	Lipids and lipid-like molecules	Glycerophospholipids	Glycerophosphoethanolamines	M+H-H2O	C42H80NO7P	46	50	3.05754	475.01	395.507	458.242	487.712	615.203	647.917	653.368	709.648	759.932	1087.44	1100.44	1172.65	1232.27	1219.03	1309.01
5.92_253.0474m/z	253.047	5.91792	pos	7-hydroxy-6-(3-oxobut-1-en-1-yl)-2H-chromen-2-one	HMDB0128952	Phenylpropanoids and polyketides	Coumarins and derivatives	Hydroxycoumarins	M+Na	C13H10O4	46	33.8	1.27964	22.5085	25.5488	25.7683	35.2894	33.8735	32.0606	31.7906	31.8369	35.261	16.7126	15.5537	20.1304	17.1681	12.7594	16.592
6.82_299.0916m/z	299.092	6.81853	pos	AH 6809	45603	Unclassified	Unclassified	Unclassified	M+H	C17H14O5	46	41.1	0.585892	26.9516	26.4774	25.9306	31.4669	34.3152	30.4168	30.3155	30.9926	28.4548	22.3814	26.955	23.074	26.4784	25.1075	26.4909
6.85_353.0646m/z	353.065	6.84585	pos	6-(4-ethyl-2-hydroxyphenoxy)-3,4,5-trihydroxyoxane-2-carboxylic acid	HMDB0124984	Organic oxygen compounds	Organooxygen compounds	Carbohydrates and carbohydrate conjugates	M+K	C14H18O8	46	43.5	4.12871	12.2972	10.5425	11.2573	16.6008	20.644	16.9311	17.6605	21.9768	19.877	2.71451	5.19142	3.80974	4.87981	5.45917	4.4824
7.59_285.2184m/z	285.218	7.59032	pos	2-(5,8-Tetradecadienyl)cyclobutanone	HMDB0037519	Organooxygen compounds	Carbonyl compounds	Ketones	M+Na	C18H30O	46	38.3	-1.98525	24.0217	25.345	24.3344	19.924	19.5365	19.8313	22.2203	24.2205	20.8861	32.0711	32.8669	30.7366	31.8446	31.3701	34.0059
1.39_161.0458m/z	161.046	1.38988	neg	Glutarate semialdehyde	HMDB0012233	Lipids and lipid-like molecules	Fatty Acyls	Fatty acids and conjugates	M+FA-H	C5H8O3	45.9	37.7	2.3511	19.1757	21.5636	23.938	25.7988	19.4167	23.4817	23.7104	32.1637	22.0356	16.5446	19.7989	16.6326	16.3166	14.8898	17.9911
1.77_181.0831m/z	181.083	1.76867	pos	trans-4-Hydroxycyclohexylacetic acid	HMDB0000909	Organic oxygen compounds	Organooxygen compounds	Alcohols and polyols	M+Na	C8H14O3	45.9	41.3	-2.48476	4.56105	4.86102	5.89536	6.71874	5.66961	6.59404	6.75185	5.5378	5.56151	5.51623	5.19613	5.39156	4.79036	5.33484	5.33883
10.47_453.3336m/z	453.334	10.47	pos	3-Oxo-12,18-ursadien-28-oic acid	92043	Lipids and lipid-like molecules	Prenol lipids	Triterpenoids	M+H	C30H44O3	45.9	57.6	-6.08508	137.456	120.195	99.5239	56.2071	49.3049	59.6539	77.7455	53.7201	76.5388	95.5006	136.183	150.756	122.953	171.326	126.3
10.72_897.3548m/z	897.355	10.7151	pos	Olitoriusin	HMDB0039542	Lipids and lipid-like molecules	Steroids and steroid derivatives	Steroid lactones	M+K	C41H62O19	45.9	40.5	3.67741	110.613	94.6906	94.3579	110.283	98.6813	89.5648	106.049	98.1361	116.79	85.2643	99.1077	93.7417	95.3588	99.4797	92.6247
11.64_329.1700m/z	329.17	11.6391	pos	Domoic acid	HMDB0033939	Organic acids and derivatives	Carboxylic acids and derivatives	Amino acids, peptides, and analogues	M+NH4	C15H21NO6	45.9	44.5	-2.18744	22.8532	16.3853	18.4889	20.7526	20.0069	14.9408	15.1316	15.3004	14.3162	16.2534	19.4519	16.0099	15.4355	16.5886	20.0241
2.43_200.0303m/z	200.03	2.43348	neg	L-Oxalylalbizziine	HMDB0039164	Organic acids and derivatives	Carboxylic acids and derivatives	Amino acids, peptides, and analogues	M-H2O-H	C6H9N3O6	45.9	36.7	-4.69766	174.691	172.948	170.601	153.688	175.094	171.353	171.542	200.189	193.778	133.719	139.877	172.79	172.93	138.702	148.953
3.43_471.3506m/z	471.351	3.4299	pos	1α-hydroxy-18-(4-hydroxy-4-ethyl-2-hexynyloxy)-23,24,25,26,27-pentanorvitamin D3 / 1α-hydroxy-18-(4-hydroxy-4-ethyl-2-hexynyloxy)-23,24,25,26,27-pentanorcholecalciferol	42520	Unclassified	Unclassified	Unclassified	M+H	C30H46O4	45.9	54.2	7.9215	33.5391	29.8036	33.8221	25.6067	45.6546	37.4343	31.73	29.6875	35.8151	36.1438	45.9996	36.3825	48.2892	29.1879	48.0601
3.64_405.1179m/z	405.118	3.63757	neg	3,4,5-trihydroxy-6-{3-hydroxy-5-[2-(2-hydroxyphenyl)ethyl]phenoxy}oxane-2-carboxylic acid	HMDB0135774	Phenylpropanoids and polyketides	Stilbenes	Stilbene glycosides	M-H	C20H22O9	45.9	44.9	-2.88935	19.5948	21.1363	22.5011	14.2454	15.5312	15.5172	14.817	16.2428	12.8211	28.4709	26.3626	26.369	26.4461	25.4888	26.7592
3.83_565.2472m/z	565.247	3.8289	neg	Glutaminylhistidine	HMDB0028799	Organic acids and derivatives	Carboxylic acids and derivatives	Amino acids, peptides, and analogues	2M-H	C11H17N5O4	45.9	37.4	-2.93435	24.2468	23.2593	25.0803	27.2713	27.1754	27.1655	27.648	27.3586	28.5931	29.0835	25.2986	27.5095	27.9928	26.4375	26.3288
4.03_699.1561m/z	699.156	4.03388	neg	Herbacetin 7-methyl ether 3-(2''-(E)-feruloylglucoside)	LMPK12113142	Lipids and lipid-like molecules	Polyketides	Flavonoids	M+FA-H	C32H30O15	45.9	36	-0.821777	910.526	911.042	900.108	1341.37	1307.55	1308.6	1251.55	1301.15	1295.07	447.771	463.162	424.246	429.459	462.832	446.14
4.07_363.1443m/z	363.144	4.07488	neg	3,4,5-trihydroxy-6-{[1-(4-methoxyphenyl)-4-methylpent-1-en-3-yl]oxy}oxane-2-carboxylic acid	HMDB0132958	Lipids and lipid-like molecules	Fatty Acyls	Fatty acyl glycosides	M-H2O-H	C19H26O8	45.9	39.4	-1.53276	47.2141	48.192	45.6436	54.9179	50.0318	55.5426	53.9255	56.8409	49.6883	49.5125	48.3882	44.1767	48.0048	48.9388	52.4272
4.94_340.0571n	323.054	4.9428	pos	Salvianolic acid D	HMDB0041773	Organoheterocyclic compounds	Benzoxepines	Dibenzoxepines	M+H-H2O, M+K	C18H12O7	45.9	43	-3.43452	337.917	315.565	300.678	379.576	379.566	354.692	357.911	350.374	364.388	216.816	235.978	229.353	236.917	226.266	225.325
5.46_314.1144n	315.122	5.46378	pos	Leridol	52688	Unclassified	Unclassified	Unclassified	M+H, 2M+Na, M+Na, M+H-H2O	C18H18O5	45.9	38.4	-3.24617	3161.35	3042.28	2912.49	3187.66	2782.08	2846.2	3018.75	3084.81	3124.51	2939.38	2956.36	2781.04	2870.33	2900.59	2879.49
6.26_345.0960m/z	345.096	6.26023	pos	5,7,3'-Trihydroxy-6,4',5'-trimethoxyflavanone	LMPK12140637	Lipids and lipid-like molecules	Polyketides	Flavonoids	M+H-H2O	C18H18O8	45.9	44.1	-2.48831	29.4489	28.6359	27.396	32.3876	31.5718	31.9129	34.2267	30.4424	29.5594	23.4326	20.2016	22.6251	17.1871	23.4311	21.7591
7.16_602.2114m/z	602.211	7.1575	pos	Montelukast Sulfoxide	85018	Unclassified	Unclassified	Unclassified	M+H	C35H36ClNO4S	45.9	66.1	-2.03205	21.3606	24.3461	30.608	100.625	74.5688	79.1889	63.4518	90.1681	86.7863	0	0	0	0	0	0
7.34_329.1389m/z	329.139	7.33702	neg	Minquartynoic acid	LMFA01050459	Lipids and lipid-like molecules	Fatty Acyls	Fatty Acids and Conjugates	M+FA-H	C18H20O3	45.9	37.6	-2.06745	442.345	462.191	451.676	405.398	398.98	416.677	414.293	436.227	400.635	451.082	465.837	465.23	490.431	469.664	436.911
7.55_683.1387m/z	683.139	7.55317	neg	6-({3-[5,7-dihydroxy-2-(3-hydroxyphenyl)-4-oxo-3,4-dihydro-2H-1-benzopyran-8-yl]-5-hydroxy-4-oxo-2-phenyl-3,4-dihydro-2H-1-benzopyran-7-yl}oxy)-3,4,5-trihydroxyoxane-2-carboxylic acid	HMDB0129238	Phenylpropanoids and polyketides	Flavonoids	Biflavonoids and polyflavonoids	M-H2O-H	C36H30O15	45.9	37.9	-2.71422	16.5337	14.7037	17.171	3.31412	2.48791	3.23481	9.43623	2.7748	4.16366	28.9147	43.5909	44.4002	30.4714	43.6811	32.0429
9.45_326.1155n	325.108	9.45405	neg	Egonol	HMDB0034279	Phenylpropanoids and polyketides	2-arylbenzofuran flavonoids	Unclassified	M-H, 2M-H	C19H18O5	45.9	30.2	0.10529	7465.83	7593.21	7379.45	7484.27	7674.88	7633.88	7625.83	7905.96	7785.43	6440.04	6524.26	6735.98	6288.17	6417.07	6375.01
9.77_297.1125m/z	297.112	9.7672	neg	Infectocaryone	LMPK12120418	Lipids and lipid-like molecules	Polyketides	Flavonoids	M-H	C18H18O4	45.9	38.5	-2.55865	347.471	381.123	352.487	248.453	243.382	256.424	295.852	277.633	293.532	455.834	453.078	496.758	416.538	499.78	419.628
11.03_321.2395m/z	321.24	11.0286	pos	cis-9,10-Epoxystearic acid	36008	Unclassified	Unclassified	Unclassified	M+Na	C18H34O3	45.8	37.9	-1.66513	24.4359	29.4168	28.999	15.1756	20.1281	24.4156	21.88	19.5744	20.6353	30.9349	29.6281	33.39	34.5435	36.6627	33.6872
11.18_311.1275m/z	311.128	11.1783	pos	7-Hydroxy-3-(4-methoxyphenyl)-4-propyl-2H-1-benzopyran-2-one	70545	Unclassified	Unclassified	Unclassified	M+H	C19H18O4	45.8	32.5	-0.899762	5424.93	4944.06	4463.84	3943.84	4305.33	4613.72	4737.68	4939.01	4836.38	4262.52	3994.82	4137.56	4264.79	3979.79	4131.64
11.40_194.1305n	233.094	11.3953	pos	Cucujolide IV	LMFA07040036	Lipids and lipid-like molecules	Fatty Acyls	Fatty esters	M+K, 2M+K	C12H18O2	45.8	36.5	-0.6881	92.9039	74.538	64.4405	86.3449	73.2507	61.9444	69.6253	78.5857	67.5963	54.533	53.5304	64.4444	49.8363	60.7305	62.9105
12.11_239.1413m/z	239.141	12.114	pos	Lauric acid	LMFA01010012	Lipids and lipid-like molecules	Fatty Acyls	Fatty Acids and Conjugates	M+K	C12H24O2	45.8	38	2.79736	8.62858	8.97246	9.36126	3.60051	2.9909	3.48287	3.48377	3.2347	2.95564	15.9738	14.4131	18.6618	16.1994	17.0463	16.4127
2.25_165.0532m/z	165.053	2.24565	pos	Enol-phenylpyruvate	6098	Benzenoids	Benzene and substituted derivatives	Phenylpyruvic acid derivatives	M+H	C9H8O3	45.8	44.1	-8.87231	15.7024	22.1533	18.7029	22.291	22.2448	23.3867	24.4995	26.0045	24.8377	17.0081	13.6258	18.7597	17.6893	14.2913	14.6625
2.60_356.1102n	713.228	2.59695	pos	3,4,5-trihydroxy-6-{[3-(4-methoxyphenyl)oxiran-2-yl]methoxy}oxane-2-carboxylic acid	HMDB0135660	Organic oxygen compounds	Organooxygen compounds	Carbohydrates and carbohydrate conjugates	M+H, 2M+H	C16H20O9	45.8	33.3	-1.48433	1947.61	1772.03	1789.81	2617.6	2658	2501.77	2623.96	2770.74	2730.45	748.103	772.888	712.653	761.192	745.584	797.123
2.88_227.0562m/z	227.056	2.87828	neg	2',4'-Dihydroxy-6'-methoxyacetophenone	HMDB0041270	Organic oxygen compounds	Organooxygen compounds	Carbonyl compounds	M+FA-H	C9H10O4	45.8	31.5	0.731529	58.2633	56.5139	63.0401	37.6578	33.3206	38.111	40.2921	33.3974	33.1875	77.4986	77.4247	83.1918	79.3628	84.8535	82.5877
2.88_377.0510m/z	377.051	2.87828	neg	3,4,5-trihydroxy-6-{[2-(4-methoxy-1-benzofuran-5-yl)-2-oxoacetyl]oxy}oxane-2-carboxylic acid	HMDB0129407	Unclassified	Unclassified	Unclassified	M-H2O-H	C17H16O11	45.8	37.4	-1.03548	47.358	50.7284	54.9071	68.4609	64.9901	60.0143	62.3249	55.1155	55.0654	42.1894	45.4142	49.1387	44.629	44.7557	49.9245
4.25_465.1391m/z	465.139	4.25253	neg	3,4,5-trihydroxy-6-[4-hydroxy-2-(1-hydroxy-3-phenylpropyl)phenoxy]oxane-2-carboxylic acid	HMDB0135394	Phenylpropanoids and polyketides	Flavonoids	Flavonoid glycosides	M+FA-H	C21H24O9	45.8	44	-2.75998	17.8675	16.2738	15.4279	20.3227	24.0562	23.0541	21.4537	19.9573	21.6642	12.4844	12.2167	11.9784	14.3495	10.7378	14.4586
4.55_317.1739m/z	317.174	4.55	pos	3-{3,4-dihydroxy-2-[(6E)-8-hydroxy-3,7-dimethylocta-2,6-dien-1-yl]phenyl}propanoic acid	HMDB0134965	Phenylpropanoids and polyketides	Phenylpropanoic acids	Unclassified	M+H-H2O	C19H26O5	45.8	37	-2.64928	182.408	188.656	185.825	221.926	202.613	208.175	214.374	219.423	196.684	163.01	169.923	164.762	179.894	174.28	184.312
5.34_313.0717m/z	313.072	5.3368	neg	Methylpedicinin	LMPK12120420	Lipids and lipid-like molecules	Polyketides	Flavonoids	M-H	C17H14O6	45.8	36.8	-0.067943	85.1804	75.4718	81.3627	87.0088	91.4584	97.8376	82.267	94.7417	94.9949	70.7223	76.2021	74.5175	71.1744	84.2104	77.9961
8.47_376.2240n	375.217	8.4651	neg	ent-13-epi-13-D4t-NeuroP	LMFA04010211	Lipids and lipid-like molecules	Fatty Acyls	Docosanoids	M-H, M+FA-H, M-H2O-H	C22H32O5	45.8	37.6	-2.54577	620.305	651.767	674.678	271.448	281.957	323.397	323.029	370.816	323.181	884.935	883.928	929.194	857.41	914.025	897.239
8.60_249.0898m/z	249.09	8.60025	pos	Pyrimethamine	2204	Organoheterocyclic compounds	Diazines	Pyrimidines and pyrimidine derivatives	M+H	C12H13ClN4	45.8	56	-1.54765	60.6112	57.8318	58.5265	67.4548	66.1873	63.8854	66.492	67.5232	67.5078	49.2879	46.3866	49.5344	48.3322	46.3899	44.5633
8.67_215.1071m/z	215.107	8.6711	neg	3-[4-Hydroxy-3-(3-methyl-2-butenyl)phenyl]-2-propenal	HMDB0040833	Phenylpropanoids and polyketides	Cinnamaldehydes	Unclassified	M-H	C14H16O2	45.8	38.3	-3.02922	14.0395	14.7195	13.2592	18.341	14.1199	12.0158	14.8958	15.1255	18.6934	10.906	10.2676	10.5481	10.5248	9.13984	11.3357
8.75_321.2392m/z	321.239	8.75057	pos	Prostaglandin A2-d4	96522	Unclassified	Unclassified	Unclassified	M+H-H2O	C20H26D4O4	45.8	48.6	8.81785	25.3905	23.6166	26.7111	24.5074	24.2688	24.3361	23.8902	24.433	23.3194	31.563	31.3018	33.8749	29.0758	28.7463	30.7853
8.90_315.1555m/z	315.156	8.9009	pos	Spectinomycin	HMDB0015055	Organoheterocyclic compounds	Dioxanes	1,4-dioxanes	M+H-H2O	C14H24N2O7	45.8	33.4	1.44133	498.771	485.642	490.67	478.893	461.2	493.742	525.876	507.738	483.033	481.255	496.698	501.832	455.456	478.616	466.264
0.70_337.0776m/z	337.078	0.697917	neg	2-O-beta-D-Glucopyranuronosyl-D-mannose	HMDB0039722	Organooxygen compounds	Carbohydrates and carbohydrate conjugates	Sugar acids and derivatives	M-H2O-H	C12H20O12	45.7	31.4	-0.11107	157.49	159.28	132.82	175.339	182.031	198.184	160.785	175.81	205.06	106.429	114.04	119.169	120.268	119.01	132.814
1.19_111.0093m/z	111.009	1.18738	neg	3-Furoic acid	5433	Organoheterocyclic compounds	Furans	Furoic acid and derivatives	M-H	C5H4O3	45.7	34	4.31328	651.746	656.375	701.565	502.223	511.576	509.876	463.081	435.229	507.975	633.119	673.007	655.934	639.563	648.535	654.113
10.35_357.1320m/z	357.132	10.3533	neg	2-Phenylaminoadenosine	HMDB0001069	Nucleosides, nucleotides, and analogues	Purine nucleosides	Unclassified	M-H	C16H18N6O4	45.7	39.9	1.01455	8.93624	13.8272	12.9554	15.6095	13.5584	8.09028	7.71412	7.27296	6.92636	11.5608	10.7563	15.455	12.697	12.0737	17.57
10.42_917.4537m/z	917.454	10.4153	pos	PI(18:4(6Z,9Z,12Z,15Z)/20:4(5Z,8Z,11Z,14Z))	LMGP06010416	Lipids and lipid-like molecules	Glycerophospholipids	Glycerophosphoinositols	M+K	C47H75O13P	45.7	57	-4.52449	20.4332	32.5408	30.354	23.5591	19.696	25.9218	22.7849	23.4876	19.734	44.9451	35.1127	36.3053	32.8976	48.9257	39.365
10.59_301.1417m/z	301.142	10.5923	pos	Emmotin A	LMPR0103200001	Lipids and lipid-like molecules	Prenol lipids	Isoprenoids	M+Na	C16H22O4	45.7	40.4	2.23812	52.9131	47.3572	37.8283	68.3491	42.1492	32.2852	32.1502	23.5552	22.3971	63.6112	58.6792	46.1918	41.1539	46.8262	50.2586
10.81_271.2413m/z	271.241	10.8108	pos	Isotrinerviol	LMPR0104400002	Lipids and lipid-like molecules	Prenol lipids	Isoprenoids	M+H-H2O	C20H32O	45.7	39.5	-2.65814	17.195	18.988	18.5704	7.72861	6.02415	7.30623	7.21841	7.74754	8.06532	32.8716	33.7566	39.4884	32.4196	41.2685	31.8032
10.81_357.2065m/z	357.206	10.8145	neg	Tetrahydrogestrinone	HMDB0004626	Lipids and lipid-like molecules	Steroids and steroid derivatives	Estrane steroids	M+FA-H	C21H28O2	45.7	40.8	-2.07153	30.3516	28.0227	23.1242	21.3774	12.3635	21.8072	14.0127	15.394	12.3613	44.0625	27.6714	37.5484	23.4695	34.386	22.4234
10.83_316.2024n	315.195	10.8278	neg	Cyrneine A	LMPR0104260001	Lipids and lipid-like molecules	Prenol lipids	Isoprenoids	M-H, 2M-H	C20H28O3	45.7	38.7	-4.54121	1233.52	1238.82	1072.03	1475.96	1068.28	1064.57	1045.42	1037.32	1289.76	1021.08	791.843	1018.17	701.127	988.633	629.533
11.45_347.1843m/z	347.184	11.4497	pos	12-oxo-14,18-dihydroxy-9Z,13E,15Z-octadecatrienoic acid	LMFA02000269	Lipids and lipid-like molecules	Fatty Acyls	Octadecanoids	M+Na	C18H28O5	45.7	52.2	4.37621	66.7858	63.4468	64.2964	45.0398	52.2537	57.1834	48.3458	56.8201	54.1925	66.7731	66.717	77.0914	71.0235	76.5925	68.0435
2.09_152.0462n	153.054	2.09365	pos	2-Hydroxyphenylacetic acid	44707	Unclassified	Unclassified	Unclassified	M+H-H2O, M+H	C8H8O3	45.7	38.6	-7.72685	158.508	157.182	158.258	187.572	172.131	178.801	185.677	196.822	205.812	100.873	100.987	94.4244	91.5817	94.7433	99.6238
2.25_503.0812m/z	503.081	2.24565	pos	Myricetin 3-galactoside	HMDB0034358	Phenylpropanoids and polyketides	Flavonoids	Flavonoid glycosides	M+Na	C21H20O13	45.7	42	3.28337	64.2827	62.678	60.0628	50.2542	50.2762	50.2325	51.5182	45.4881	49.3575	31.192	31.3587	31.1073	33.0505	32.1072	31.1702
2.53_237.1222m/z	237.122	2.52912	pos	Pyrraline	HMDB0033143	Organic acids and derivatives	Carboxylic acids and derivatives	Amino acids, peptides, and analogues	M+H-H2O	C12H18N2O4	45.7	43.4	-4.54403	3.88664	4.6171	3.31494	0	0	0	0	0	0	11.3443	13.5568	11.4214	11.9694	11.6553	12.0511
2.69_352.1588m/z	352.159	2.69145	pos	trans-Zeatin riboside	64077	Unclassified	Unclassified	Unclassified	M+H	C15H21N5O5	45.7	43	-7.86743	17.8422	18.9762	20.7352	35.8174	30.9675	38.0384	41.2673	33.741	36.7815	6.59838	5.54328	6.84346	6.38625	3.57573	0.97727
2.78_371.0407m/z	371.041	2.78445	neg	NORSTICTIC ACID	43603	Unclassified	Unclassified	Unclassified	M-H	C18H12O9	45.7	37.8	-0.492201	13.4503	8.59854	9.11108	2.4499e-06	2.4499e-06	0.000577232	2.4499e-06	2.4499e-06	2.4499e-06	24.0229	21.506	22.0311	21.4433	26.2579	22.8887
3.72_463.0995m/z	463.099	3.71688	pos	Rutarin	HMDB0030884	Phenylpropanoids and polyketides	Coumarins and derivatives	Coumarin glycosides	M+K	C20H24O10	45.7	40.6	-1.48448	12.3078	10.9835	12.129	2.30128	2.68647	2.41015	1.81512	2.13243	1.20648	24.3968	24.1441	20.6922	25.9845	25.9495	24.3128
4.13_435.1281m/z	435.128	4.12953	neg	3,4,5-trihydroxy-6-{4-hydroxy-3-[2-(3-hydroxy-5-methoxyphenyl)ethyl]phenoxy}oxane-2-carboxylic acid	HMDB0129948	Phenylpropanoids and polyketides	Stilbenes	Stilbene glycosides	M-H	C21H24O10	45.7	46.6	-3.49041	17.2941	19.0842	15.69	24.3948	22.7922	23.5657	23.2998	22.7158	22.8713	11.3053	11.4209	11.4916	10.9401	10.3647	13.2051
4.85_522.2085n	567.207	4.85083	neg	(7'R,8'R)-4,7'-Epoxy-3',5-dimethoxy-4',9,9'-lignanetriol 9'-glucoside	HMDB0038711	Unclassified	Unclassified	Unclassified	M-H, M+FA-H	C26H34O11	45.7	38.9	-3.04602	399.119	422.268	403.85	353.454	364.663	369.348	365.533	360.91	372.322	488.039	487.321	485.344	509.389	489.215	507.805
6.15_331.1162m/z	331.116	6.15057	pos	Americanol	93172	Organoheterocyclic compounds	Benzodioxanes	Phenylbenzodioxanes	M+H	C18H18O6	45.7	43.6	-4.13875	50.9751	49.7648	55.359	50.7977	47.1368	51.3502	51.3744	49.7111	51.5504	57.6112	59.181	49.2766	47.2272	48.1383	51.0999
7.06_312.0983n	313.106	7.06285	pos	Sideroxylin	49444	Unclassified	Unclassified	Unclassified	M+Na, 2M+Na, 2M+NH4, M+H	C18H16O5	45.7	38	-4.73315	7037.22	6790.61	6475.15	6346.51	6039.07	6166.5	6306.9	6587.15	6417.14	6990.05	7020.92	6760.79	6945.06	6625.38	6838.2
7.30_711.3219m/z	711.322	7.29635	neg	Convalloside	HMDB0034195	Lipids and lipid-like molecules	Steroids and steroid derivatives	Steroid lactones	M-H	C35H52O15	45.7	51.4	-1.99123	1247.9	1253.76	1282.14	931.18	925.146	922.614	916.903	964.742	898.062	1511.89	1486.58	1530.98	1507.62	1485.99	1535.24
8.03_281.0793m/z	281.079	8.02728	pos	Yangonin	HMDB0034144	Phenylpropanoids and polyketides	Kavalactones	Unclassified	M+Na	C15H14O4	45.7	35	3.35805	75.7686	76.1561	75.8173	82.5024	78.8837	79.774	85.3941	88.103	84.9179	70.9568	76.5197	73.6905	71.8096	72.1124	73.9888
8.35_373.1262m/z	373.126	8.35443	pos	2-ETHOXYCARBONYL-2-HYDROXY-5,7-DIMETHOXYISOFLAVANONE	43643	Unclassified	Unclassified	Unclassified	M+H	C20H20O7	45.7	41.5	-5.29504	149.762	151.695	156.662	159.606	158.668	150.407	153.987	151.338	145.714	151.492	149.696	148.499	145.786	152.147	149.363
8.57_337.2348m/z	337.235	8.57292	pos	(±) 5-iPF2α-VI	45986	Unclassified	Unclassified	Unclassified	M+H-H2O	C20H34O5	45.7	47.2	-7.26282	8.97048	9.13376	10.0176	10.5017	10.9526	11.6111	11.5174	10.7307	11.9964	10.66	10.4367	9.4998	11.3252	10.3757	10.1153
8.78_847.2223m/z	847.222	8.77908	neg	2-{9-hydroxy-2-oxo-2H,8H,9H-furo[2,3-h]chromen-8-yl}propan-2-yl (2E)-3-(3,4-dihydroxyphenyl)prop-2-enoate	HMDB0128945	Phenylpropanoids and polyketides	Coumarins and derivatives	Furanocoumarins	2M-H	C23H20O8	45.7	34.5	-2.41182	64.89	65.363	63.2948	98.8567	78.6348	76.7006	87.443	84.8659	68.7394	37.7345	40.8142	46.5383	37.1513	46.7672	55.4049
9.43_389.1954m/z	389.195	9.42705	neg	Formyldienolone	LMST02020026	Lipids and lipid-like molecules	Sterol Lipids	Steroids	M+FA-H	C21H28O4	45.7	45.8	-4.66094	109.784	112.794	135.36	75.7148	67.7315	79.9087	73.8815	76.8661	81.1596	132.071	118.452	124.395	133.503	127.379	150.109
0.65_556.1818n	601.132	0.650583	neg	Cassitoroside	HMDB0041289	Organic oxygen compounds	Organooxygen compounds	Carbohydrates and carbohydrate conjugates	M-H2O-H, M+FA-H	C25H32O14	45.6	44.5	4.67398	855.625	901.888	1010.21	700.732	703.009	749.377	662.351	685.139	737.416	1053.49	1065.75	1116.32	1153.04	1010.46	1140.35
1.67_200.0312n	183.028	1.67283	pos	cis-4,5-Dihydroxycyclohexa-1(6),2-diene-1,2-dicarboxylate	66255	Unclassified	Unclassified	Unclassified	M+H-H2O, M+H	C8H8O6	45.6	37.2	-4.20616	109.159	114.814	105.128	101.687	78.0554	79.135	78.0488	71.5397	66.1417	86.3236	95.7409	79.1791	81.5295	74.1674	59.3798
10.66_279.0653m/z	279.065	10.6645	neg	5,7-Dihydroxy-3-methoxy-8-methylflavone	LMPK12111643	Lipids and lipid-like molecules	Polyketides	Flavonoids	M-H2O-H	C17H14O5	45.6	36.3	-3.37618	103.988	73.7615	82.9084	105.029	88.9196	85.1034	106.88	85.4635	94.9066	53.3856	55.4705	54.329	47.447	86.5363	48.4199
10.80_291.1588m/z	291.159	10.8011	neg	Botrydial	LMPR0103640001	Lipids and lipid-like molecules	Prenol lipids	Isoprenoids	M-H2O-H	C17H26O5	45.6	41.4	-4.40201	57.3182	46.6021	45.0848	55.2114	48.853	39.4562	39.0629	48.7684	32.7105	43.6883	33.117	36.0328	27.8611	29.687	27.3802
11.02_239.0664m/z	239.066	11.018	neg	Imidazoleacetic acid riboside	HMDB0002331	Nucleosides, nucleotides, and analogues	Imidazole ribonucleosides and ribonucleotides	Unclassified	M-H2O-H	C10H14N2O6	45.6	35.9	-3.7157	61.0092	39.897	33.5041	40.0944	39.7967	39.4769	36.5025	35.8006	35.0499	38.3229	36.0432	37.7624	37.1458	41.0773	33.4449
11.08_271.2414m/z	271.241	11.0828	pos	8-[5]-ladderane-1-octanol	LMFA05000064	Lipids and lipid-like molecules	Fatty Acyls	Fatty alcohols	M+H-H2O	C20H32O	45.6	43.4	-2.10179	13.184	15.3698	13.9737	3.96199	3.21398	4.38159	3.36646	1.96121	6.38327	22.4831	24.8968	26.2882	21.7116	30.0881	21.9196
13.18_296.1398n	297.147	13.1765	pos	exo-Dehydrochalepin	93677	Phenylpropanoids and polyketides	Coumarins and derivatives	Furanocoumarins	M+H, 2M+Na, M+K, M+Na, M+NH4	C19H20O3	45.6	35.6	-4.87769	518.622	485.32	463.603	722.945	609.445	538.306	632.407	735.444	785.46	462.057	430.238	471.993	558.673	408.38	399.355
2.57_514.2109m/z	514.211	2.56978	pos	trans-Zeatin-O-glucoside riboside	88794	Nucleosides, nucleotides, and analogues	Purine nucleosides	Unclassified	M+H	C21H31N5O10	45.6	53.1	-6.74622	64.9159	50.4474	49.4991	58.5686	59.6888	55.7423	54.8957	56.2249	45.6757	31.329	36.1511	31.7043	32.3357	33.2941	37.2438
2.91_233.1150m/z	233.115	2.91327	pos	Jasmonic acid	HMDB0032797	Lipids and lipid-like molecules	Fatty Acyls	Lineolic acids and derivatives	M+Na	C12H18O3	45.6	31.7	0.878808	10.927	11.7859	13.9464	13.4277	11.9123	12.1718	14.3186	13.436	13.1205	13.0713	13.6469	13.3438	15.1729	13.9924	13.6629
3.87_433.1449m/z	433.145	3.8702	pos	Butyl 3-O-caffeoylquinate	HMDB0034588	Organic oxygen compounds	Organooxygen compounds	Alcohols and polyols	M+Na	C20H26O9	45.6	48	-4.94347	9.22319	10.0858	11.6611	17.9355	18.027	14.6083	16.3026	13.6492	14.0716	4.37111	4.8557	4.72945	5.00268	5.27341	4.88467
4.12_611.1959m/z	611.196	4.11587	neg	6-{[10-butanoyl-3-hydroxy-6-(2-hydroxypropyl)-2,2-dimethyl-8-oxo-2H,3H,4H,8H-pyrano[3,2-g]chromen-5-yl]oxy}-3,4,5-trihydroxyoxane-2-carboxylic acid	HMDB0130103	Organic oxygen compounds	Organooxygen compounds	Carbohydrates and carbohydrate conjugates	M+FA-H	C27H34O13	45.6	45.2	-3.99691	19.8453	17.6988	17.7734	40.473	39.5861	43.5857	40.9486	38.8906	36.0287	3.25513	1.85883	0.902784	1.3621	1.3666	0.297211
4.39_545.2147m/z	545.215	4.38887	neg	punaglandin 6	LMFA03120043	Lipids and lipid-like molecules	Fatty Acyls	Eicosanoids	M+FA-H	C25H37ClO8	45.6	35.7	-2.48738	83.4175	85.5873	84.0283	82.5906	86.431	90.3387	83.5645	79.707	86.9079	75.657	75.849	76.0797	80.9834	77.3221	76.7203
4.96_389.0867m/z	389.087	4.95932	neg	5,5'-Dihydroxy-8,3',4'-trimethoxyflavone	LMPK12110113	Lipids and lipid-like molecules	Polyketides	Flavonoids	M+FA-H	C18H16O7	45.6	38	-3.15106	131.814	132.244	126.836	95.79	73.3291	81.2658	91.8657	74.9911	70.5089	156.253	152.63	148.466	177.058	168.376	153.326
5.74_323.0539m/z	323.054	5.73793	pos	7',3',4'-Trihydroxy-5-methoxy-4-phenylcoumarin	LMPK12100057	Lipids and lipid-like molecules	Polyketides	Flavonoids	M+Na	C16H12O6	45.6	38.9	4.40413	1468.75	1396.89	1315.2	1326.72	1314.86	1241.03	1290.3	1266.09	1337.53	1345.34	1298.74	1285.34	1386.96	1278.58	1250.67
6.19_262.1183n	263.126	6.19173	pos	Dihydrosuberenol	87141	Phenylpropanoids and polyketides	Coumarins and derivatives	Unclassified	M+H-H2O, M+H	C15H18O4	45.6	39.5	-8.39341	112.25	115.429	113.058	194.731	280.151	198.517	195.908	188.717	178.42	10.0274	8.41125	9.76096	13.0917	8.86101	9.6905
6.24_493.2270m/z	493.227	6.23858	neg	3-O-(beta-D-glucopyranosyl-(1->6)-beta-D-glucopyranosyl) ethyl 3-hydroxyoctanoate	LMFA13010044	Lipids and lipid-like molecules	Fatty Acyls	Fatty acyl glycosides	M-H2O-H	C22H40O13	45.6	46.5	-3.91909	19.4135	17.8305	20.7587	16.4682	16.8577	14.2313	17.5383	20.6792	20.2084	29.3751	28.092	27.9394	27.6863	30.8101	31.7994
6.53_283.0937m/z	283.094	6.52572	pos	Pergillin	HMDB0039592	Organoheterocyclic compounds	Benzopyrans	2-benzopyrans	M+Na	C15H16O4	45.6	34.1	-1.36676	21.373	22.2828	23.1714	24.6327	24.9733	25.5157	25.5361	25.2952	24.5825	21.2309	18.8936	21.1958	21.7522	19.4704	19.8517
6.82_267.1016m/z	267.102	6.8182	neg	5,4'-Dihydroxy-7'-methoxy-8-methylflavan	LMPK12020271	Lipids and lipid-like molecules	Polyketides	Flavonoids	M-H2O-H	C17H18O4	45.6	40.7	-3.63114	21.5467	17.5592	18.3206	17.9755	17.059	29.7035	18.3816	20.7304	20.9052	24.8652	17.3659	24.9125	32.2935	21.0599	15.9609
7.59_930.2410m/z	930.241	7.59032	pos	Epicatechin 3-O-(3-O-methylgallate)	LMPK12020093	Lipids and lipid-like molecules	Polyketides	Flavonoids	2M+NH4	C23H20O10	45.6	43.4	-4.54458	25.436	23.5295	21.2245	12.4888	13.583	5.3034	4.4575	2.4499e-06	2.4499e-06	32.1967	33.06	30.6632	25.0595	37.6509	40.2215
7.60_715.1283m/z	715.128	7.60398	pos	3,5,7-trihydroxy-2-(4-hydroxyphenyl)-6,8-dimethoxy-4H-chromen-4-one	HMDB0137998	Phenylpropanoids and polyketides	Flavonoids	Flavones	2M+Na	C17H14O8	45.6	39.2	1.9984	135.042	134.261	129.432	150.444	130.483	110.374	99.1076	90.3062	86.0552	170.873	168.907	170.945	141.384	137.579	161.41
7.73_296.1039n	297.111	7.72697	pos	Desmosflavone	48607	Phenylpropanoids and polyketides	Flavonoids	O-methylated flavonoids	M+H, 2M+K, 2M+Na, M+Na	C18H16O4	45.6	37	-3.34357	671.226	635.419	604.976	677.957	689.956	665.605	645.09	726.178	720.192	615.097	597.384	622.171	587.991	593.852	590.972
7.73_343.1165m/z	343.117	7.72697	pos	5,7-Dihydroxy-3',4'-dimethoxy-6,8-dimethylflavone	49259	Lipids and lipid-like molecules	Polyketides	Flavonoids	M+H	C19H18O6	45.6	44.4	-3.24931	152.689	153.594	162.882	175.281	178.732	173.558	168.349	183.724	174.736	137.926	155.284	150.438	141.403	144.779	129.132
7.74_775.1469m/z	775.147	7.74063	pos	3,5,7-trihydroxy-2-(3-hydroxy-4-methoxyphenyl)-6,8-dimethoxy-4H-chromen-4-one	HMDB0136140	Phenylpropanoids and polyketides	Flavonoids	O-methylated flavonoids	2M+Na	C18H16O9	45.6	34.6	-1.61119	12.5702	15.7394	17.5641	8.92538	3.22709	4.68035	6.02032	4.16907	3.69021	30.5945	25.0071	23.5639	22.6745	23.8512	28.2347
8.59_332.1980n	331.191	8.5866	neg	6-Angeloylfuranofukinol	HMDB0036146	Lipids and lipid-like molecules	Prenol lipids	Sesquiterpenoids	M-H, 2M-H	C20H28O4	45.6	32.7	-2.16449	5264.74	5434.52	5348.7	4122.67	4060.59	4329.82	4488.55	4588	4557.84	5834.23	5684.77	5919.48	5414.62	5961.59	5350.88
9.11_348.1799m/z	348.18	9.10572	pos	3-hydroxy-2-(2-hydroxypropan-2-yl)-6-(2-methylbut-3-en-2-yl)-2H,3H,7H-furo[3,2-g]chromen-7-one	HMDB0130295	Phenylpropanoids and polyketides	Coumarins and derivatives	Furanocoumarins	M+NH4	C19H22O5	45.6	50.8	-2.08186	71.6197	77.897	78.3228	87.1709	84.2702	92.0467	91.845	99.1433	96.7907	83.2609	79.7617	84.509	78.9491	84.5776	81.825
9.23_362.3250m/z	362.325	9.22872	pos	10,20-Dihydroxyeicosanoic acid	HMDB0031923	Lipids and lipid-like molecules	Fatty Acyls	Fatty acids and conjugates	M+NH4	C20H40O4	45.6	39.1	-4.36345	451.538	420.583	400.804	370.452	469.397	420.436	429.951	414.925	366.39	440.096	441.603	430.844	514.355	398.509	390.934
9.31_225.1944m/z	225.194	9.3107	pos	N,N'-Dicyclohexylurea	34503	Unclassified	Unclassified	Unclassified	M+H	C13H24N2O	45.6	40.5	-7.87261	51.4706	47.471	46.8145	44.6196	44.3676	46.5095	50.5879	44.0896	45.4834	47.0069	49.4991	49.0757	48.4836	47.7474	51.3907
9.40_299.1274m/z	299.127	9.40005	neg	8,9,10,11-Tetrafluoro-8E,10E-dodecadien-1-ol	LMFA05000168	Lipids and lipid-like molecules	Fatty Acyls	Fatty alcohols	M+FA-H	C12H18F4O	45.6	30.4	-0.630985	18.2863	19.4604	18.6867	21.1034	15.2377	18.4104	18.2826	18.6088	20.8421	20.3809	20.0093	20.9823	20.153	23.4538	26.6973
1.61_331.0670m/z	331.067	1.61087	neg	5-O-Galloylhamamelofuranose	HMDB0039366	Benzenoids	Benzene and substituted derivatives	Benzoic acids and derivatives	M-H	C13H16O10	45.5	33.9	-0.200804	204.807	208.506	199.249	407.079	419.562	386.179	346.661	394.704	401.269	50.7839	58.3096	48.2193	48.5556	46.9876	53.8227
1.62_135.0452m/z	135.045	1.6242	neg	4-Methylbenzoic acid	HMDB0029635	Benzenoids	Benzene and substituted derivatives	Benzoic acids and derivatives	M-H	C8H8O2	45.5	35	0.182921	14.6179	14.0035	16.2318	8.32746	7.42832	9.38983	9.6426	7.14654	10.7713	17.0678	15.0057	21.974	17.6335	17.4193	17.8802
1.83_507.1147m/z	507.115	1.82568	neg	3,4,5-trihydroxy-6-{6-hydroxy-3-[3-(3-hydroxyphenyl)-3-oxoprop-1-en-1-yl]-2-methoxyphenoxy}oxane-2-carboxylic acid	HMDB0126068	Phenylpropanoids and polyketides	Flavonoids	Flavonoid glycosides	M+FA-H	C22H22O11	45.5	40.2	0.684231	32.572	29.0601	31.2574	42.9104	41.7889	42.0245	41.0467	42.9019	40.5721	26.521	29.5207	24.0681	22.9217	24.151	27.0091
10.22_333.1683m/z	333.168	10.225	pos	alatolide	LMPR0103090013	Lipids and lipid-like molecules	Prenol lipids	Isoprenoids	M+H-H2O	C19H26O6	45.5	39	-3.80499	74.3629	78.6543	79.6462	80.2308	87.8879	87.1514	88.6633	90.9031	90.7442	69.7264	63.3606	71.5122	69.8011	70.2624	65.6775
10.29_235.1091m/z	235.109	10.2933	pos	5-Dodecen-11-olide	LMFA07040041	Lipids and lipid-like molecules	Fatty Acyls	Fatty esters	M+K	C12H20O2	45.5	40.8	-1.79224	106.721	78.7526	79.7253	53.0053	61.2315	65.9611	81.5252	64.9963	77.2142	99.1897	105.12	103.488	118.17	99.4492	85.6437
10.51_323.2560m/z	323.256	10.5108	pos	18-hydroxy stearic acid	LMFA02000136	Lipids and lipid-like molecules	Fatty Acyls	Octadecanoids	M+Na	C18H36O3	45.5	39.9	1.00108	21.9248	25.1256	27.573	19.5006	17.8486	18.5163	20.7102	25.2666	27.239	28.4674	26.2457	32.699	25.7132	28.0891	26.0593
11.41_288.2435n	289.25	11.4089	pos	3,7,11,15-tetramethyl-2E,6E,10E,14-hexadecatetraenal	46487	Lipids and lipid-like molecules	Fatty Acyls	Fatty aldehydes	M+H-H2O, M+H	C20H32O	45.5	40.4	-6.17176	200.033	206.037	192.584	146.058	142.632	148.931	166.637	161.028	179.457	254.326	256.237	257.072	235.171	296.844	228.575
2.07_165.0894m/z	165.089	2.06648	pos	Methyl 3-phenylpropanoate	86697	Lipids and lipid-like molecules	Fatty Acyls	Fatty acid esters	M+H	C10H12O2	45.5	49	-9.73384	6.33579	5.90268	7.37728	6.98697	6.67534	7.21451	7.04421	6.05227	6.54586	7.95961	7.77033	7.06856	7.16683	7.05989	8.24484
2.30_226.0467n	227.054	2.29963	pos	Chorismate	HMDB0012199	Organic acids and derivatives	Carboxylic acids and derivatives	Dicarboxylic acids and derivatives	M+H, 2M+Na, M+H-H2O	C10H10O6	45.5	38.1	-4.72152	116.993	118.683	123.516	114.91	100.731	116.216	128.502	98.2294	96.6952	154.958	150.433	149.158	144.47	164.904	159.617
2.41_391.1028m/z	391.103	2.40648	neg	3,4,5-trihydroxy-6-{[(3E)-4-(1-oxo-1H-isochromen-3-yl)but-3-en-2-yl]oxy}oxane-2-carboxylic acid	HMDB0130035	Lipids and lipid-like molecules	Fatty Acyls	Fatty acyl glycosides	M-H	C19H20O9	45.5	37.5	-1.66639	48.2473	41.4526	40.7548	43.5789	44.5196	46.06	42.0775	47.9612	44.3969	43.7145	45.3561	44.057	45.3561	46.4485	46.7669
2.54_118.0643m/z	118.064	2.54262	pos	Indole	286	Organoheterocyclic compounds	Indoles and derivatives	Indoles	M+H	C8H7N	45.5	44.1	-6.90659	38.9519	42.1358	42.8924	41.182	44.8656	43.3062	45.8279	57.5372	55.3976	30.7466	35.4055	39.3627	40.9619	33.1603	39.4909
3.25_419.0939m/z	419.094	3.25275	pos	3-(3,4,5-trihydroxyphenyl)propanoic acid	HMDB0125529	Phenylpropanoids and polyketides	Phenylpropanoic acids	Unclassified	2M+Na	C9H10O5	45.5	38.2	-2.38489	18.6408	19.9653	19.4779	24.7421	28.4353	25.4941	27.2084	21.1007	17.7458	8.29707	13.1455	10.8402	8.03762	12.6426	7.12871
3.62_337.0912m/z	337.091	3.6239	neg	(3,4,5,6-tetrahydroxyoxan-2-yl)methyl (2E)-3-(4-hydroxy-3-methoxyphenyl)prop-2-enoate	HMDB0125187	Phenylpropanoids and polyketides	Cinnamic acids and derivatives	Hydroxycinnamic acids and derivatives	M-H2O-H	C16H20O9	45.5	43.3	-4.88279	40.3121	28.2935	31.9369	24.0475	20.5834	22.3403	25.4214	18.5758	22.8785	33.0109	30.7587	33.1636	35.0893	31.8752	30.5442
3.74_297.0737m/z	297.074	3.74422	pos	11-Hydroxyyangonin	HMDB0033017	Phenylpropanoids and polyketides	Kavalactones	Unclassified	M+Na	C15H14O5	45.5	45.3	1.14712	177.563	186.384	201.181	199.426	206.117	202.55	209.262	202.77	202.677	187.668	203.283	197.999	192.522	191.654	196.152
3.95_431.0620m/z	431.062	3.95188	neg	Shoyuflavone A	HMDB0034582	Phenylpropanoids and polyketides	Isoflavonoids	Isoflav-2-enes	M+FA-H	C19H14O9	45.5	33.9	0.0636594	48.0711	48.1918	49.907	41.4321	34.4109	48.0127	54.3528	47.7714	47.7417	54.463	58.3177	54.9814	52.1965	55.4539	53.3397
4.20_365.1574m/z	365.157	4.19752	pos	Jasmolone glucoside	HMDB0032870	Organic oxygen compounds	Organooxygen compounds	Carbohydrates and carbohydrate conjugates	M+Na	C17H26O7	45.5	39.5	0.956396	13.6952	14.3173	15.0032	17.0498	17.9926	18.4209	18.6365	17.6135	17.4852	18.0041	17.6777	13.8639	18.7351	16.7799	17.5831
6.34_524.2234n	523.216	6.3354	neg	Gibberellin A38 glucosyl ester	HMDB0036903	Lipids and lipid-like molecules	Prenol lipids	Terpene glycosides	M-H, M+FA-H	C26H36O11	45.5	40.2	-4.55893	127.694	129.944	135.587	125.289	136.101	131.73	139.254	136.418	130.98	132.322	127.316	129.3	133.586	126.379	132.274
7.01_510.2290m/z	510.229	7.00852	pos	Hygromycin B	HMDB0034229	Organic oxygen compounds	Organooxygen compounds	Carbohydrates and carbohydrate conjugates	M+H-H2O	C20H37N3O13	45.5	42.6	-0.736972	7.39805	7.44966	5.8898	13.3305	13.3022	12.8702	8.78882	12.5255	11.684	1.9021	2.64703	2.59689	3.10194	2.81714	3.60322
7.13_297.0404m/z	297.04	7.13318	neg	3-Methylherbacetin	LMPK12113152	Lipids and lipid-like molecules	Polyketides	Flavonoids	M-H2O-H	C16H12O7	45.5	36.7	-0.322051	10.5971	10.3965	11.0026	7.08408	5.06941	7.02668	7.85432	6.08082	5.67337	18.5044	16.795	15.26	15.7093	15.5328	17.0748
7.78_715.3523m/z	715.352	7.78032	neg	Lyciumoside IX	HMDB0033502	Lipids and lipid-like molecules	Prenol lipids	Terpene glycosides	M-H	C35H56O15	45.5	50	-3.3193	241.175	247.781	241.564	147.876	156.301	146.537	157.172	157.733	160.722	370.802	380.728	377.574	379.091	380.339	390.926
8.47_239.0592m/z	239.059	8.4651	neg	Propyl 1-(propylsulfinyl)propyl disulfide	HMDB0033071	Organosulfur compounds	Sulfoxides	Unclassified	M-H	C9H20OS3	45.5	41.3	-4.80188	26.0131	24.3193	28.3755	24.2445	23.2476	22.1344	23.0732	22.4666	23.9753	23.0621	24.0715	24.957	22.7959	23.7294	25.258
8.91_331.1553m/z	331.155	8.91408	neg	16b-Hydroxyestrone	HMDB0000313	Lipids and lipid-like molecules	Steroids and steroid derivatives	Estrane steroids	M+FA-H	C18H22O3	45.5	35	0.76266	498.587	525.563	503.752	495.469	492.795	521.841	528.913	584.198	585.535	685.745	484.68	549.99	486.291	481.13	429.298
1.81_226.0819n	227.09	1.80967	pos	3,4,5-Trimethoxyphenyl acetate	87894	Benzenoids	Benzene and substituted derivatives	Phenol esters	M+H-H2O, M+H	C11H14O5	45.4	42.1	-9.82811	58.2311	55.7861	56.2788	59.8011	57.0211	56.9793	60.0847	61.0339	58.0672	53.5773	53.6176	55.4565	53.9259	52.5102	52.2683
1.94_393.0794m/z	393.079	1.94465	pos	5-Hydroxy-6-methoxycoumarin 7-glucoside	HMDB0039774	Phenylpropanoids and polyketides	Coumarins and derivatives	Coumarin glycosides	M+Na	C16H18O10	45.4	45.5	0.452253	22.4454	24.7627	24.1139	26.5993	27.0282	26.7166	27.4273	29.5052	27.9798	19.1651	19.9845	19.5415	23.5226	20.861	18.641
11.42_309.1101m/z	309.11	11.4224	pos	Bisdemethoxycurcumin	58097	Phenylpropanoids and polyketides	Diarylheptanoids	Linear diarylheptanoids	M+H	C19H16O4	45.4	40.4	-6.62897	81.3977	78.6527	76.9769	103.872	77.9617	82.0826	92.1735	85.9291	94.0037	56.9427	71.6074	63.4101	57.761	73.1691	60.1699
12.18_366.2978m/z	366.298	12.1809	pos	N-cis-octadec-9Z-enoyl-L-Homoserine lactone	64727	Unclassified	Unclassified	Unclassified	M+H	C22H39NO3	45.4	52.2	-6.64293	14.8605	10.1617	6.85485	6.92922	6.48825	7.33581	8.88078	9.52229	11.9747	18.0065	17.5181	17.6385	19.3194	14.4476	14.4964
12.25_313.1436m/z	313.144	12.248	pos	2-(1,2-dihydroxypropan-2-yl)-6-(2-methylbut-3-en-2-yl)-2H,3H,7H-furo[3,2-g]chromen-7-one	HMDB0130294	Phenylpropanoids and polyketides	Coumarins and derivatives	Furanocoumarins	M+H-H2O	C19H22O5	45.4	50.5	0.562123	58.5648	54.8101	52.3545	54.3459	62.3498	64.392	51.0292	71.3415	65.1077	39.1563	40.6494	46.8999	35.9771	43.5538	41.5437
17.43_885.7850m/z	885.785	17.4301	pos	TG(18:1(9Z)/18:1(9Z)/18:1(9Z))	4947	Lipids and lipid-like molecules	Glycerolipids	Triradylcglycerols	M+H	C57H104O6	45.4	46.8	-6.31976	1797.47	1633.88	1623.99	1356.68	1258.88	1155.34	1242.17	1234.34	1211.53	1127.2	1067.59	1021.73	1029.84	1097.32	1022.37
2.12_197.0433m/z	197.043	2.12065	pos	3-(3,4-Dihydroxyphenyl)pyruvate	63507	Unclassified	Unclassified	Unclassified	M+H	C9H8O5	45.4	35.7	-5.87524	41.7889	42.8029	41.4722	31.2965	23.9709	28.8374	32.5071	27.3117	28.4231	58.1771	61.9503	56.2715	68.2954	69.8425	64.4855
2.17_382.1695m/z	382.169	2.17465	pos	Cis-zeatin-9-N-glucoside	62852	Organic oxygen compounds	Organooxygen compounds	Carbohydrates and carbohydrate conjugates	M+H	C16H23N5O6	45.4	45.1	-6.91182	27.1843	27.7444	21.8193	26.2293	25.8424	28.3287	26.1194	24.0788	24.8753	20.7528	24.7455	22.6871	25.1053	23.0612	24.2292
3.37_355.0455m/z	355.046	3.36525	neg	Flemichapparin C	LMPK12090027	Lipids and lipid-like molecules	Polyketides	Flavonoids	M+FA-H	C17H10O6	45.4	33.6	-1.40518	57.1204	51.0096	54.7034	10.9671	10.993	11.0275	11.9888	9.45095	11.2604	99.9153	95.0014	91.9357	91.8568	94.5787	92.3753
4.03_349.1975m/z	349.198	4.0342	pos	2,3-dinor-PGE1	LMFA03010169	Lipids and lipid-like molecules	Fatty Acyls	Eicosanoids	M+Na	C18H30O5	45.4	43.9	-3.0804	9.64851	13.7819	11.8831	15.7851	12.0656	13.2286	15.2489	12.0773	17.1917	9.2967	13.611	11.8215	10.6072	10.0644	8.37853
4.55_535.1446m/z	535.145	4.55168	neg	Vaccinoside	HMDB0034733	Lipids and lipid-like molecules	Prenol lipids	Terpene glycosides	M-H	C25H28O13	45.4	39.4	-2.04365	404.558	393.15	382.273	586.099	591.526	744.669	550.817	557.185	595.435	159.694	165.169	163.463	166.748	158.453	153.843
4.66_585.1236m/z	585.124	4.661	neg	Prunin 6''-O-gallate	HMDB0037582	Phenylpropanoids and polyketides	Flavonoids	Flavonoid glycosides	M-H	C28H26O14	45.4	36.6	-2.27155	105.049	102.564	111.284	108.384	97.5968	110.595	111.788	110.259	113.307	115.697	118.273	119.122	130.112	126.469	130.207
5.44_319.1889m/z	319.189	5.43645	pos	3,4,17-trihydroxy-9,10-seco-androsta-1,3,5(10)-triene-9-one	LMST02020116	Lipids and lipid-like molecules	Sterol Lipids	Steroids	M+H	C19H26O4	45.4	39.9	-4.82162	79.4506	75.0398	74.4038	79.5627	64.2072	61.9174	68.3706	62.9625	68.0582	96.3316	87.3478	93.2644	84.2747	97.3795	91.7057
5.44_489.0847m/z	489.085	5.44395	neg	Lamivudine sulfoxide	HMDB0060599	Nucleosides, nucleotides, and analogues	Nucleoside and nucleotide analogues	Unclassified	2M-H	C8H11N3O4S	45.4	41.7	-4.25823	19.8565	19.8206	24.2695	20.5265	23.6424	20.8491	17.1031	19.2138	17.2483	36.5274	27.4769	26.3456	27.972	37.1257	27.583
7.02_339.0830m/z	339.083	7.0237	neg	Vulgaxanthin II	HMDB0029841	Organic acids and derivatives	Carboxylic acids and derivatives	Tetracarboxylic acids and derivatives	M-H	C14H16N2O8	45.4	36.9	-1.06341	21.6257	18.842	19.7972	22.2002	21.509	23.6377	21.4448	22.8541	21.8364	20.9717	19.6697	21.0531	18.451	18.5902	20.4328
7.93_303.2267m/z	303.227	7.93197	pos	15-deoxy-delta-12,14-PGJ2-d4	LMFA03010177	Lipids and lipid-like molecules	Fatty Acyls	Eicosanoids	M+H-H2O	C20H24D4O3	45.4	50.7	3.14127	25.1621	28.895	29.3589	16.327	17.2033	22.9688	19.4839	20.5587	18.2	37.7657	41.7415	40.5559	44.2466	39.9186	45.16
8.03_265.0874m/z	265.087	8.02613	neg	1-Hydroxypyrene	HMDB0013139	Benzenoids	Phenanthrenes and derivatives	Phenanthrols	M+FA-H	C16H12O	45.4	31.6	1.84511	839.698	848.511	810.034	1021.43	981.046	933.782	895.763	939.175	932.292	621.434	652.489	638.67	620.678	609.644	626.119
8.64_361.1638m/z	361.164	8.6406	neg	3,4,5-trihydroxy-6-{[(2Z)-2-(phenylmethylidene)heptyl]oxy}oxane-2-carboxylic acid	HMDB0126521	Lipids and lipid-like molecules	Fatty Acyls	Fatty acyl glycosides	M-H2O-H	C20H28O7	45.4	56.8	-4.81049	60.3301	66.7932	62.6344	66.2745	66.6971	67.5799	71.0389	72.3826	69.7466	63.9675	65.2034	65.6141	64.3482	62.2678	60.5537
8.70_376.2239n	357.206	8.69808	neg	Macrophorin C	HMDB0030455	Organic oxygen compounds	Organooxygen compounds	Carbonyl compounds	M-H2O-H, M+FA-H, M-H	C22H32O5	45.4	37.5	-2.72388	447.211	451.225	422.033	180.027	192.809	234.14	237.982	265.338	238.924	658.537	633.37	684.203	634.553	686.698	651.816
8.85_246.0874n	247.092	8.84623	pos	Dihydrowyerone acid	94063	Lipids and lipid-like molecules	Fatty Acyls	Fatty acids and conjugates	M+H-H2O, M+H	C14H14O4	45.4	44.4	-7.34208	47.7787	45.2554	48.9985	54.8741	49.0654	53.4252	63.7473	54.5953	51.9521	42.6823	50.7489	52.1633	40.5551	42.1718	46.7821
9.73_359.1475m/z	359.148	9.73168	pos	Matairesinol	44855	Lignans, neolignans and related compounds	Furanoid lignans	Tetrahydrofuran lignans	M+H	C20H22O6	45.4	36.7	-3.89256	800.074	760.582	733.775	603.609	617.777	675.525	668.896	704.796	645.812	831.322	795.58	806.862	825.555	788.733	787.095
9.82_314.1516n	313.144	9.82118	neg	2-(2-hydroxypropan-2-yl)-6-(2-methylbut-3-en-2-yl)-2H,3H,7H-furo[3,2-g]chromen-7-one	HMDB0130287	Phenylpropanoids and polyketides	Coumarins and derivatives	Furanocoumarins	M-H, 2M-H	C19H22O4	45.4	28.9	-0.717659	20918.3	21353.5	20661.6	23101.4	23013.3	21978	21913.3	23079.1	21538.4	16318.2	16746.1	16123	16039.5	15859.5	16013.2
9.93_309.0770m/z	309.077	9.93483	pos	Neodulin	48125	Unclassified	Unclassified	Unclassified	M+H	C18H12O5	45.4	47.9	4.21735	23.2665	34.564	29.3509	21.1143	36.6748	29.0124	34.8762	32.6021	36.8813	29.081	22.722	24.5863	28.6331	29.0762	27.9867
10.48_225.1616m/z	225.162	10.4836	pos	dodecanol	LMFA05000001	Lipids and lipid-like molecules	Fatty Acyls	Fatty alcohols	M+K	C12H26O	45.3	34.4	0.248604	21.9834	22.8962	24.5843	26.7116	44.9242	40.6336	23.5148	28.4974	35.3264	28.7994	19.5119	22.6139	27.9826	19.6118	20.702
10.78_269.1511m/z	269.151	10.7835	pos	Abacavir	HMDB0015182	Nucleosides, nucleotides, and analogues	Nucleoside and nucleotide analogues	Cyclopentyl nucleosides	M+H-H2O	C14H18N6O	45.3	31.9	0.529729	35.0541	34.5027	31.7225	43.0213	44.1825	37.4536	35.2941	35.8532	34.9291	27.0382	29.6665	27.9526	27.655	25.5572	26.0706
11.27_599.2298m/z	599.23	11.2736	pos	Hydroxystilbamidine	HMDB0240284	Phenylpropanoids and polyketides	Stilbenes	Unclassified	2M+K	C16H16N4O	45.3	32.4	3.25324	94.0631	90.3478	93.7183	110.063	131.498	141.342	122.107	132.334	129.184	77.2811	51.6913	64.5496	81.3991	50.8869	64.5153
11.67_923.5031m/z	923.503	11.6661	pos	Muzanzagenin	HMDB0032601	Lipids and lipid-like molecules	Steroids and steroid derivatives	Oxosteroids	2M+K	C27H38O5	45.3	45.9	-4.42427	99.5904	183.449	147.995	185.33	225.701	208.187	201.133	230.383	194.795	144.691	113.478	178.8	107.935	103.042	135.69
12.30_161.0944m/z	161.094	12.302	pos	(3Z,6Z)-3,6-Nonadienal	HMDB0031152	Organooxygen compounds	Carbonyl compounds	Aldehydes	M+Na	C9H14O	45.3	36.7	4.96568	16.6502	16.8573	21.9084	14.2377	15.3422	18.7516	16.3956	16.0527	19.8265	16.6288	15.7697	19.8069	20.5839	16.5207	18.2367
12.41_261.0897m/z	261.09	12.41	pos	Dehydrovomifoliol	HMDB0036819	Lipids and lipid-like molecules	Prenol lipids	Sesquiterpenoids	M+K	C13H18O3	45.3	33.4	4.47103	111.845	90.8134	124.19	85.4074	83.383	47.3174	90.7899	60.3504	78.9436	66.0555	173.529	106.072	77.434	138.529	73.1962
13.29_282.1613n	283.169	13.288	pos	Miltirone	69654	Lipids and lipid-like molecules	Prenol lipids	Diterpenoids	M+H, 2M+NH4, 2M+Na, M+K, M+NH4, M+Na	C19H22O2	45.3	32.4	-2.24065	11141	10420.2	9626.74	9861.2	9825.13	7545.91	10019.9	9808	11469.5	8798.65	9852.37	10954.5	8473.29	12642.3	7463.93
2.00_354.1518n	353.145	2.0015	neg	Isopropyl apiosylglucoside	HMDB0041513	Organic oxygen compounds	Organooxygen compounds	Carbohydrates and carbohydrate conjugates	M-H, M+FA-H	C14H26O10	45.3	38.7	-2.19711	37.0799	42.9201	36.616	45.7228	41.2744	41.9694	37.6542	37.1801	42.7062	37.8946	41.1949	35.3817	37.7018	34.9485	41.2195
2.35_331.0813m/z	331.081	2.35248	neg	Sakuranetin	HMDB0030090	Phenylpropanoids and polyketides	Flavonoids	O-methylated flavonoids	M+FA-H	C16H14O5	45.3	40.7	-3.50628	15.4081	16.9249	17.2201	12.9568	12.9699	13.6955	13.7054	14.0025	15.153	18.4728	17.8963	18.1657	20.0247	18.8898	18.2506
2.93_215.0821m/z	215.082	2.93162	neg	L-1,2,3,4-Tetrahydro-beta-carboline-3-carboxylic acid	HMDB0035665	Organoheterocyclic compounds	Indoles and derivatives	Pyridoindoles	M-H	C12H12N2O2	45.3	37.1	-2.33803	4.7347	4.16708	5.56201	3.73332	2.52719	21.9394	7.60546	6.77755	12.0683	0.646213	1.01118	2.4499e-06	0.462919	2.4499e-06	2.4499e-06
3.35_421.1007m/z	421.101	3.3479	pos	4-Dedimethyl-6-dehydro-anhydrotetracycline	LMPK07000008	Lipids and lipid-like molecules	Polyketides	Linear tetracyclines	M+Na	C20H18N2O7	45.3	36	0.297561	21.4138	22.2569	22.5506	28.4061	23.9973	27.9167	25.9518	21.9718	23.8537	22.0169	22.3615	21.1955	24.4323	21.2944	21.6131
3.61_269.0825m/z	269.082	3.61023	neg	2-(4-hydroxy-3-methoxyphenyl)-3,4-dihydro-2H-1-benzopyran-3,7-diol	HMDB0135092	Phenylpropanoids and polyketides	Flavonoids	O-methylated flavonoids	M-H2O-H	C16H16O5	45.3	33.9	1.86672	888.084	891.253	876.869	509.513	493.519	539.397	515.532	468.877	457.864	1196.33	1178.01	1175.69	1145.19	1152.11	1156.72
4.81_817.0768m/z	817.077	4.81033	neg	Guanosine triphosphate adenosine	HMDB0001459	Nucleosides, nucleotides, and analogues	(5'->5')-dinucleotides	Unclassified	M+FA-H	C20H27N10O17P3	45.3	36.9	2.22133	133.211	95.0232	65.6157	76.1275	65.2589	68.5371	58.672	46.9839	64.4724	29.1098	33.2903	31.5917	32.9587	28.9863	34.7784
4.83_299.0536m/z	299.054	4.83465	pos	3,8-Dihydroxy-1-methylanthraquinone-2-carboxylic acid	87219	Benzenoids	Anthracenes	Anthracenecarboxylic acids and derivatives	M+H	C16H10O6	45.3	45.4	-4.64908	11.7687	10.9956	10.9074	6.86828	7.09424	7.26283	8.27699	6.44645	7.0332	17.1072	18.7388	22.6259	16.0782	15.6356	17.7493
6.59_362.2666m/z	362.267	6.59353	pos	LTB4 ethanol amide	36243	Unclassified	Unclassified	Unclassified	M+H-H2O	C22H37NO4	45.3	42.5	-6.30979	30.476	30.0347	28.9424	27.7889	25.2676	30.0889	30.1721	29.2462	28.0906	30.364	29.1595	35.7455	29.116	30.8285	27.3235
6.80_313.1055m/z	313.106	6.80455	neg	DEOXYSAPPANONE B 7,3'-DIMETHYL ETHER	43628	Unclassified	Unclassified	Unclassified	M-H	C18H18O5	45.3	40.7	-8.42136	93.8455	88.2537	89.5057	90.6928	89.8429	90.5838	87.3765	92.9292	88.7577	89.2478	88.6665	85.1818	89.0364	86.7281	83.9498
7.08_283.0940m/z	283.094	7.07635	pos	6,4'-DIMETHOXYFLAVONE	43741	Unclassified	Unclassified	Unclassified	M+H	C17H14O4	45.3	43.6	-8.95737	24.642	25.0326	26.1849	26.0003	26.3832	25.3696	26.1975	25.753	26.244	24.8383	27.6733	23.97	24.3948	25.2589	27.2411
8.11_283.0610m/z	283.061	8.10713	neg	4-{[3-(hydroxymethyl)-3-methyloxiran-2-yl]methoxy}-7H-furo[3,2-g]chromen-7-one	HMDB0129419	Phenylpropanoids and polyketides	Coumarins and derivatives	Furanocoumarins	M-H2O-H	C16H14O6	45.3	36.7	-0.795912	21.0141	15.2282	20.4965	23.0655	22.004	19.7945	20.7379	20.7584	22.4192	14.2132	14.7457	14.5686	14.788	17.2109	16.6584
8.82_389.1950m/z	389.195	8.81958	neg	Anhydrocinnzeylanine	HMDB0036864	Lipids and lipid-like molecules	Prenol lipids	Terpene lactones	M-H2O-H	C22H32O7	45.3	46.4	-4.74763	30.4879	35.8601	33.5132	19.348	20.3095	24.5876	27.2702	29.6804	19.1728	36.3284	33.3679	40.1968	39.9642	38.108	41.8481
9.05_265.1200m/z	265.12	9.05107	pos	6E,8E,14E-Hexadecatriene-10,12-diynoic acid	LMFA01030704	Lipids and lipid-like molecules	Fatty Acyls	Fatty Acids and Conjugates	M+Na	C16H18O2	45.3	32	0.494035	97.8842	93.6405	96.2974	56.5532	55.2741	62.4712	57.5919	59.6555	59.87	125.764	127.515	119.409	119.414	126.146	117.419
0.92_293.0878m/z	293.088	0.920233	neg	4-O-beta-D-Galactopyranosyl-D-xylose	HMDB0038864	Organooxygen compounds	Carbohydrates and carbohydrate conjugates	Glycosyl compounds	M-H2O-H	C11H20O10	45.2	29.1	-0.0445145	33.7568	51.9072	48.3521	49.0589	38.5478	44.424	46.1677	37.6857	43.0244	47.4882	53.0755	49.5572	65.7271	51.0758	77.4524
1.68_641.1946m/z	641.195	1.67768	neg	L-L-Homoglutathione	HMDB0029395	Organic acids and derivatives	Peptidomimetics	Hybrid peptides	2M-H	C11H19N3O6S	45.2	46.4	4.63858	51.0893	39.9645	47.6683	32.1393	31.7358	31.7504	29.5833	34.3298	26.1198	27.3508	18.0839	36.0744	30.8394	25.571	29.48
1.71_86.0958m/z	86.0958	1.71402	pos	Piperidine	64457	Organoheterocyclic compounds	Piperidines	Unclassified	M+H	C5H11N	45.2	35.5	-6.94907	243.045	228.035	222.77	269.211	252.985	256.434	269.69	289.59	287.778	144.174	152.677	154.442	151.758	147.997	152.525
10.15_330.1823n	329.175	10.1505	neg	Momilactone B	HMDB0036749	Organoheterocyclic compounds	Naphthopyrans	Unclassified	M-H, 2M-H	C20H26O4	45.2	34.6	-2.3188	1369.86	1527.74	1399.32	1063.91	1181.92	1211.31	1259.53	1135.38	1305.8	1191.15	1343.93	1840.24	1111.26	1232.94	1220.27
10.88_299.1635m/z	299.164	10.8811	neg	4-Androsten-3,17-dione 19-aldehyde	43199	Unclassified	Unclassified	Unclassified	M-H	C19H24O3	45.2	42.8	-5.7898	18.5891	26.4285	21.6707	19.5366	24.4895	36.7075	31.8683	31.2996	41.057	25.3508	17.1613	17.2178	14.6015	17.6766	15.1263
11.67_300.1715n	301.179	11.6661	pos	2-Methoxyestrone	LMST02010033	Lipids and lipid-like molecules	Sterol Lipids	Steroids	M+H, 2M+Na, 2M+H, M+Na	C19H24O3	45.2	34.5	-3.38652	88968	86983.2	83315.8	71301	78177.1	84174.7	90996.6	94608.1	94661.2	71449	75151	77445.1	75114.2	76045.3	76823
12.10_249.1484m/z	249.148	12.0963	neg	Gemfibrozil	HMDB0015371	Benzenoids	Phenol ethers	Unclassified	M-H	C15H22O3	45.2	47.2	-4.93797	42.7524	43.7731	25.0118	49.4351	39.3092	44.6694	39.8985	33.1314	29.2053	40.628	44.0797	29.2489	36.3064	40.9829	42.6572
2.70_231.1694m/z	231.169	2.70495	pos	Valyl-Isoleucine	HMDB0029130	Organic acids and derivatives	Carboxylic acids and derivatives	Amino acids, peptides, and analogues	M+H	C11H22N2O3	45.2	36.1	-3.797	39.55	33.9335	31.9588	0	0	0	0	0	0	61.5269	65.16	63.4521	67.7482	59.4811	60.9855
3.11_402.1511n	401.144	3.10627	neg	Benzyl beta-primeveroside	HMDB0041190	Organic oxygen compounds	Organooxygen compounds	Carbohydrates and carbohydrate conjugates	M-H, M+FA-H	C18H26O10	45.2	36.9	-3.72833	181.424	172.261	171.528	254.014	261.029	260.597	261.458	235.04	253.199	91.1326	96.4058	95.8815	101.464	95.5934	93.4356
5.24_473.0711m/z	473.071	5.24263	neg	6-{[5,7-dihydroxy-2-(4-hydroxy-3-methoxyphenyl)-4-oxo-4H-chromen-3-yl]oxy}-3,4,5-trihydroxyoxane-2-carboxylic acid	HMDB0126576	Phenylpropanoids and polyketides	Flavonoids	Flavonoid glycosides	M-H2O-H	C22H20O13	45.2	45	-2.9502	136.605	132.767	194.271	135.788	205.671	143.672	150.311	125.755	136.234	156.428	157.389	144.032	156.62	127.345	142.636
5.35_365.1968m/z	365.197	5.3503	neg	20-carboxy-LTB4	LMFA03020016	Lipids and lipid-like molecules	Fatty Acyls	Eicosanoids	M-H	C20H30O6	45.2	41.9	-0.372225	18.5319	37.8613	34.129	40.253	46.4877	31.975	31.5262	41.6367	31.0035	9.94586	17.0753	17.0356	14.5601	22.4887	11.5783
5.92_358.0689n	341.066	5.91792	pos	5,4'-Dihydroxy-3,3'-dimethoxy-6,7-methylenedioxyflavone	LMPK12113021	Lipids and lipid-like molecules	Polyketides	Flavonoids	M+H-H2O, M+H	C18H14O8	45.2	29.9	0.175672	3647.45	3356.69	3304.8	3988.13	3963.48	3812.99	4083.76	4281.91	4433.6	2209.7	2219.49	2200.17	2184.8	2156.3	2241.97
6.54_327.0840m/z	327.084	6.53922	pos	4-Methyl-epicatechin	HMDB0029228	Phenylpropanoids and polyketides	Flavonoids	Flavans	M+Na	C16H16O6	45.2	28.7	0.147841	724.606	724.911	708.753	930.072	874.638	857.928	877.019	920.164	898.76	545.326	525.783	511.753	519.502	499.444	521.155
6.69_879.1738m/z	879.174	6.68887	pos	6-{3-[(E)-2-(2,4-dihydroxyphenyl)ethenyl]-5-hydroxyphenoxy}-3,4,5-trihydroxyoxane-2-carboxylic acid	HMDB0128529	Phenylpropanoids and polyketides	Stilbenes	Stilbene glycosides	2M+K	C20H20O10	45.2	41.4	-0.772996	618.298	631.761	586.676	621.454	578.652	602.817	633.915	655.466	677.523	595.527	612.61	610.601	598.882	606.359	609.2
8.57_329.1393m/z	329.139	8.5731	neg	8-Angeloylegelolide	HMDB0037773	Organoheterocyclic compounds	Cycloheptafurans	Unclassified	M-H2O-H	C19H24O6	45.2	30.9	-0.502764	1222.76	1311.36	1294.87	1490.49	1491.27	1234.32	1216.11	1277.84	1241.68	1179.77	1187.58	1187.55	1174.54	1161.19	1117.32
9.41_295.0963m/z	295.096	9.40637	pos	6-Methoxy-[2'',3'':7,8]furanoflavanone	52572	Lipids and lipid-like molecules	Polyketides	Flavonoids	M+H	C18H14O4	45.2	35.4	-0.794297	652.366	495.39	536.707	707.604	527.398	493.543	544.561	523.776	686.344	400.442	591.592	447.833	499.912	479.38	401.431
1.48_259.1304m/z	259.13	1.48387	neg	Leucyl-Glutamate	HMDB0028928	Organic acids and derivatives	Carboxylic acids and derivatives	Amino acids, peptides, and analogues	M-H	C11H20N2O5	45.1	35.8	1.80526	21.02	16.731	16.1095	0	0	0	0	0	0	24.9422	28.2139	24.6311	28.5294	30.411	40.4325
13.29_328.2263m/z	328.226	13.288	pos	Gestodene	HMDB0015668	Lipids and lipid-like molecules	Steroids and steroid derivatives	Estrane steroids	M+NH4	C21H26O2	45.1	33.8	-2.49347	571.242	558.296	549.156	609.489	640.752	557.096	682.641	716.987	768.685	725.074	774.223	838.229	717.008	905.264	673.662
3.39_585.1815m/z	585.182	3.39258	neg	Oleuroside	HMDB0035352	Lipids and lipid-like molecules	Prenol lipids	Terpene glycosides	M+FA-H	C25H32O13	45.1	35.9	-1.7602	183.132	174.238	179.075	202.381	202.473	204.834	201.55	198.989	185.928	155.166	159.504	157.37	163.446	161.086	167.559
3.43_315.0846m/z	315.085	3.4299	pos	6-[2-(2H-1,3-benzodioxol-5-yl)ethyl]-5-hydroxy-4-methoxy-5,6-dihydro-2H-pyran-2-one	HMDB0131693	Phenylpropanoids and polyketides	Kavalactones	Unclassified	M+Na	C15H16O6	45.1	33.8	2.34069	29.9219	25.7767	32.3927	2.63334	2.6164	3.76068	2.18872	2.61328	3.52772	59.9122	62.6183	57.6039	59.3532	58.0866	59.609
3.68_389.0506m/z	389.051	3.67857	neg	Herbacetin 8-acetate	LMPK12113165	Lipids and lipid-like molecules	Polyketides	Flavonoids	M+FA-H	C17H12O8	45.1	36.7	-2.46776	68.6397	62.3048	62.0445	70.8745	70.2008	78.428	70.6827	72.8885	70.173	51.1439	55.3338	55.5948	57.8795	54.7999	58.882
4.32_591.2590m/z	591.259	4.32053	neg	PI(18:4(6Z,9Z,12Z,15Z)/0:0)	LMGP06050017	Lipids and lipid-like molecules	Glycerophospholipids	Glycerophosphoinositols	M-H	C27H45O12P	45.1	40.1	2.31081	44.6611	44.3925	41.7682	50.0164	52.7878	48.2204	47.9131	47.6996	46.0473	42.5397	43.1793	48.8184	44.5364	40.6957	44.7828
5.32_731.1258m/z	731.126	5.3233	neg	Oolongtheanin	HMDB0038858	Unclassified	Unclassified	Unclassified	M-H	C36H28O17	45.1	30.9	0.530105	1718.04	1735.1	1864.87	1442.43	1143.13	1140.5	1184.38	1069.32	1020.36	2142.85	2111.97	2122.03	2003.33	2055.06	2077.4
5.84_359.0768m/z	359.077	5.8426	neg	3',4'-Dihydroxy-5,7-dimethoxy-4-phenylcoumarin	LMPK12100049	Lipids and lipid-like molecules	Polyketides	Flavonoids	M+FA-H	C17H14O6	45.1	31.3	-1.29776	314.485	302.581	299.169	354.605	331.401	329.362	331.452	380.853	323.804	228.309	240.072	225.005	242.921	229.758	223.676
6.58_495.2211m/z	495.221	6.58438	neg	Glaucarubin	HMDB0035626	Lipids and lipid-like molecules	Prenol lipids	Terpene lactones	M-H	C25H36O10	45.1	41	-4.88932	24.9738	23.3381	24.3583	23.893	24.2582	25.7478	24.9613	24.3353	24.9532	29.0586	28.1894	28.8574	32.6909	31.1689	31.3459
6.62_780.2081m/z	780.208	6.6207	pos	Peonidin 3-sambubioside 5-glucoside	HMDB0041765	Phenylpropanoids and polyketides	Flavonoids	Flavonoid glycosides	M+Na	C33H41O20+	45.1	45	-0.254187	12.8561	17.359	14.9378	8.60198	4.92235	5.61032	4.49984	2.75351	4.39429	29.624	27.3281	37.2733	28.5607	28.1552	31.9102
7.90_341.1017m/z	341.102	7.90115	neg	4'-Hydroxy-R-phenprocoumon	HMDB0060885	Phenylpropanoids and polyketides	Coumarins and derivatives	Hydroxycoumarins	M+FA-H	C18H16O4	45.1	36.5	-4.46099	173.418	185.624	182.329	191.883	196.957	190.854	183.123	188.973	185.411	151.189	155.562	156.545	152.448	166.813	171.616
8.01_329.1392m/z	329.139	8.01263	neg	Gibberellin A5	LMPR0104170028	Lipids and lipid-like molecules	Prenol lipids	Isoprenoids	M-H	C19H22O5	45.1	31.6	-0.702451	1730.97	1862.47	1812.18	2012.04	2069.04	1965.36	1889.24	1948.64	1879.19	1398.55	1408.74	1387.14	1383.25	1368.4	1456.04
8.22_251.0924m/z	251.092	8.21863	neg	5-[(3-methoxyphenyl)methyl]oxolan-2-one	HMDB0127763	Benzenoids	Phenol ethers	Anisoles	M+FA-H	C12H14O3	45.1	27.9	-0.438875	191.433	206.131	182.485	175.532	171.267	158.696	169.91	152.257	155.249	155.084	147.978	149.738	151.383	142.459	151.548
8.60_251.1403m/z	251.14	8.60025	pos	Oxacyclotetradecan-2-one	HMDB0040451	Phenylpropanoids and polyketides	Macrolides and analogues	Unclassified	M+K	C13H24O2	45.1	31.5	-2.4458	17.8928	18.0461	18.9012	21.9811	20.4804	21.9393	23.0151	21.7904	20.3068	14.7406	13.9352	13.0164	12.3335	14.8308	14.2398
8.79_309.0763m/z	309.076	8.79258	neg	3'-Hydroxy-5,7,4'-trimethoxy-4-phenylcoumarin	LMPK12100051	Lipids and lipid-like molecules	Polyketides	Flavonoids	M-H2O-H	C18H16O6	45.1	35.2	-1.81745	283.491	293.229	268.79	288.521	297.645	289.237	349.282	315.387	290.886	268.07	267.151	267.694	261.018	267.102	274.994
9.25_333.1714m/z	333.171	9.25155	neg	2-hydroxyestradiol	LMST02010027	Lipids and lipid-like molecules	Sterol Lipids	Steroids	M+FA-H	C18H24O3	45.1	36.9	2.2727	9.67217	11.9803	10.4672	11.9465	13.6462	13.0872	14.3262	14.0405	14.3302	9.94901	11.1126	10.081	9.82441	10.6393	9.52896
0.66_191.0561m/z	191.056	0.664917	neg	D-altro-D-manno-Heptose	HMDB0029952	Organic oxygen compounds	Organooxygen compounds	Carbohydrates and carbohydrate conjugates	M-H2O-H	C7H14O7	45	25.9	0.163257	93.4114	99.0584	97.0463	62.8174	61.6342	63.8993	59.3236	59.1675	59.8363	147.317	153.204	141.266	141.296	114.81	138.242
0.76_288.0823n	289.091	0.7574	pos	Phlorin	90868	Organooxygen compounds	Carbohydrates and carbohydrate conjugates	Glycosyl compounds	M+H-H2O, M+H	C12H16O8	45	45	-7.66617	613.527	607.931	608.159	591.222	572.372	613.437	606.634	627.529	603.933	623.835	607.98	602.393	645.712	604.135	594.912
10.54_326.1145n	309.111	10.5378	pos	Eucalyptin	49455	Unclassified	Unclassified	Unclassified	M+H-H2O, M+H	C19H18O5	45	34.9	-2.80331	692.555	675.772	659.161	631.857	584.347	563.22	586.717	587.741	570.425	705.321	714.763	701.335	685.994	712.801	694.679
11.83_312.1363n	313.144	11.8276	pos	Honyudisin	89346	Phenylpropanoids and polyketides	Coumarins and derivatives	Pyranocoumarins	M+H, M+Na	C19H20O4	45	33.6	0.519368	700.768	685.235	643.831	406.56	416.913	450.494	473.932	471.044	458.048	781.124	792.051	800.155	761.926	804.005	760.622
2.53_413.1392m/z	413.139	2.52912	pos	N6-Carbamoyl-L-threonyladenosine	95993	Nucleosides, nucleotides, and analogues	Purine nucleosides	Unclassified	M+H	C15H20N6O8	45	39.4	-5.64818	81.4688	77.52	81.2368	77.5379	78.0172	74.7075	72.313	81.1429	74.5987	80.2993	84.8633	79.9276	83.8352	84.2042	78.4653
3.19_190.9995m/z	190.999	3.1876	neg	Fluorocitric acid	HMDB0031255	Organic acids and derivatives	Carboxylic acids and derivatives	Tricarboxylic acids and derivatives	M-H2O-H	C6H7FO7	45	29.2	-1.30958	30.6922	31.7011	31.5747	20.4799	20.622	19.5014	21.6086	20.2765	20.5377	43.2858	44.8531	43.2851	44.917	46.2106	44.5642
3.42_376.0785n	359.076	3.41623	pos	3,5,7,3'-Tetrahydroxy-6,4',5'-trimethoxyflavone	LMPK12110614	Lipids and lipid-like molecules	Polyketides	Flavonoids	M+NH4, M+Na, 2M+Na, M+H, M+H-H2O	C18H16O9	45	32.5	-2.58811	4177.23	3780.1	3716.84	540.735	460.91	560.963	579.971	549.665	500.426	6705.71	6802.59	6923.54	6829.97	6798.18	6921.24
4.28_733.1411m/z	733.141	4.27987	neg	6-({8-[5,7-dihydroxy-2-(4-hydroxyphenyl)-4-oxo-3,4-dihydro-2H-1-benzopyran-3-yl]-2-(3,4-dihydroxyphenyl)-7-hydroxy-4-oxo-3,4-dihydro-2H-1-benzopyran-5-yl}oxy)-3,4,5-trihydroxyoxane-2-carboxylic acid	HMDB0129211	Unclassified	Unclassified	Unclassified	M-H	C36H30O17	45	37.8	0.136693	588.196	538.255	578.176	369.258	335.293	365.034	345.05	331.532	329.681	870.354	861.152	875.867	850.696	856.972	898.674
5.00_221.1159m/z	221.116	4.9968	pos	Ethyl 2-benzylacetoacetate	94931	Organic acids and derivatives	Keto acids and derivatives	Beta-keto acids and derivatives	M+H	C13H16O3	45	35	-6.16212	33.2648	33.643	36.1227	33.315	34.0916	35.067	32.295	32.3472	32.963	40.2946	39.9375	40.5366	41.6994	39.9678	42.3056
5.18_185.0244m/z	185.024	5.17563	neg	Psoralen	HMDB0034272	Phenylpropanoids and polyketides	Coumarins and derivatives	Furanocoumarins	M-H	C11H6O3	45	37.3	-0.268828	122.803	115.193	125.238	127.486	129.477	94.1686	145.054	136.969	95.4111	119.694	133.883	93.8322	108.609	134.686	135.41
5.83_435.1632m/z	435.163	5.83408	pos	Neoraufuracin	52472	Unclassified	Unclassified	Unclassified	M+H	C22H26O9	45	47.2	-4.07575	18.068	26.9786	36.5585	5.65643	5.56525	5.505	2.03817	5.96861	3.83074	34.5431	37.3783	43.9765	43.6548	46.2041	46.892
6.19_295.0595m/z	295.059	6.19173	pos	4-Deoxybryaquinone	LMPK12070142	Lipids and lipid-like molecules	Polyketides	Flavonoids	M+H-H2O	C17H12O6	45	37.5	-2.01918	56.4697	60.2718	58.1141	62.0752	62.4137	60.6191	57.0332	59.7628	55.3109	51.5399	52.2596	46.7421	50.5516	47.0792	47.6465
8.14_642.3034m/z	642.303	8.13662	pos	Gancaonin V	HMDB0037586	Benzenoids	Phenanthrenes and derivatives	Hydrophenanthrenes	2M+NH4	C19H20O4	45	40.8	-4.3737	19.6626	20.0851	24.4205	20.9002	22.944	28.3206	21.8266	27.05	28.8538	49.1364	44.3465	47.695	55.6968	45.9818	52.2985
8.60_277.1163m/z	277.116	8.60025	pos	L-Pyridosine	HMDB0029443	Organic acids and derivatives	Carboxylic acids and derivatives	Amino acids, peptides, and analogues	M+Na	C12H18N2O4	45	29.8	1.57351	6.17104	8.48335	11.104	10.9557	10.1389	10.3085	10.4754	10.7251	11.9743	8.98358	5.38817	9.61879	4.20859	6.99405	4.61083
9.27_233.0950m/z	233.095	9.26972	pos	Methionyl-Threonine	HMDB0028983	Organic acids and derivatives	Carboxylic acids and derivatives	Amino acids, peptides, and analogues	M+H-H2O	C9H18N2O4S	45	32.6	-1.67232	50.1596	48.4426	48.6204	57.8689	43.011	43.6253	49.638	44.6433	47.2035	48.8411	53.2142	53.6142	51.9409	54.6003	50.4011
9.56_331.1548m/z	331.155	9.56203	neg	2-Hydroxyestrone	LMST02010032	Lipids and lipid-like molecules	Sterol Lipids	Steroids	M+FA-H	C18H22O3	45	31	-1.19391	136.924	151.369	140.386	172.999	162.838	222.726	166.903	187.746	167.965	121.895	128.413	128.473	129.163	134.667	125.883
9.64_356.1830m/z	356.183	9.63718	pos	Nicotine glucuronide	HMDB0001272	Organic oxygen compounds	Organooxygen compounds	Carbohydrates and carbohydrate conjugates	M+NH4	C16H22N2O6	45	42.6	4.03564	153.812	158.773	159.006	227.795	232.819	234.193	237.14	272.716	282.837	192.936	192.56	177.224	203.664	191.53	182.24
9.77_277.1776m/z	277.178	9.77218	pos	Kessyl glycol	HMDB0037197	Organoheterocyclic compounds	Oxepanes	Unclassified	M+Na	C15H26O3	45	31.7	0.576096	62.901	66.7686	63.584	15.4064	19.7934	13.2272	17.016	29.3566	22.5418	23.4725	17.176	23.9399	27.2799	27.8092	35.6669
9.92_293.0826m/z	293.083	9.92117	pos	Ponganone XI	49964	Unclassified	Unclassified	Unclassified	M+H	C18H12O4	45	41	6.0555	35.7321	41.2654	44.409	33.3313	38.4283	44.2491	46.3889	51.3729	46.7412	44.5115	40.4603	39.4685	41.7098	44.3052	39.5138
0.68_209.0670m/z	209.067	0.68175	neg	L-Rhamnulose	HMDB0010207	Lipids and lipid-like molecules	Fatty Acyls	Fatty alcohols	M+FA-H	C6H12O5	44.9	29.1	2.12248	38.7816	37.9257	38.8858	39.0684	41.7439	52.4823	52.4084	36.7199	29.1493	59.0791	50.3331	55.0408	46.8731	42.3525	47.5472
0.76_185.0458m/z	185.046	0.759083	neg	Ethyl maltol	HMDB0031735	Organoheterocyclic compounds	Pyrans	Pyranones and derivatives	M+FA-H	C7H8O3	44.9	35.8	1.9001	66.4733	68.0184	69.2262	64.7741	66.2402	66.647	62.7268	72.0255	66.8965	83.066	71.0077	76.0215	73.9132	76.0893	85.2063
1.66_668.2535m/z	668.253	1.65918	pos	5-Hydroxy-7,3',4'-trimethoxy-8-methylisoflavone 5-neohesperidoside	HMDB0030627	Phenylpropanoids and polyketides	Isoflavonoids	Isoflavonoid O-glycosides	M+NH4	C31H38O15	44.9	44.1	-2.22339	83.2957	86.798	112.243	145.23	99.6149	100.789	150.23	127.929	130.388	101.191	103.2	95.6116	126.762	106.486	64.3802
1.93_151.0403m/z	151.04	1.93383	neg	Vanillin	HMDB0012308	Benzenoids	Phenols	Methoxyphenols	M-H	C8H8O3	44.9	31.6	1.55947	101.741	98.1704	68.0473	94.7985	80.1749	76.7327	94.3338	77.2017	76.3025	36.4159	40.2143	50.9356	35.1832	48.8877	40.104
1.99_167.0352m/z	167.035	1.988	neg	3,4-Dihydroxybenzeneacetic acid	HMDB0001336	Benzenoids	Phenols	Benzenediols	M-H	C8H8O4	44.9	31.5	1.48121	102.259	89.7764	83.4175	87.678	77.7674	73.9543	73.0875	69.5188	80.8069	89.1828	87.1256	101.153	82.3964	85.9986	87.3444
10.35_239.1051m/z	239.105	10.3471	pos	9-acetyl pelargonic acid	LMFA01060038	Lipids and lipid-like molecules	Fatty Acyls	Fatty Acids and Conjugates	M+K	C11H20O3	44.9	38.8	3.52575	29.0987	41.4152	41.3097	33.36	32.6878	34.0397	36.6821	35.2129	30.5998	36.9505	29.2611	34.3177	37.3474	41.1783	38.0979
11.18_388.2103m/z	388.21	11.1783	pos	Kanzonol R	HMDB0041099	Phenylpropanoids and polyketides	Isoflavonoids	O-methylated isoflavonoids	M+NH4	C22H26O5	44.9	36.6	-4.10967	262.17	250.255	263.409	296.983	333.857	389.58	394.113	429.419	432.401	440.582	432.383	438.465	465.813	431.726	466.164
12.23_289.2494m/z	289.249	12.2345	pos	3Z,13Z-octadecadien-1-ol	LMFA05000047	Lipids and lipid-like molecules	Fatty Acyls	Fatty alcohols	M+Na	C18H34O	44.9	37.5	-3.06075	12.7704	13.2947	12.1119	7.62265	9.47957	9.81269	7.37185	11.017	11.1749	11.4506	14.9205	16.3517	10.4816	16.8448	16.1375
2.14_927.3629m/z	927.363	2.1365	neg	Eremopetasitenin B2	HMDB0030901	Organoheterocyclic compounds	Naphthofurans	Unclassified	2M-H	C24H32O7S	44.9	43	-3.82057	11.4676	10.8554	17.5874	12.2804	13.0566	12.3883	12.5241	12.6574	12.8411	12.2428	14.3968	14.0619	13.6799	15.0409	14.8014
2.18_181.0508m/z	181.051	2.17698	neg	5-ethenyl-3-methoxybenzene-1,2,4-triol	HMDB0125595	Lipids and lipid-like molecules	Prenol lipids	Quinone and hydroquinone lipids	M-H	C9H10O4	44.9	30.1	1.18415	83.1192	82.4187	82.9079	78.7907	68.5054	72.9662	76.4263	69.9609	59.3031	99.8747	95.171	95.4376	90.1581	101.648	99.8164
2.69_198.0534n	179.036	2.68997	neg	3-(3,4-Dihydroxyphenyl)lactic acid	HMDB0003503	Phenylpropanoids and polyketides	Phenylpropanoic acids	Unclassified	M-H2O-H, M-H	C9H10O5	44.9	30.4	2.89068	1633.41	1604.97	1618.47	1833.56	1862.73	1819.44	1714.92	1780.25	1755.79	962.451	1016.01	971.08	1034.55	968.109	990.546
3.35_299.0741m/z	299.074	3.3479	pos	Benzoyl glucuronide (Benzoic acid)	61647	Organic oxygen compounds	Organooxygen compounds	Carbohydrates and carbohydrate conjugates	M+H	C13H14O8	44.9	42.8	-6.93257	11.0261	12.2368	12.2253	18.8821	20.236	19.486	19.274	19.6952	18.0165	5.56049	6.20866	5.84348	5.8779	6.74089	5.42984
3.36_567.1100m/z	567.11	3.36157	pos	3,4,5-trihydroxy-6-{[5-hydroxy-4-(4-hydroxyphenyl)-12,12-dimethyl-6-oxo-3,11,14-trioxatetracyclo[8.5.0.0²,⁷.0¹³,¹⁵]pentadeca-1(10),2(7),4,8-tetraen-8-yl]oxy}oxane-2-carboxylic acid	HMDB0127408	Phenylpropanoids and polyketides	Flavonoids	Flavonoid glycosides	M+Na	C26H24O13	44.9	39.9	-1.70686	46.2116	59.3256	48.963	41.2532	30.4079	38.4705	35.4108	30.3608	28.7075	74.1995	71.8011	78.3336	67.7987	68.8058	78.8486
3.80_485.1045m/z	485.105	3.80245	pos	2-Cinnamoyl-1-galloyl-beta-D-glucopyranose	HMDB0039189	Phenylpropanoids and polyketides	Tannins	Unclassified	M+Na	C22H22O11	44.9	37.9	-1.91809	27.529	30.8527	29.371	40.1021	40.496	39.1122	42.4318	39.7225	42.3955	19.7791	22.1317	19.5061	21.0508	17.8884	22.4049
4.03_607.0721m/z	607.072	4.03388	neg	{3-[(2E)-3-phenylprop-2-enoyl]phenyl}oxidanesulfonic acid	HMDB0135448	Phenylpropanoids and polyketides	Linear 1,3-diarylpropanoids	Chalcones and dihydrochalcones	2M-H	C15H12O5S	44.9	35.5	-2.78667	28.6181	22.5669	27.3932	42.2299	46.3861	38.3475	37.6679	35.0219	39.0679	15.4391	17.3345	15.1425	15.5492	13.8469	13.8186
4.40_523.2171m/z	523.217	4.40252	neg	Mascaroside	HMDB0035603	Organoheterocyclic compounds	Naphthofurans	Unclassified	M-H	C26H36O11	44.9	43	-2.70764	126.44	120.599	108.677	135.287	151.531	118.591	147.756	130.129	138.256	82.3805	90.675	87.3515	81.5222	74.4618	96.8599
4.60_418.0891n	436.123	4.60417	pos	Salvianolic acid G	HMDB0041774	Phenylpropanoids and polyketides	Cinnamic acids and derivatives	Hydroxycinnamic acids and derivatives	M+NH4, M+Na, 2M+H, 2M+NH4, M+H, M+H-H2O	C20H18O10	44.9	33.2	-2.24088	1264.25	1199.32	1105.77	1835.86	1813.53	1729.24	1744.24	2000.98	1984.21	361.264	397.251	374.08	388.273	361.708	367.004
4.62_508.2256n	531.215	4.61783	pos	Difluprednate	HMDB0015676	Lipids and lipid-like molecules	Steroids and steroid derivatives	Pregnane steroids	M+NH4, M+Na	C27H34F2O7	44.9	34.1	-3.3409	52.8774	55.0815	52.3741	59.5547	57.9911	56.1897	57.6605	58.7879	53.4335	45.4714	55.4508	52.6099	49.553	52.1371	50.4171
4.77_695.1246m/z	695.125	4.76967	neg	Maclurin 3-C-(2''-galloyl-6''-p-hydroxybenzoyl-glucoside)	HMDB0034067	Organic oxygen compounds	Organooxygen compounds	Carbohydrates and carbohydrate conjugates	M-H	C33H28O17	44.9	38.4	-1.16467	19.7675	17.2721	18.275	18.9187	14.8704	18.818	20.6961	18.7532	20.4565	21.4294	24.2415	24.6058	24.2403	23.8369	22.3892
4.93_281.0434m/z	281.043	4.9293	pos	4',5'-Dihydroxy-7-methoxy-5,2'-oxido-4-phenylcoumarin	LMPK12100059	Lipids and lipid-like molecules	Polyketides	Flavonoids	M+H-H2O	C16H10O6	44.9	34.1	-3.5491	91.3491	83.2672	89.5335	119.307	121.793	119.95	117.881	116.184	124.016	47.482	50.8219	47.686	51.067	49.7482	48.2376
5.92_285.1828m/z	285.183	5.91792	pos	7,10-heptadecadiynoic acid	LMFA01030478	Lipids and lipid-like molecules	Fatty Acyls	Fatty Acids and Conjugates	M+Na	C17H26O2	44.9	31.6	1.21973	9.82944	13.167	11.5526	14.851	12.762	13.4951	14.4792	12.4586	13.0851	12.4764	13.2313	15.1161	11.5057	16.1547	17.4808
5.92_897.1843m/z	897.184	5.91792	pos	Gallocatechin-(4alpha->8)-gallocatechin-(4alpha->8)-gallocatechin	HMDB0040378	Phenylpropanoids and polyketides	Flavonoids	Biflavonoids and polyflavonoids	M+H-H2O	C45H38O21	44.9	35.3	-3.20104	359.959	357.037	340.573	223.826	180.217	257.418	285.563	238.512	237.41	505.614	495.277	510.862	484.286	534.825	534.021
5.94_949.6728m/z	949.673	5.93777	neg	PI(22:0/20:0)	LMGP06010685	Lipids and lipid-like molecules	Glycerophospholipids	Glycerophosphoinositols	M-H	C51H99O13P	44.9	52	-2.41341	872.583	746.41	664.864	554.048	607.609	573.256	636.393	601.079	487.895	803.927	520.687	618.994	686.245	593.254	704.954
6.56_357.0964m/z	357.096	6.55672	neg	5-hydroxy-7-methoxy-3-(3-methoxyphenyl)-8-methyl-4H-chromen-4-one	HMDB0129576	Phenylpropanoids and polyketides	Isoflavonoids	O-methylated isoflavonoids	M+FA-H	C18H16O5	44.9	34.3	-4.9918	189.217	180.913	175.6	216.126	207.848	212.203	198.863	205.551	198.145	168.992	166.939	161.99	168.652	172.135	162.066
6.62_374.0985n	375.106	6.6207	pos	3-O-Methylrosmarinic acid	96027	Phenylpropanoids and polyketides	Cinnamic acids and derivatives	Hydroxycinnamic acids and derivatives	M+H, 2M+NH4, M+NH4, M+Na	C19H18O8	44.9	35	-4.33254	95.7032	98.8997	91.0021	178.594	185.138	185.342	171.356	187.534	191.843	45.8186	40.927	49.3608	48.6204	46.4074	48.4514
7.17_345.1340m/z	345.134	7.17418	neg	2,2,4-Trimethyl-6-(1-oxo-3-phenylpropyl)-1,3,5-cyclohexanetrione	LMPK12120594	Lipids and lipid-like molecules	Polyketides	Flavonoids	M+FA-H	C18H20O4	44.9	31.9	-1.23462	39.9832	39.8715	39.508	42.459	46.1919	48.0819	47.8462	50.9758	48.4747	34.9943	36.5294	33.6015	36.5751	35.1531	35.2557
7.56_271.1673m/z	271.167	7.56298	pos	3β-hydroxy-estra-5,7,9-trien-17-one	41822	Unclassified	Unclassified	Unclassified	M+H	C18H22O2	44.9	37.9	-7.21686	25.2725	24.9095	23.2453	29.5485	25.3758	44.9317	31.519	34.1516	28.6963	24.0934	24.0962	19.6112	21.728	17.2288	19.5261
8.81_287.1643m/z	287.164	8.80608	neg	Falcarinone	LMFA12000336	Lipids and lipid-like molecules	Fatty Acyls	Oxygenated hydrocarbons	M+FA-H	C17H22O	44.9	34.8	-4.08667	75.5428	77.1811	73.547	68.3963	67.7017	72.7122	94.3287	82.5059	78.6633	84.5621	70.0323	76.3319	74.4813	77.0903	75.4538
8.83_335.2184m/z	335.218	8.83257	pos	5(S),6(R),15(R)-Lipoxin A4	62967	Unclassified	Unclassified	Unclassified	M+H-H2O	C20H32O5	44.9	43.9	-9.34553	7.76157	9.4221	8.29548	5.30513	6.43877	7.80689	7.82118	6.64195	5.31736	10.0941	11.867	15.4139	11.783	10.8584	12.6504
9.79_360.2286n	359.221	9.79418	neg	Macrophorin A	HMDB0030454	Organooxygen compounds	Alcohols and polyols	Secondary alcohols	M-H, M+FA-H	C22H32O4	44.9	41.1	-4.16322	149.754	150.897	139.216	39.4097	50.039	66.5793	48.547	60.4875	111.412	261.793	209.21	216.439	203.947	213.505	230.975
9.99_305.1718m/z	305.172	9.993	pos	Latanoprost Lactone Diol	63039	Unclassified	Unclassified	Unclassified	M+H	C18H24O4	44.9	47.3	-9.68585	14.8867	15.8938	14.999	12.9096	17.0804	15.2061	14.7003	16.2035	12.8707	15.656	15.7158	15.5361	17.8925	16.3745	17.4451
1.80_211.0944m/z	211.094	1.796	pos	cis- and trans-Ethyl 2,4-dimethyl-1,3-dioxolane-2-acetate	HMDB0032200	Lipids and lipid-like molecules	Fatty Acyls	Fatty acid esters	M+Na	C9H16O4	44.8	36.7	1.71258	12.1226	12.1589	11.6724	15.4161	13.7747	14.8811	13.9733	12.4174	14.2498	10.2616	10.5001	10.7332	10.032	10.3513	9.67635
10.57_372.1792m/z	372.179	10.5651	pos	Xanthoangelol H	LMPK12120095	Lipids and lipid-like molecules	Polyketides	Flavonoids	M+NH4	C21H22O5	44.8	31.7	-3.71596	12.0515	19.0923	22.1361	23.5202	24.7729	27.1166	30.33	33.2539	29.8023	40.8371	45.2238	41.2448	39.091	42.1271	42.631
11.35_329.1715m/z	329.171	11.3546	pos	Glycerol 1-(5-hydroxydodecanoate)	HMDB0040168	Lipids and lipid-like molecules	Glycerolipids	Monoradylglycerols	M+K	C15H30O5	44.8	35	-3.47839	50.1966	70.9137	59.8326	52.3097	50.5717	41.799	39.983	29.2997	37.8626	61.5779	63.0114	58.5648	73.0182	78.1186	61.1295
11.48_376.2450m/z	376.245	11.4769	pos	TUBERSTEMONINE	84994	Unclassified	Unclassified	Unclassified	M+H	C22H33NO4	44.8	43.1	-8.67407	27.0945	24.812	25.158	25.5027	26.9982	34.2442	32.5695	34.3042	33.9908	48.2058	44.4285	49.1394	47.8874	49.9795	46.227
3.73_381.1902m/z	381.19	3.73323	neg	12-Oxo-20-trihydroxy-leukotriene B4	HMDB0012553	Lipids and lipid-like molecules	Fatty Acyls	Eicosanoids	M-H	C20H30O7	44.8	36.8	-4.45407	24.7282	26.3802	24.8757	23.3177	26.8907	28.6027	24.8891	25.8422	24.6085	25.4034	22.0472	24.8692	28.1365	25.9667	25.0957
3.74_358.0673n	376.101	3.74422	pos	5,3'-Dihydroxy-4',5'-dimethoxy-6,7-methylenedioxyisoflavone	LMPK12050420	Lipids and lipid-like molecules	Polyketides	Flavonoids	M+NH4, 2M+NH4	C18H14O8	44.8	33.8	-4.40283	142.736	135.868	134.832	73.8465	64.5737	78.4838	81.1183	68.8144	65.8378	245.669	269.757	247.982	236.446	241.121	248.985
4.40_269.0784m/z	269.078	4.40017	pos	DHAP(6:0)	62418	Organic oxygen compounds	Organooxygen compounds	Carbonyl compounds	M+H	C9H17O7P	44.8	29.9	-0.0632538	14.482	12.8791	13.1873	20.858	18.862	16.4926	18.068	15.457	18.226	8.57568	9.20716	7.40248	9.39147	8.55513	9.60821
6.46_879.2019m/z	879.202	6.45772	pos	6-(5-{8-[5,7-dihydroxy-2-(4-hydroxyphenyl)-4-oxo-3,4-dihydro-2H-1-benzopyran-3-yl]-5-hydroxy-4-oxo-7-{[3,4,5-trihydroxy-6-(hydroxymethyl)oxan-2-yl]oxy}-3,4-dihydro-2H-1-benzopyran-2-yl}-2-hydroxyphenoxy)-3,4,5-trihydroxyoxane-2-carboxylic acid	HMDB0129205	Phenylpropanoids and polyketides	Flavonoids	Biflavonoids and polyflavonoids	M+H-H2O	C42H40O22	44.8	39.4	4.56525	110.113	108.271	123.332	163.294	163.773	169.407	177.194	193.171	212.525	265.637	255.712	247.805	251.524	261.877	266.038
6.94_505.1096m/z	505.11	6.94068	pos	Agnuside	HMDB0036561	Lipids and lipid-like molecules	Prenol lipids	Terpene glycosides	M+K	C22H26O11	44.8	33.5	-2.30206	63.6794	56.6215	63.6616	44.5104	34.2244	39.7396	36.7871	41.2332	39.2483	85.5636	97.9379	89.987	89.8319	87.1159	90.4594
7.06_503.3311m/z	503.331	7.06285	pos	24,24-difluoro-1alpha,25-dihydroxy-26,27-dimethylvitamin D3 / 24,24-difluoro-1alpha,25-dihydroxy-26,27-dimethylcholecalciferol	LMST03020403	Lipids and lipid-like molecules	Sterol Lipids	Secosteroids	M+Na	C29H46F2O3	44.8	42.4	0.695272	11.7162	11.6291	13.7299	13.9356	15.4482	14.1263	14.6532	16.7469	18.7228	9.21418	7.47298	8.56312	9.04104	8.00723	10.0935
7.31_555.1119m/z	555.112	7.31002	neg	6-{[6-(3,4-dihydroxy-6-methyl-5-oxooxan-2-yl)-7-hydroxy-4-oxo-2-phenyl-4H-chromen-5-yl]oxy}-3,4,5-trihydroxyoxane-2-carboxylic acid	HMDB0127351	Phenylpropanoids and polyketides	Flavonoids	Flavonoid glycosides	M-H2O-H	C27H26O14	44.8	38.5	-4.38471	63.8746	68.0343	69.1593	39.0186	42.3121	48.1936	48.4173	47.5388	45.1408	94.4268	104.033	107.816	104.845	113.711	107.207
7.32_266.0926n	267.101	7.31967	pos	10-phospho-2E-decenoic acid	LMFA01050430	Lipids and lipid-like molecules	Fatty Acyls	Fatty Acids and Conjugates	M+H-H2O, M+H	C10H19O6P	44.8	29	2.4797	505.404	479.621	465.691	460.664	442.645	440.117	445.176	469.153	451.749	463.137	459.107	446.595	446.505	462.449	459.703
7.71_315.1587m/z	315.159	7.71365	neg	3-{3,4-dihydroxy-2-[(2Z)-4-hydroxy-3-(4-methylpent-3-en-1-yl)but-2-en-1-yl]phenyl}propanoic acid	HMDB0134963	Phenylpropanoids and polyketides	Phenylpropanoic acids	Unclassified	M-H2O-H	C19H26O5	44.8	44.6	-4.56995	64.6896	60.0233	55.3161	53.1351	66.2931	61.4939	64.7669	70.0003	51.6076	51.6916	52.021	52.465	51.3319	55.0661	56.2267
7.85_613.1789m/z	613.179	7.84997	pos	Mebendazole	HMDB0014781	Benzenoids	Benzene and substituted derivatives	Benzophenones	2M+Na	C16H13N3O3	44.8	34.4	-2.85835	56.6133	60.2122	54.5424	84.4222	92.8136	93.5934	79.9678	98.6121	84.1693	43.6223	43.22	42.2824	45.9549	42.8706	42.7138
8.03_326.0787n	309.075	8.02728	pos	5,7-Dimethoxy-3',4'-methylenedioxy-4-phenylcoumarin	48411	Lipids and lipid-like molecules	Polyketides	Flavonoids	M+H-H2O, 2M+Na, M+H, M+Na, M+NH4	C18H14O6	44.8	31.7	-1.18035	1170.8	1128.71	1120.03	1220.72	1185.53	1185	1238.92	1267.94	1259.28	989.54	1046.85	990.691	986.31	970.611	1009.16
8.40_283.0949m/z	283.095	8.39543	pos	(S)-Auraptenol	HMDB0030854	Phenylpropanoids and polyketides	Coumarins and derivatives	Unclassified	M+Na	C15H16O4	44.8	37	3.13404	18.7229	17.6809	15.9042	17.0261	18.6887	17.7441	16.1736	17.5993	17.443	16.0754	16.4261	15.1507	14.4179	14.2639	14.0692
9.56_358.1406n	381.128	9.55618	pos	Isocolumbin	HMDB0036837	Organoheterocyclic compounds	Naphthopyrans	Unclassified	M+NH4, M+Na	C20H22O6	44.8	31.8	-2.77177	225.259	232.607	225.594	252.868	248.367	253.376	241.492	259.094	229.432	201.073	201.362	207.876	210.768	198.798	196.48
1.67_229.0332m/z	229.033	1.67283	pos	2-oxo-3-(2,3,4,5-tetrahydroxyphenyl)propanoic acid	HMDB0125223	Lipids and lipid-like molecules	Prenol lipids	Quinone and hydroquinone lipids	M+H	C9H8O7	44.7	34.1	-4.75821	90.4721	93.5217	85.4664	85.7723	66.3796	68.9096	64.9511	61.2346	60.5638	76.0931	80.4396	71.8873	68.3261	69.8829	56.787
1.70_241.1544m/z	241.154	1.70033	pos	Cerulenin	LMFA08010013	Lipids and lipid-like molecules	Fatty Acyls	Fatty amides	M+NH4	C12H17NO3	44.7	28.7	-1.15403	843.482	829.614	785.928	742.55	679.852	738.401	758.489	773.207	784.389	815.441	807.435	828.312	782.242	811.896	802.361
1.99_211.0250m/z	211.025	1.988	neg	2-oxo-3-(3,4,5-trihydroxyphenyl)propanoic acid	HMDB0125210	Benzenoids	Benzene and substituted derivatives	Phenylpyruvic acid derivatives	M-H	C9H8O6	44.7	29.5	1.11555	26.6121	25.7527	23.7178	41.3289	39.3435	37.9615	37.5103	37.5353	38.321	17.047	14.7779	16.3084	15.8547	14.0782	14.8572
10.00_327.1224m/z	327.122	10.0014	neg	Strigol	HMDB0036677	Lipids and lipid-like molecules	Prenol lipids	Terpene lactones	M-H2O-H	C19H22O6	44.7	36.6	-4.11367	50.0392	52.8639	49.6494	54.9221	55.7265	52.9198	51.8301	56.6576	55.3835	43.971	42.6929	46.9532	43.7203	48.8461	45.938
10.87_373.2009m/z	373.201	10.8677	neg	6alpha-methylprednisolone	LMST02030178	Lipids and lipid-like molecules	Sterol Lipids	Steroids	M-H	C22H30O5	44.7	40	-3.10058	66.4097	68.5717	52.7905	17.9123	29.6235	39.1204	31.4765	25.3289	33.6028	86.5859	47.7813	59.9637	43.7405	58.8983	60.6669
10.88_347.1849m/z	347.185	10.8811	neg	Gibberellin A15	LMPR0104170017	Lipids and lipid-like molecules	Prenol lipids	Isoprenoids	M-H	C20H28O5	44.7	36.8	-4.33293	59.7254	59.7605	48.9599	42.8106	45.7409	65.6204	48.3357	50.2252	63.8768	52.0491	38.0348	46.2162	27.7211	40.8607	33.3931
12.42_345.2048m/z	345.205	12.4235	pos	poststerone	LMST02030165	Lipids and lipid-like molecules	Sterol Lipids	Steroids	M+H-H2O	C21H30O5	44.7	40.3	-3.28346	22.6255	17.6166	14.7226	20.0555	9.19003	12.0019	14.2666	14.7172	16.5177	19.9903	28.9713	14.5125	16.0042	19.7379	16.4483
2.20_387.0721m/z	387.072	2.204	neg	5,15-dihydroxy-11-methoxy-6,8,20-trioxapentacyclo[10.8.0.0²,⁹.0³,⁷.0¹⁴,¹⁹]icosa-1(12),2(9),10,14,16,18-hexaen-13-one	HMDB0140693	Phenylpropanoids and polyketides	Sterigmatocystins	Unclassified	M+FA-H	C18H14O7	44.7	31.6	-0.239142	39.1158	38.2541	38.7637	35.5691	28.3147	34.0522	35.6551	28.3364	30.3538	52.9306	51.8377	52.3857	50.5741	50.7292	54.3855
2.30_364.1866n	347.183	2.29963	pos	Gibberellin A123	91932	Lipids and lipid-like molecules	Prenol lipids	Diterpenoids	M+H-H2O, M+H	C20H28O6	44.7	33.4	-5.50441	32.9433	27.8301	28.726	23.1069	28.6794	27.5448	26.6494	25.755	25.962	32.8337	33.101	32.345	32.6703	32.6277	34.1667
2.56_353.0842m/z	353.084	2.55628	pos	6-(5-ethyl-2,3-dihydroxyphenoxy)-3,4,5-trihydroxyoxane-2-carboxylic acid	HMDB0128028	Organic oxygen compounds	Organooxygen compounds	Carbohydrates and carbohydrate conjugates	M+Na	C14H18O9	44.7	34.7	-0.421854	22.58	14.2423	17.1928	13.2677	16.8407	12.2709	15.7065	14.0268	13.6517	24.5631	32.8124	22.6495	24.7138	30.5443	26.9422
3.14_177.0532m/z	177.053	3.14375	pos	HERNIARIN	43808	Phenylpropanoids and polyketides	Coumarins and derivatives	Unclassified	M+H	C10H8O3	44.7	36.5	-7.87039	27.5882	27.1562	26.3433	35.9339	31.7636	32.0065	35.2473	35.1834	38.0913	23.3676	23.4308	23.9842	20.378	21.215	23.4299
3.21_755.1825m/z	755.182	3.21493	neg	2-(1,3-dihydroxy-4-oxocyclohex-2-en-1-yl)-5-hydroxy-3,6,7-trimethoxy-4H-chromen-4-one	HMDB0130283	Unclassified	Unclassified	Unclassified	2M-H	C18H18O9	44.7	49.1	-0.565	706.692	670.193	675.859	999.027	967.694	928.957	928.851	990.842	1041.7	396.649	376.464	359.999	362.489	366.508	344.41
3.66_285.0733m/z	285.073	3.66222	pos	6-[2-(2H-1,3-benzodioxol-5-yl)ethyl]-4-hydroxy-5,6-dihydro-2H-pyran-2-one	HMDB0131691	Organoheterocyclic compounds	Benzodioxoles	Unclassified	M+Na	C14H14O5	44.7	32.7	-0.0742842	29.4414	30.0264	30.566	26.403	27.7646	23.7826	27.1265	25.7352	28.2483	25.5563	28.9653	26.8277	28.1276	31.1348	28.4897
4.05_195.0638m/z	195.064	4.04787	pos	6-Hydroxymellein	65760	Unclassified	Unclassified	Unclassified	M+H	C10H10O4	44.7	37	-6.94781	30.595	30.7973	34.6233	26.7874	20.8647	19.6194	19.8139	13.8088	14.9209	32.8947	33.3569	36.3009	34.5313	32.7513	35.2569
4.21_681.1445m/z	681.144	4.21153	neg	Kaempferol 3-(2''-(E)-p-coumaroyl-6''-acetylglucoside)	LMPK12111945	Lipids and lipid-like molecules	Polyketides	Flavonoids	M+FA-H	C32H28O14	44.7	30.2	-2.53406	595.015	560.656	546.121	701.205	709.564	734.692	693.617	742.977	724.345	433.309	445.95	412.492	446.799	422.272	440.465
4.59_268.0713n	269.08	4.59067	pos	5-Hydroxy-7-methoxyisoflavone	47671	Lipids and lipid-like molecules	Polyketides	Flavonoids	M+H-H2O, M+H	C16H12O4	44.7	38.1	-8.24332	398.582	383.417	385.468	270.824	208.334	244.533	267.459	227.155	211.874	505.242	528.865	518.185	490.638	512.565	525.652
5.42_343.0821m/z	343.082	5.4173	neg	Tithonine	LMPK12110044	Lipids and lipid-like molecules	Polyketides	Flavonoids	M+FA-H	C17H14O5	44.7	32.6	-0.626875	177.948	149.134	164.592	147.561	127.751	137.22	122.427	122.625	123.474	146.441	129.486	164.035	145.776	138.023	144.098
6.03_699.1310m/z	699.131	6.02773	pos	Neotheaflavin 3-gallate	HMDB0032905	Phenylpropanoids and polyketides	Flavonoids	Flavans	M+H-H2O	C36H28O16	44.7	56.1	-4.77393	58.8636	43.6538	44.3154	36.7184	38.8044	39.0503	38.5437	28.2923	34.3314	65.8795	59.2632	65.5732	52.0096	56.0033	67.2834
6.34_857.4520m/z	857.452	6.3354	neg	Kudzusaponin SA1	HMDB0041240	Lipids and lipid-like molecules	Prenol lipids	Terpene glycosides	M+FA-H	C42H68O15	44.7	34.8	-2.46847	105.142	114.701	112.966	95.8511	94.1738	97.6925	114.157	103.358	100.221	126.052	125.683	124.67	129.777	120.278	126.345
6.80_311.0916m/z	311.092	6.80455	neg	7-Methoxy-2-methylisoflavone	LMPK12050002	Lipids and lipid-like molecules	Polyketides	Flavonoids	M+FA-H	C17H14O3	44.7	31	-3.42612	288.752	283.4	281.77	306.577	309.943	311.923	306.319	320.19	311.206	274.388	255.071	267.116	275.509	267.807	261.345
7.43_675.3557m/z	675.356	7.43167	neg	Peridinin	LMPR01070007	Lipids and lipid-like molecules	Prenol lipids	Isoprenoids	M+FA-H	C39H50O7	44.7	53.7	2.92639	15.3726	14.8512	15.6389	17.9918	16.4149	19.3731	17.1407	21.6664	21.916	17.8368	19.7509	15.5266	16.0544	18.8435	18.0122
7.78_491.2180m/z	491.218	7.78163	pos	(14alpha,17beta,20S,22R)-14,20-Epoxy-17-hydroxy-1-oxowitha-3,5,24-trienolide	HMDB0032685	Lipids and lipid-like molecules	Steroids and steroid derivatives	Steroid lactones	M+K	C28H36O5	44.7	37	-3.07811	160.55	136.468	136.471	165.629	159.941	171.453	160.622	173.757	161.073	124.124	135.573	122.188	119.652	119.198	117.114
7.97_339.0858m/z	339.086	7.97213	neg	Sulindac sulfide	HMDB0060614	Benzenoids	Indenes and isoindenes	Unclassified	M-H	C20H17FO2S	44.7	35.9	-0.866084	51.739	57.8718	59.2443	62.5079	73.2155	66.5034	62.1726	63.2408	60.87	48.514	45.5574	44.773	49.0448	48.2122	53.0501
9.30_305.1716m/z	305.172	9.29703	pos	Discadenine	64088	Unclassified	Unclassified	Unclassified	M+H	C14H20N6O2	44.7	29.2	-1.52896	42.3203	42.2397	46.5261	50.2649	54.6016	55.0928	53.896	55.0681	52.1598	37.9098	38.8964	34.9545	36.4709	40.4596	54.0477
9.77_249.1245m/z	249.124	9.77218	pos	10-tridecynoic acid	LMFA01030603	Lipids and lipid-like molecules	Fatty Acyls	Fatty Acids and Conjugates	M+K	C13H22O2	44.7	30	-3.26353	43.7132	44.6063	43.0347	38.881	40.9431	42.0958	43.0799	42.1009	42.7553	46.4009	42.9823	44.4381	49.867	44.8583	46.0738
9.87_251.1042m/z	251.104	9.8665	pos	Dihydrojasmonic acid	HMDB0033601	Lipids and lipid-like molecules	Lineolic acids and derivatives	Jasmonic acids	M+K	C12H20O3	44.7	30.2	-0.777413	33.6262	35.3199	37.9453	39.1591	30.9108	35.2498	37.5127	32.0202	32.1281	32.4152	30.4363	28.3653	26.0404	32.8521	30.1953
1.13_327.1297m/z	327.13	1.12638	neg	Rhamnose	HMDB0000849	Organic oxygen compounds	Organooxygen compounds	Carbohydrates and carbohydrate conjugates	2M-H	C6H12O5	44.6	25.4	0.0313967	77.2126	68.542	99.6555	59.7417	80.9392	107.683	66.8358	68.4774	97.8672	61.0706	52.439	58.0508	75.4648	53.9927	60.3861
1.24_185.0463m/z	185.046	1.24138	neg	Erinapyrone C	HMDB0041026	Organoheterocyclic compounds	Pyrans	Pyranones and derivatives	M-H	C8H10O5	44.6	29.9	3.99088	559.87	558.929	548.287	503.186	498.198	468.661	445.234	451.291	442.625	541.853	573.957	548.543	528.858	505.924	522.671
10.78_271.1668m/z	271.167	10.7835	pos	8,10-hexadecadiynoic acid	LMFA01030493	Lipids and lipid-like molecules	Fatty Acyls	Fatty Acids and Conjugates	M+Na	C16H24O2	44.6	34	-0.343062	16.1783	14.0421	17.0089	18.3052	17.6665	19.4632	18.365	19.069	14.6735	13.0881	13.2792	10.0912	16.2469	10.915	12.7186
2.31_299.0745m/z	299.075	2.31313	pos	Asparaginyl-Gamma-glutamate	HMDB0028745	Organic acids and derivatives	Carboxylic acids and derivatives	Amino acids, peptides, and analogues	M+K	C9H16N4O5	44.6	33	-2.73235	10.5043	8.7749	11.7965	13.1404	15.2	13.6525	13.2675	12.7464	12.0597	5.63261	6.60284	6.42256	6.7538	4.23784	5.31086
2.48_409.1835m/z	409.183	2.47513	pos	Sonchuionoside C	HMDB0035212	Lipids and lipid-like molecules	Prenol lipids	Terpene glycosides	M+Na	C19H30O8	44.6	34.9	0.52931	6.52422	7.54408	7.35704	21.5007	19.293	18.1961	16.2689	27.6259	18.8151	0	0	0	0	0	0
3.47_397.1121m/z	397.112	3.47458	neg	5-(3',5'-Dihydroxyphenyl)-gamma-valerolactone-O-glucuronide-O-methyl	HMDB0060030	Organic oxygen compounds	Organooxygen compounds	Carbohydrates and carbohydrate conjugates	M-H	C18H22O10	44.6	40.1	-4.9103	73.2452	66.9886	69.1017	102.016	103.722	102.91	107.637	103.521	99.5197	35.0463	37.4913	35.5942	39.3405	34.9875	38.5809
4.33_391.1023m/z	391.102	4.3342	neg	Garcimangosone D	HMDB0038066	Organic oxygen compounds	Organooxygen compounds	Carbohydrates and carbohydrate conjugates	M-H	C19H20O9	44.6	34.8	-3.07215	27.4293	30.6524	38.7751	35.0773	30.3218	25.0577	25.7587	25.2843	24.761	37.0054	38.7104	39.213	38.5565	36.4958	41.8992
4.89_747.1543m/z	747.154	4.8915	neg	6-{[8-(5,7-dihydroxy-4-oxo-2-phenyl-3,4-dihydro-2H-1-benzopyran-3-yl)-5-hydroxy-2-(3-hydroxyphenyl)-4-oxo-3,4-dihydro-2H-1-benzopyran-7-yl]oxy}-3,4,5-trihydroxyoxane-2-carboxylic acid	HMDB0129239	Phenylpropanoids and polyketides	Flavonoids	Biflavonoids and polyflavonoids	M+FA-H	C36H30O15	44.6	42.6	-3.4496	162.763	163.891	157.508	139.99	105.482	119.303	132.291	103.392	102.355	239.772	236.13	234.733	240.369	241.526	238.092
5.02_313.0703m/z	313.07	5.0238	pos	Aloe emodin w-acetate	89614	Benzenoids	Anthracenes	Anthraquinones	M+H	C17H12O6	44.6	33.7	-1.10821	79.4809	85.6127	85.015	88.9781	87.7274	89.6181	88.6932	85.8034	92.3947	87.6373	88.358	90.3958	86.7574	91.0908	92.4735
6.04_177.0531m/z	177.053	6.0414	pos	4-Methylumbelliferone	65904	Phenylpropanoids and polyketides	Coumarins and derivatives	Hydroxycoumarins	M+H	C10H8O3	44.6	36.5	-8.50887	33.0686	28.5192	35.4266	29.2808	27.5025	29.6188	29.8369	29.9075	32.0309	30.4016	29.7748	30.1386	29.2203	30.8728	26.9533
6.10_235.0617m/z	235.062	6.10175	neg	Austdiol	HMDB0030858	Organoheterocyclic compounds	Azaphilones	Unclassified	M-H	C12H12O5	44.6	27.8	2.04018	1321.6	1275.7	1225.14	1269.49	1263.87	1288.27	1212.57	1202.36	1220.74	1044.84	1023.24	1034.22	1042.81	1001.27	1038.3
6.14_293.0788m/z	293.079	6.1369	pos	Karanjin	43509	Unclassified	Unclassified	Unclassified	M+H	C18H12O4	44.6	42.2	-6.95919	20.8161	20.2996	19.349	22.4389	19.1317	18.8851	20.1122	20.4564	23.3484	23.0633	23.067	18.1961	16.9969	18.9227	19.0895
6.42_297.0755m/z	297.075	6.41722	pos	5,7,4'-Trihydroxy-3-methoxy-6-methylflavone	LMPK12112684	Lipids and lipid-like molecules	Polyketides	Flavonoids	M+H-H2O	C17H14O6	44.6	38.2	-0.906477	22.0539	20.1568	23.2581	22.338	20.9477	17.2201	16.7142	18.6238	16.0415	18.6185	18.4233	17.7148	18.8738	15.3844	14.7785
7.17_309.0751m/z	309.075	7.17418	neg	N-Acetylcystathionine	HMDB0002381	Organic acids and derivatives	Carboxylic acids and derivatives	Amino acids, peptides, and analogues	M+FA-H	C9H16N2O5S	44.6	35	-4.1327	50.8452	47.1781	46.9006	40.8411	43.4166	47.4079	51.2878	49.9403	46.2591	52.8553	50.6842	52.0103	49.6415	51.3962	51.9979
7.31_341.1025m/z	341.102	7.31002	neg	6-Hydroxy-R-phenprocoumon	HMDB0060886	Phenylpropanoids and polyketides	Coumarins and derivatives	Hydroxycoumarins	M+FA-H	C18H16O4	44.6	30.7	-1.99265	1016.72	1036.57	1023.22	1092.15	1074.77	1099.5	1119.34	1141.97	1081.53	878.69	875.885	883.468	873.929	868.256	853.25
7.58_509.2367m/z	509.237	7.58	neg	ent-6R,16bOH,17-Trihydroxy-7-oxo-6,7-seco-19,6-kauranolide 6-O-glucoside	HMDB0038546	Lipids and lipid-like molecules	Prenol lipids	Terpene glycosides	M-H2O-H	C26H40O11	44.6	41.1	-4.74703	26.0289	26.9748	27.5182	20.0038	20.0726	19.3034	20.345	23.2379	17.3857	35.769	35.4102	41.1054	37.7207	37.1269	37.0496
7.66_347.1505m/z	347.151	7.66015	neg	Secoeremopetasitolide A	HMDB0041364	Lipids and lipid-like molecules	Prenol lipids	Terpene lactones	M-H2O-H	C19H26O7	44.6	33.3	1.46404	114.709	123.87	120.933	109.505	108.134	118.975	124.518	123.005	150.987	139.235	143.536	138.197	154.804	140.222	148.293
8.01_285.1474m/z	285.147	8.01263	neg	1-Isothiocyanatohexane	HMDB0038432	Organosulfur compounds	Isothiocyanates	Unclassified	2M-H	C7H13NS	44.6	32.8	3.20304	18.9358	19.3022	19.6658	23.756	23.4901	23.0321	22.4262	23.4525	20.6561	16.3979	16.8411	16.8503	17.1004	18.0044	17.5662
8.29_193.0868m/z	193.087	8.28962	neg	Zingerone	HMDB0032590	Benzenoids	Benzene and substituted derivatives	Phenols and derivatives	M-H	C11H14O3	44.6	27.6	-1.02974	107.445	113.522	110.544	108.487	105.811	104.574	98.4978	103.683	97.1445	97.8903	94.7999	100.979	94.3907	89.7268	101.147
8.33_163.0733m/z	163.073	8.3271	pos	Alepramic acid	LMFA01140031	Lipids and lipid-like molecules	Fatty Acyls	Fatty Acids and Conjugates	M+Na	C8H12O2	44.6	30.7	2.38894	13.6281	13.5994	14.5367	13.095	12.5013	14.1194	12.5035	13.449	13.0442	17.35	15.098	16.0057	15.2228	13.6957	15.6299
9.47_341.1010m/z	341.101	9.46755	neg	DHAP(8:0)	HMDB0011685	Organic oxygen compounds	Organooxygen compounds	Carbonyl compounds	M+FA-H	C11H21O7P	44.6	28.1	0.974348	11.1425	11.3776	9.52398	14.6281	15.8799	11.1806	12.1249	12.8797	9.86728	16.7684	11.0137	12.6958	12.0233	18.2814	18.0194
9.87_281.1161m/z	281.116	9.8665	pos	2-Carboxy-4-dodecanolide	HMDB0030987	Organoheterocyclic compounds	Lactones	Gamma butyrolactones	M+K	C13H22O4	44.6	30.9	4.68537	91.3651	92.2159	98.7779	107.975	116.325	108.858	107.388	117.393	109.583	72.1175	75.3133	77.1518	74.362	73.5616	76.5619
0.63_723.1897m/z	723.19	0.632733	pos	Apigenin 7-rutinoside-4'-trans-caffeate	LMPK12110335	Lipids and lipid-like molecules	Polyketides	Flavonoids	M+H-H2O	C36H36O17	44.5	40.5	-3.09729	139.099	143.744	141.323	159.715	159.253	153.838	152.816	162.071	164.069	158.702	168.179	183.758	157.455	189.887	175.238
1.72_396.1627n	441.161	1.71785	neg	1-(3-Methylbutanoyl)-6-apiosylglucose	HMDB0039953	Lipids and lipid-like molecules	Fatty Acyls	Fatty acyl glycosides	M-H, M+FA-H	C16H28O11	44.5	32.2	-1.0814	89.4899	95.6694	78.7992	102.178	95.8496	112.64	92.5418	98.564	94.9301	57.8228	57.9403	61.4294	60.2953	55.9255	57.9716
10.37_319.1898m/z	319.19	10.3666	neg	(±)α-CMBHC	44834	Unclassified	Unclassified	Unclassified	M-H	C19H28O4	44.5	36.5	-5.16791	22.2594	25.0074	26.4171	26.296	24.853	24.3202	27.1003	31.3774	28.4559	20.2698	16.4614	23.2839	19.4024	17.1183	25.5372
11.23_617.2812m/z	617.281	11.2329	pos	2-Carboxy-1-[5-(2-carboxy-1-pyrrolidinyl)-2-hydroxy-2,4-pentadienylidene]pyrrolidinium	HMDB0035173	Organic acids and derivatives	Carboxylic acids and derivatives	Amino acids, peptides, and analogues	2M+H	C15H20N2O5	44.5	31.9	-0.846002	259.047	256.25	244.979	92.3867	100.841	123.954	99.3419	115.498	103.62	400.449	353.161	404.589	368.796	380.711	433.064
11.40_324.2869m/z	324.287	11.3953	pos	Sphinganine	HMDB0000269	Organic nitrogen compounds	Organonitrogen compounds	Amines	M+Na	C18H39NO2	44.5	33.1	-1.43218	25.7794	30.096	25.9924	17.2802	17.8949	17.889	19.1082	15.8518	20.3462	40.6476	34.8263	40.0834	35.0018	42.0459	32.4436
2.13_294.0940n	317.086	2.13415	pos	1-O-(3R,4-dihydroxy-2-methylene-butanoyl)-beta-D-glucopyranose	LMFA13010038	Lipids and lipid-like molecules	Fatty Acyls	Fatty acyl glycosides	M+H, M+Na	C11H18O9	44.5	32.6	-3.73721	254.183	271.925	265.965	318.673	303.183	320.725	306.741	336.296	331.445	226.41	243.316	227.285	247.807	224.101	248.35
2.13_390.1520n	373.149	2.13415	pos	Loganin	LMPR0102070001	Lipids and lipid-like molecules	Prenol lipids	Isoprenoids	M+H-H2O, M+NH4	C17H26O10	44.5	30.7	-1.56801	71.2738	61.3125	64.4118	70.5761	66.3277	70.0895	71.2437	63.77	61.3288	62.4602	64.7215	65.3078	64.6265	65.0072	66.3642
3.23_703.1521m/z	703.152	3.2286	neg	3,4,5-trihydroxy-6-{1-methoxy-1,3-dioxo-3-[(3,4,5-trihydroxy-6-{[5-hydroxy-3-(4-methoxyphenyl)-4-oxo-4H-chromen-7-yl]oxy}oxan-2-yl)methoxy]propan-2-yl}oxane-2-carboxylic acid	HMDB0130021	Phenylpropanoids and polyketides	Isoflavonoids	Isoflavonoid O-glycosides	M-H2O-H	C32H34O19	44.5	27.4	0.663854	1744.45	1713.42	1748.53	2273.58	2336.57	2304.54	2237.61	2315.85	2452.27	1329.51	1324.71	1303.82	1338.5	1390.49	1362.25
3.32_411.0478m/z	411.048	3.32425	neg	CMP-2-aminoethylphosphonate	HMDB0060067	Organic oxygen compounds	Organooxygen compounds	Carbohydrates and carbohydrate conjugates	M-H2O-H	C11H20N4O10P2	44.5	28.4	0.51804	48.2876	51.7854	51.4685	10.5207	9.70985	12.5781	8.34101	14.2677	8.21686	67.5106	71.0523	65.5798	57.3791	56.603	61.6146
4.39_347.0753m/z	347.075	4.3865	pos	Syringetin	50914	Unclassified	Unclassified	Unclassified	M+H	C17H14O8	44.5	38.8	-2.35902	15.2715	16.79	16.0082	5.86085	3.96919	6.548	8.5923	3.52159	3.45482	33.0301	29.1507	34.9749	26.7661	32.5717	35.4894
4.52_745.1405m/z	745.14	4.52435	neg	(S)-Skyrin 2-glucoside	HMDB0036320	Benzenoids	Anthracenes	Anthraquinones	M+FA-H	C36H28O15	44.5	42.9	-0.810732	1138.83	1107.11	1084.02	822.423	646.354	822.591	805.117	669.63	664.32	1705.89	1693.65	1727.87	1667.17	1667.71	1718.48
5.66_586.1527m/z	586.153	5.6551	pos	Perfoliatumin A	LMPK12110527	Lipids and lipid-like molecules	Polyketides	Flavonoids	M+NH4	C28H24O13	44.5	38.6	-4.90895	187.059	162.884	158.856	175.075	134.318	142.593	145.168	121.646	117.199	198.413	194.454	194.069	194.116	253.578	217.682
6.80_357.0977m/z	357.098	6.80455	neg	Helilandin A	LMPK12120342	Lipids and lipid-like molecules	Polyketides	Flavonoids	M+FA-H	C18H16O5	44.5	26.8	-0.980843	565.544	576.32	560.802	612.014	598.171	596.808	537.35	596.941	575.946	527.749	491.741	505.954	513.043	507.582	513.735
6.87_329.1023m/z	329.102	6.87303	neg	Aflatoxin B1 dialcohol	HMDB0011672	Organoheterocyclic compounds	Naphthofurans	Unclassified	M-H	C18H18O6	44.5	30	-2.45345	20.5097	21.7166	21.1871	27.6665	26.2243	29.9806	28.5248	28.1184	29.4629	21.5677	18.9691	18.765	19.3914	20.2819	19.8249
6.89_361.1265m/z	361.126	6.88652	pos	Gibberellin A32	HMDB0035037	Lipids and lipid-like molecules	Prenol lipids	Diterpenoids	M+H-H2O	C19H22O8	44.5	44	-4.48284	11.4662	10.3006	13.4269	13.4576	12.8824	13.4579	13.0097	13.3217	13.1907	16.5718	16.2657	16.6801	16.0135	15.2737	15.778
7.46_489.1750m/z	489.175	7.45867	neg	5-Hydroxy-7,4'-dimethoxy-6,8-di-C-prenylflavanone 5-O-galactoside	LMPK12140572	Lipids and lipid-like molecules	Polyketides	Flavonoids	M-H	C25H30O10	44.5	32.8	-3.30388	544.771	556.803	540.122	823.692	765.187	768.879	742.346	772.789	722.71	246.564	253.89	243.87	252.246	256.457	250.399
7.88_356.1458m/z	356.146	7.8773	pos	Marshmine	95479	Unclassified	Unclassified	Unclassified	M+H	C20H21NO5	44.5	55	-9.64316	33.5952	33.4504	34.4366	37.4645	39.0522	42.9124	41.9331	41.8689	42.4374	38.97	40.0684	37.445	40.6604	39.4045	40.8883
8.40_357.1313m/z	357.131	8.39543	pos	5-Deoxykievitol	47964	Unclassified	Unclassified	Unclassified	M+H	C20H20O6	44.5	47.6	-5.54257	62.0137	57.6559	56.1394	53.5947	54.7787	53.6423	59.229	53.8209	51.9958	53.8313	58.6768	53.5055	57.6444	56.1269	61.7184
8.57_372.1813m/z	372.181	8.57292	pos	3-[2-(hydroxymethyl)-5-methoxy-2-methyl-2H-chromen-6-yl]-1-(4-hydroxyphenyl)propan-1-one	HMDB0125848	Phenylpropanoids and polyketides	Linear 1,3-diarylpropanoids	Chalcones and dihydrochalcones	M+NH4	C21H22O5	44.5	39.3	2.07413	55.2045	61.2717	66.6597	76.9744	82.2388	81.6968	81.6594	85.4041	84.6937	80.9459	80.6221	92.9492	86.789	82.4273	87.902
1.55_359.0988m/z	359.099	1.5507	neg	6-O-Acetylarbutin	HMDB0034060	Organic oxygen compounds	Organooxygen compounds	Carbohydrates and carbohydrate conjugates	M+FA-H	C14H18O8	44.4	30.1	1.43331	50.8356	53.7114	49.7255	53.9076	48.4916	56.7088	41.5633	46.7389	54.2033	45.0556	46.4554	42.0379	45.6423	49.7565	46.3157
10.22_269.1160m/z	269.116	10.225	pos	Lacinilene C	HMDB0036455	Lipids and lipid-like molecules	Prenol lipids	Sesquiterpenoids	M+Na	C15H18O3	44.4	32.5	4.61476	43.5888	45.2589	46.975	49.5326	53.7645	54.1255	57.9263	57.9671	56.7345	36.0831	36.1824	37.4044	36.6203	38.5291	35.5344
2.18_316.1152n	334.149	2.17818	pos	Hydroxytyrosol 1-O-glucoside	HMDB0041024	Organic oxygen compounds	Organooxygen compounds	Carbohydrates and carbohydrate conjugates	M+NH4, M+Na	C14H20O8	44.4	29.6	-2.08401	309.189	398.11	290.279	539.726	522.069	520.372	559.641	563.052	539.905	18.0717	22.1502	16.3646	20.4583	21.0337	20.703
2.25_287.1117m/z	287.112	2.24565	pos	Salicin	HMDB0003546	Organic oxygen compounds	Organooxygen compounds	Carbohydrates and carbohydrate conjugates	M+H	C13H18O7	44.4	30.7	-2.91386	170.591	162.499	162.249	188.222	185.587	180.718	194.22	198.415	197.091	124.256	128.595	123.104	125.034	120.083	126.14
3.16_325.1354m/z	325.135	3.15725	pos	Aspergillomarasmine A	HMDB0029450	Organic acids and derivatives	Carboxylic acids and derivatives	Tetracarboxylic acids and derivatives	M+NH4	C10H17N3O8	44.4	25.9	-0.0407867	54.6516	56.7032	54.6275	62.8314	66.9185	65.6202	65.0714	69.8279	59.3405	54.5132	59.6458	57.6034	50.7369	57.7688	50.6153
3.69_209.0456m/z	209.046	3.69223	neg	Coumaric acid	HMDB0041592	Phenylpropanoids and polyketides	Cinnamic acids and derivatives	Hydroxycinnamic acids and derivatives	M+FA-H	C9H8O3	44.4	26.9	0.449028	11.1961	10.2416	13.1417	6.21954	8.77605	11.8474	7.53336	5.36293	3.61213	15.3863	7.51422	14.3802	16.3174	6.92552	13.8204
4.85_179.0549m/z	179.055	4.85083	neg	D-(+)-Mannose	136	Unclassified	Unclassified	Unclassified	M-H	C6H12O6	44.4	36.2	-6.5524	27.0613	33.4793	29.9412	29.7606	24.5369	25.7905	28.9923	26.6846	19.2385	29.6253	27.6499	31.5814	28.1845	27.7869	29.5245
5.47_373.1281m/z	373.128	5.47112	neg	Marmesin rhamnoside	HMDB0039564	Phenylpropanoids and polyketides	Coumarins and derivatives	Furanocoumarins	M-H2O-H	C20H24O8	44.4	33.5	-3.12642	32.6948	42.2798	30.5792	12.9203	11.4575	10.347	10.1005	10.6089	11.2021	52.5342	53.0726	56.4017	50.6293	54.2494	56.9789
5.70_303.1933m/z	303.193	5.6961	pos	12S-HHTrE	3831	Unclassified	Unclassified	Unclassified	M+Na	C17H28O3	44.4	33.1	0.958473	23.6458	24.1948	21.2433	16.9411	15.8471	14.993	18.3157	16.1088	13.8899	26.947	25.328	27.4018	28.9852	36.3012	32.2837
6.97_519.1266m/z	519.127	6.96802	pos	6-({8,8-dimethyl-2-oxo-4-phenyl-2H,8H-pyrano[2,3-f]chromen-5-yl}oxy)-3,4,5-trihydroxyoxane-2-carboxylic acid	HMDB0126096	Phenylpropanoids and polyketides	Coumarins and derivatives	Coumarin glycosides	M+Na	C26H24O10	44.4	31.4	0.80468	101.761	110.406	113.882	115.054	109.773	112.329	107.213	114.642	112.593	120.56	122.099	115.481	130.717	120.819	116.696
7.11_837.4119m/z	837.412	7.10585	neg	Lyciumoside II	HMDB0039576	Lipids and lipid-like molecules	Prenol lipids	Terpene glycosides	M+FA-H	C38H64O17	44.4	42.8	-0.817417	4.39303	8.01738	6.74509	3.04334	2.99417	4.32178	3.87043	4.90885	4.10844	14.5525	12.0141	13.9661	14.2986	13.6449	13.61
7.73_343.1180m/z	343.118	7.72698	neg	Enterolactone	HMDB0006101	Lignans, neolignans and related compounds	Furanoid lignans	Tetrahydrofuran lignans	M+FA-H	C18H18O4	44.4	46.6	-2.37202	322.017	342.619	334.196	337.929	319.376	321.928	328.092	337.45	348.166	303.218	333.757	317.282	321.51	304.806	310.727
7.93_277.0838m/z	277.084	7.93197	pos	(R)-4-Methoxydalbergione	LMPK12100072	Lipids and lipid-like molecules	Polyketides	Flavonoids	M+Na	C16H14O3	44.4	30.3	1.08479	35.2737	27.8954	25.7294	32.2496	28.3561	27.2175	27.4049	26.2255	25.4697	28.7351	27.8696	28.9161	27.4248	29.0168	28.4744
8.05_269.1515m/z	269.151	8.05462	pos	Demethoxyshogaol	HMDB0041250	Benzenoids	Phenols	1-hydroxy-2-unsubstituted benzenoids	M+Na	C16H22O2	44.4	26.3	1.08298	41.0766	39.9485	42.7333	39.8897	36.6497	42.6984	46.7763	43.0846	41.0153	57.1158	50.7772	53.3616	51.7383	44.6272	49.018
8.53_305.0445m/z	305.045	8.5326	neg	Grevilline A	HMDB0029535	Organoheterocyclic compounds	Pyrans	Pyranones and derivatives	M-H2O-H	C18H12O6	44.4	46.2	-3.09382	111.338	116.035	112.109	152.657	143.642	122.67	120.309	118.047	122.247	98.5347	111.101	110.424	103.788	98.7411	98.483
8.63_342.1110n	343.118	8.62758	pos	7,2',4',5'-Tetramethoxyflavone	48490	Lipids and lipid-like molecules	Polyketides	Flavonoids	M+H, M+NH4, M+Na	C19H18O6	44.4	28.6	1.96018	494.008	468.73	477.051	444.469	474.572	443.617	464.182	485.549	487.382	436.093	443.693	450.348	425.538	421.8	439.25
9.75_367.1671m/z	367.167	9.7537	neg	4-Chlorotestosterone	LMST02020019	Lipids and lipid-like molecules	Sterol Lipids	Steroids	M+FA-H	C19H27ClO2	44.4	53.6	-3.25069	35.7485	40.0669	38.7723	28.2082	29.7231	34.1806	33.4202	34.6117	34.9705	37.2585	42.0842	38.917	43.7668	41.3322	41.946
1.48_247.0463m/z	247.046	1.48387	neg	Succinylacetoacetate	HMDB0240258	Organic compounds	Organic acids and derivatives	Keto acids and derivatives	M+FA-H	C8H10O6	44.3	28.8	2.00842	88.0504	81.8764	92.2269	91.1668	83.3657	67.9483	82.7574	90.2052	77.4896	102.864	90.6859	95.8807	100.976	102.011	101.908
10.28_315.1600m/z	315.16	10.2833	neg	estra-1,3,5(10),7-tetraene-3,17alpha-diol	LMST02010024	Lipids and lipid-like molecules	Sterol Lipids	Steroids	M+FA-H	C18H22O2	44.3	26.2	-0.72657	265.685	268.021	314.641	305.315	316.903	293.705	335.41	296.164	301.626	252.763	239.15	256.695	250.683	237.914	281.449
11.61_487.3376m/z	487.338	11.6119	pos	(2xi,20beta)-2,20-Dihydroxy-3-oxo-12-ursen-28-oic acid	91695	Lipids and lipid-like molecules	Prenol lipids	Triterpenoids	M+H	C30H46O5	44.3	55.4	-8.71551	23.8197	19.0308	20.0089	25.4142	14.833	15.5101	20.6317	9.14239	22.9798	15.1203	28.9615	22.0696	16.7223	21.3737	19.1469
12.54_312.1701n	335.16	12.5422	pos	5-Methoxy-7-(4-hydroxyphenyl)-1-phenyl-3-heptanone	89150	Phenylpropanoids and polyketides	Diarylheptanoids	Linear diarylheptanoids	M+H, M+Na, M+NH4	C20H24O3	44.3	36.7	-7.98514	514.062	506.539	473.063	282.996	422.497	381.657	448.257	349.859	410.835	348.767	328.176	329.356	232.326	439.121	491.84
2.95_342.0962n	343.101	2.9541	pos	Caffeic acid 3-glucoside	68321	Unclassified	Unclassified	Unclassified	M+H-H2O, M+H	C15H18O9	44.3	31	3.13016	188.002	188.006	180.254	188.584	194.098	201.362	205.409	208.114	205.459	188.093	194.893	183.961	188.058	189.506	215.595
3.04_341.0868m/z	341.087	3.03895	neg	6-(4-ethenylphenoxy)-3,4,5-trihydroxyoxane-2-carboxylic acid	HMDB0125168	Organic oxygen compounds	Organooxygen compounds	Carbohydrates and carbohydrate conjugates	M+FA-H	C14H16O7	44.3	31.5	-3.37766	112.055	108.398	98.7721	90.8027	88.8409	90.4295	90.9732	97.2906	96.1356	135.651	142.239	140.212	143.499	145.624	141.295
3.09_374.0840m/z	374.084	3.08977	pos	Indole-3-acetic-acid-O-glucuronide	HMDB0060001	Organic oxygen compounds	Organooxygen compounds	Carbohydrates and carbohydrate conjugates	M+Na	C16H17NO8	44.3	30.1	-1.76044	15.5662	17.309	17.9602	23.3925	19.6765	16.3762	19.7114	12.649	12.8634	25.2287	28.9486	26.5615	22.5296	20.9211	31.4912
3.20_311.0563m/z	311.056	3.20127	neg	Remerin	LMPK12140699	Lipids and lipid-like molecules	Polyketides	Flavonoids	M-H2O-H	C17H14O7	44.3	28.2	0.531552	523.869	507.734	518.706	60.0723	60.4476	62.1284	60.9893	51.8748	54.273	979.087	994.241	980.972	971.227	959.966	967.689
3.48_366.1760m/z	366.176	3.48457	pos	Dihydrozeatin-O-glucoside	HMDB0012214	Lipids and lipid-like molecules	Fatty Acyls	Fatty acyl glycosides	M+H-H2O	C16H25N5O6	44.3	31.6	-3.19101	55.5248	51.9316	53.9249	57.0245	52.5011	62.2188	59.5636	63.9483	72.0462	76.9983	80.1235	79.0453	75.3267	75.8809	72.6402
3.49_377.1805m/z	377.181	3.48825	neg	1-Hexanol arabinosylglucoside	HMDB0031689	Lipids and lipid-like molecules	Fatty Acyls	Fatty acyl glycosides	M-H2O-H	C17H32O10	44.3	29.1	-2.93563	47.3973	43.2412	46.6863	47.6504	43.4339	46.2975	50.3818	45.4574	44.6707	40.6328	44.606	42.0911	43.8672	43.8646	45.1702
4.03_297.0714m/z	297.071	4.0342	pos	Trifluridine	43362	Nucleosides, nucleotides, and analogues	Pyrimidine nucleosides	Pyrimidine 2'-deoxyribonucleosides	M+H	C10H11F3N2O5	44.3	32.9	7.14636	25.8528	27.9188	29.6387	37.3012	42.192	36.6589	41.004	45.1372	52.4935	15.6526	14.1537	13.0029	13.1823	15.8726	16.5561
4.80_509.1074m/z	509.107	4.79683	neg	6-{[8-(2,4-dihydroxyphenyl)-2,2-dimethyl-6-oxo-2H,6H-pyrano[3,2-g]chromen-5-yl]oxy}-3,4,5-trihydroxyoxane-2-carboxylic acid	HMDB0127432	Phenylpropanoids and polyketides	Flavonoids	Flavonoid glycosides	M-H2O-H	C26H24O12	44.3	31.5	-2.81278	195.682	206.721	189.987	247.511	253.032	264.361	245.933	232.215	242.379	132.613	138.872	133.597	147.385	141.227	142.837
4.92_575.2685m/z	575.269	4.91883	neg	Cinncassiol D2 glucoside	HMDB0034679	Lipids and lipid-like molecules	Prenol lipids	Terpene glycosides	M+FA-H	C26H42O11	44.3	41.2	-4.50099	26.3338	28.371	32.0395	27.2653	29.4896	28.4188	30.0995	30.7339	31.1808	29.0416	26.2561	29.1082	28.5356	25.377	25.9752
7.08_249.0886m/z	249.089	7.07635	pos	3-phenyl-3,4-dihydro-2H-1-benzopyran-7-ol	HMDB0141210	Phenylpropanoids and polyketides	Isoflavonoids	Hydroxyisoflavonoids	M+Na	C15H14O2	44.3	29.4	-0.118098	25.1448	26.6035	26.776	30.7308	30.5864	29.3174	29.3392	30.6307	29.1314	23.5737	23.5507	24.6187	24.9817	24.8534	23.5646
7.18_326.0776n	309.074	7.18467	pos	Dihydrosterigmatocystin	HMDB0030590	Phenylpropanoids and polyketides	Sterigmatocystins	Unclassified	M+H-H2O, 2M+H	C18H14O6	44.3	29.1	-4.51386	534.12	503.211	560.937	571.805	557.232	524.914	551.865	556.531	596.322	484.957	513.239	488.226	455.352	476.453	475.286
8.46_342.1088n	365.097	8.46375	pos	Dulxanthone A	HMDB0031992	Organoheterocyclic compounds	Benzopyrans	1-benzopyrans	M+NH4, M+Na	C19H18O6	44.3	28.3	-4.5031	31.4135	31.1963	38.9078	37.9927	35.7922	40.43	37.9779	36.1156	36.2502	24.5201	27.4567	27.7346	23.3146	25.7053	28.2191
8.70_469.3274m/z	469.327	8.69592	pos	3-oxoglycyrrhetinic acid	53780	Unclassified	Unclassified	Unclassified	M+H	C30H44O4	44.3	43.9	-8.20392	48.5371	59.5076	51.0587	49.8805	39.9224	50.1293	60.7825	42.0246	44.3784	58.4769	48.6501	47.1689	54.5869	43.9703	39.3939
9.58_328.1307n	311.127	9.58318	pos	SELINIDIN	43881	Unclassified	Unclassified	Unclassified	M+H-H2O, M+H	C19H20O5	44.3	26.9	-1.28618	28742.8	26351.9	24736.4	26632	25484.1	24480.9	25855.4	27579.4	26619.6	21568.9	21906.2	21199.2	21167.6	20743.9	20718.6
9.64_313.1085m/z	313.109	9.64287	neg	Byssochlamic acid	HMDB0034262	Organoheterocyclic compounds	Dihydrofurans	Furanones	M-H2O-H	C18H20O6	44.3	34.6	1.12846	18.4188	23.2126	18.8054	27.5326	26.2528	26.846	23.5169	28.1983	21.4995	16.6991	21.1206	17.2875	22.5836	20.0382	18.641
9.75_346.1760n	347.183	9.74518	pos	Gibberellin A24	41230	Lipids and lipid-like molecules	Prenol lipids	Diterpenoids	M+H, M+Na	C20H26O5	44.3	31.2	-5.72358	255.802	250.752	247.422	213.356	226.963	245.357	255.048	249.419	240.377	257.168	247.826	289.898	230.86	248.016	243.726
9.96_339.1211m/z	339.121	9.96217	pos	Laurifolin (flavonoid)	LMPK12110421	Lipids and lipid-like molecules	Polyketides	Flavonoids	M+H-H2O	C20H20O6	44.3	30.5	-4.39056	54.3653	51.8896	56.7136	70.1427	57.3508	64.4026	55.8481	65.2931	55.422	46.2392	54.1702	53.1259	44.2415	46.454	45.6767
0.63_342.1149n	381.079	0.632733	pos	Lactulose	916	Organic oxygen compounds	Organooxygen compounds	Carbohydrates and carbohydrate conjugates	M+Na, M+K	C12H22O11	44.2	36.4	-3.74425	6758.85	6071.63	5896.96	5782.68	5386.62	5435.91	6020.58	5994.16	6037.57	5972.4	6162.78	6263.76	6000.92	5990.54	6081.99
10.24_283.2031m/z	283.203	10.2386	pos	5-(1-oxopropan-2-yl)isolongifol-5-ene	LMPR0103500011	Lipids and lipid-like molecules	Prenol lipids	Isoprenoids	M+Na	C18H28O	44.2	26.1	-0.466464	43.3033	45.0433	43.9249	42.5541	40.4244	44.8905	57.1999	54.8904	60.0103	35.2862	38.3354	44.2304	37.3112	44.8107	34.3283
10.25_324.0990n	307.096	10.2523	pos	4-hydroxy-3-(4-hydroxy-3-oxo-1-phenylbutyl)-2H-chromen-2-one	HMDB0140993	Phenylpropanoids and polyketides	Coumarins and derivatives	Hydroxycoumarins	M+H-H2O, M+Na, M+H	C19H16O5	44.2	31.4	-2.36209	1177.58	1114.46	1088.59	1155.84	1178.37	1112.24	1134.28	1193.18	1156.21	916.349	948.813	953.03	969.398	919.957	954.273
2.43_387.0926m/z	387.093	2.43348	neg	6-{[3-(2,4-dihydroxy-5-methoxyphenyl)propanoyl]oxy}-3,4,5-trihydroxyoxane-2-carboxylic acid	HMDB0128042	Organic oxygen compounds	Organooxygen compounds	Carbohydrates and carbohydrate conjugates	M-H	C16H20O11	44.2	36.6	-1.72568	15.2975	11.1671	13.249	11.9506	14.9657	12.361	12.9495	14.4214	13.4076	14.9649	17.0033	16.8983	16.7335	14.5448	15.3313
2.88_415.0668m/z	415.067	2.87828	neg	Stemonone	LMPK12060076	Lipids and lipid-like molecules	Polyketides	Flavonoids	M+FA-H	C19H14O8	44.2	30.4	-0.600371	23.6116	20.36	25.0018	0.965284	1.68442	0.877816	2.38073	1.122	1.82383	47.2642	47.1648	50.3655	47.4952	47.3741	47.3231
3.35_669.1455m/z	669.145	3.35158	neg	2''-O-Feruloylorientin	LMPK12110514	Lipids and lipid-like molecules	Polyketides	Flavonoids	M+FA-H	C31H28O14	44.2	41.4	-1.00804	85.362	88.2239	73.5199	108.768	90.5762	89.3056	89.6695	102.294	90.5619	70.2663	73.8928	69.2055	75.2019	68.4901	63.7076
3.65_616.1611m/z	616.161	3.64855	pos	Tinctormine	LMPK12120407	Lipids and lipid-like molecules	Polyketides	Flavonoids	M+Na	C27H31NO14	44.2	32.7	-4.41688	20.4706	18.3555	20.744	32.5194	38.3586	34.5068	30.5552	32.3779	35.9119	10.6304	12.3183	12.7155	12.8709	13.6865	12.0294
3.90_474.0800n	473.073	3.89722	neg	Chicoric acid	HMDB0002375	Organic acids and derivatives	Carboxylic acids and derivatives	Tetracarboxylic acids and derivatives	M-H, 2M-H	C22H18O12	44.2	22.4	0.403615	7175.65	7250.86	7026.1	9340.74	9006.97	9485.79	8915.3	8871.4	9159.23	4417.84	4582.21	4231.04	4374.5	4417.3	4307.96
4.18_655.1663m/z	655.166	4.1842	neg	4'-O-Methylcarthamidin 7-(2-p-coumaroylglucoside)	LMPK12140617	Lipids and lipid-like molecules	Polyketides	Flavonoids	M+FA-H	C31H30O13	44.2	30	-0.939869	547.751	509.233	514.468	761.376	761.876	785.622	732.713	782.074	772.503	256.779	262.137	249.318	253.629	254.426	264.658
4.33_525.2323m/z	525.232	4.3342	neg	11-Oxo-androsterone glucuronide	HMDB0010338	Lipids and lipid-like molecules	Steroids and steroid derivatives	Steroidal glycosides	M+FA-H	C25H36O9	44.2	34.3	-3.78597	46.634	44.9633	55.5997	55.9465	56.9858	43.8811	53.2264	48.2181	47.3043	42.0623	37.3909	44.4405	42.6873	38.5463	40.1991
4.40_519.0913m/z	519.091	4.40017	pos	4'-O-Methyl-(-)-epicatechin 3'-O-glucuronide	HMDB0041674	Phenylpropanoids and polyketides	Flavonoids	Flavonoid glycosides	M+K	C22H24O12	44.2	31.7	2.83097	354.22	306.893	302.845	105.732	96.9357	102.339	101.287	88.1442	100.31	566.725	580.899	574.467	564.597	583.566	571.832
5.23_347.1101m/z	347.11	5.22678	pos	2-Acetyl-6-(3-acetyl-2,4,6-trihydroxy-5-methylphenyl)-3-hydroxy-6-methyl-2,4-cyclohexadien-1-one	70975	Unclassified	Unclassified	Unclassified	M+H	C18H18O7	44.2	40.7	-6.88879	15.6007	14.884	15.6275	16.4946	14.5982	13.6505	14.8376	14.8079	14.9219	13.0858	16.4769	14.7722	16.4754	15.7327	15.4117
5.25_376.1000m/z	376.1	5.25478	pos	6''-O-Acetylholocalin	HMDB0036331	Organic oxygen compounds	Organooxygen compounds	Carbohydrates and carbohydrate conjugates	M+Na	C16H19NO8	44.2	26	-0.718621	37.1754	39.6394	43.7803	51.004	56.3932	55.1548	49.6731	53.7805	53.8594	52.9818	52.0931	54.9332	54.2226	61.0306	58.4555
5.39_505.1703m/z	505.17	5.39063	neg	Diosbulbinoside D	HMDB0030084	Organoheterocyclic compounds	Naphthopyrans	Unclassified	M-H	C25H30O11	44.2	32.5	-2.49137	161.951	170.465	174.767	205.821	206.68	209.212	190.5	226.136	213.617	128.599	132.902	132.705	137.744	134.595	141.007
5.56_469.3287m/z	469.329	5.55943	pos	13'-Carboxy-gamma-tocopherol	HMDB0012557	Lipids and lipid-like molecules	Prenol lipids	Quinone and hydroquinone lipids	M+Na	C28H46O4	44.2	42	-0.199689	37.9036	36.5643	32.9803	11.4072	15.8882	22.3945	15.2046	23.6939	14.3092	42.5267	56.5832	41.4414	42.8707	33.7967	33.5932
5.59_293.0787m/z	293.079	5.58677	pos	(S)-4'-Hydroxy-4-methoxydalbergione	LMPK12100073	Lipids and lipid-like molecules	Polyketides	Flavonoids	M+Na	C16H14O4	44.2	38.2	1.0819	38.5506	36.8985	41.0388	36.4509	37.6238	42.0495	38.9901	45.5122	37.8292	34.5099	39.6859	33.5759	34.7819	42.4888	44.8229
6.16_361.0904m/z	361.09	6.16423	pos	3,4,5-trihydroxy-6-{4-[(1Z)-2-methyl-3-oxoprop-1-en-1-yl]phenoxy}oxane-2-carboxylic acid	HMDB0133628	Organic oxygen compounds	Organooxygen compounds	Carbohydrates and carbohydrate conjugates	M+Na	C16H18O8	44.2	37.3	2.93713	11.9351	10.8929	14.0789	13.08	13.2043	14.1103	14.3547	14.062	13.641	11.9979	12.3844	9.67559	11.1151	14.053	13.0598
6.90_549.1006m/z	549.101	6.90018	pos	3,4,5-trihydroxy-6-({3,5,6-trihydroxy-2-[3-hydroxy-4-(methoxymethyl)phenyl]-3,4-dihydro-2H-1-benzopyran-7-yl}oxy)oxane-2-carboxylic acid	HMDB0127857	Phenylpropanoids and polyketides	Flavonoids	Flavonoid glycosides	M+K	C23H26O13	44.2	25.3	0.110878	233.574	220.372	208.357	442.557	363.061	185.269	197.66	193.74	171.565	192.099	197.715	203.077	190.648	150.091	188.199
7.24_671.1369m/z	671.137	7.23867	pos	(R)-Skyrin 2-xyloside	91464	Unclassified	Unclassified	Unclassified	M+H	C35H26O14	44.2	37.6	-3.86943	1301.41	1252.3	1181.11	491.386	354.8	449.355	497.835	344.798	373.606	2211.47	2289.28	2315.89	1876.61	2106.96	2192.54
7.39_297.1092m/z	297.109	7.38715	pos	Tyrosyl-Aspartate	HMDB0029101	Organic acids and derivatives	Carboxylic acids and derivatives	Amino acids, peptides, and analogues	M+H	C13H16N2O6	44.2	29.4	3.54862	115.475	119.366	116.092	156.897	160.756	125.862	120.127	125.659	126.891	114.673	113.544	109.887	109.61	111.445	109.015
7.97_299.0922m/z	299.092	7.97213	neg	Dalbergichromene	LMPK12100078	Lipids and lipid-like molecules	Polyketides	Flavonoids	M+FA-H	C16H14O3	44.2	29.8	-1.17119	24.0326	28.5573	30.7929	31.1399	32.622	30.6104	25.4183	28.8395	27.1838	23.7526	25.0235	25.5666	23.3779	24.0452	23.8684
8.00_317.1733m/z	317.173	8.00012	pos	3-{2-[5-(3,3-dimethyloxiran-2-yl)-3-methylpent-2-en-1-yl]-3,4-dihydroxyphenyl}propanoic acid	HMDB0134969	Phenylpropanoids and polyketides	Phenylpropanoic acids	Unclassified	M+H-H2O	C19H26O5	44.2	29.5	-4.2527	125.395	157.614	163.814	142.442	166.393	168.549	178.548	180.81	176.778	115.495	151.801	146.226	166.361	163.977	161.166
8.05_675.2269m/z	675.227	8.05313	neg	Acacetin 7-[2'''-(2-methylbutyryl)rutinoside]	LMPK12110454	Lipids and lipid-like molecules	Polyketides	Flavonoids	M-H	C33H40O15	44.2	43.6	-3.76188	13.4136	16.3171	10.5372	9.95945	9.34392	10.6987	9.59716	11.9612	8.47156	16.8945	17.1704	17.1683	16.6548	14.5938	17.6531
8.49_369.0970m/z	369.097	8.4921	neg	3,4,5-trihydroxy-6-(2-oxo-1,2-diphenylethoxy)oxane-2-carboxylic acid	HMDB0135189	Phenylpropanoids and polyketides	Stilbenes	Stilbene glycosides	M-H2O-H	C20H20O8	44.2	32.5	-2.609	481.49	498.011	484.865	549.769	556.973	555.284	548.765	581.679	545.682	408.478	409.958	402.48	399.448	393.449	395.669
9.22_345.1695m/z	345.17	9.22457	neg	Gibberellin A44 diacid	LMPR0104170008	Lipids and lipid-like molecules	Prenol lipids	Isoprenoids	M-H2O-H	C20H28O6	44.2	33	-3.41845	240.033	237.978	242.694	203.13	210.645	221.766	232.372	231.576	232.856	254.824	275.65	301.979	262.771	268.612	244.772
9.63_311.0912m/z	311.091	9.62953	neg	3,5-Dihydroxy-7-methoxy-6,8-dimethylflavone	LMPK12111647	Lipids and lipid-like molecules	Polyketides	Flavonoids	M-H	C18H16O5	44.2	33.2	-4.29191	27.2945	31.0241	30.9778	31.7928	31.6983	31.61	32.5376	33.2306	31.6351	29.0653	30.7874	30.1056	30.4248	28.9646	27.2428
9.93_345.2027m/z	345.203	9.92802	neg	N-Acetylisoleucine	HMDB0061684	Organic acids and derivatives	Carboxylic acids and derivatives	Amino acids, peptides, and analogues	2M-H	C8H15NO3	44.2	23.5	-1.11516	11.077	13.6415	12.5605	10.2794	10.9679	9.05852	8.20829	8.17842	9.16934	9.26685	12.1517	12.5124	10.1769	9.9327	8.81326
10.05_479.1657m/z	479.166	10.0477	pos	3,4,5-trihydroxy-6-{3-[(1E)-5-oxo-7-phenylhept-1-en-1-yl]phenoxy}oxane-2-carboxylic acid	HMDB0133940	Phenylpropanoids and polyketides	Diarylheptanoids	Linear diarylheptanoids	M+Na	C25H28O8	44.1	42.8	-4.23772	29.1028	20.5785	19.4474	12.6146	9.82196	11.9252	14.9208	10.5246	11.2604	24.1392	22.4141	21.8676	19.4783	25.3583	22.3107
10.17_299.1969m/z	299.197	10.1703	pos	(E,E)-11,13-Octadecadien-9-ynoic acid	HMDB0034382	Lipids and lipid-like molecules	Fatty Acyls	Fatty acids and conjugates	M+Na	C18H28O2	44.1	29.6	-4.6921	123.214	109.813	111.191	130.266	120.872	125.893	134.113	139.885	140.631	82.2502	98.3747	94.5475	79.4411	93.7008	87.3922
10.67_377.1556m/z	377.156	10.6741	pos	Propofol glucuronide	HMDB0060933	Organic oxygen compounds	Organooxygen compounds	Carbohydrates and carbohydrate conjugates	M+Na	C18H26O7	44.1	38.5	-4.22968	10.5587	10.5144	8.93091	10.1242	12.0477	11.0347	10.7587	12.0865	13.4859	10.3733	10.0716	9.99458	7.72843	7.63042	10.4343
3.37_565.2394m/z	565.239	3.36525	neg	26,26,26,27,27,27-hexafluoro-1alpha,25-dihydroxy-23,23,24,24-tetradehydrovitamin D3 / 26,26,26,27,27,27-hexafluoro-1alpha,25-dihydroxy-23,23,24,24-tetradehydrocholecalciferol	LMST03020080	Lipids and lipid-like molecules	Sterol Lipids	Secosteroids	M+FA-H	C27H34F6O3	44.1	35.8	0.0367145	44.1585	38.1431	39.1166	37.4239	44.0006	42.1755	42.4241	44.7113	40.1054	46.4	40.9347	41.8493	47.0858	43.1831	43.0328
4.31_495.1138m/z	495.114	4.30703	neg	3,4,5-trihydroxy-6-[3-(3,5,7-trihydroxy-3,4-dihydro-2H-1-benzopyran-2-yl)phenoxy]oxane-2-carboxylic acid	HMDB0127740	Phenylpropanoids and polyketides	Flavonoids	Flavonoid glycosides	M+FA-H	C21H22O11	44.1	26.5	-1.35743	254.187	245.188	277.702	245.767	243.82	254.101	241.511	251.07	235.469	236.51	256.183	268.991	247.642	242.984	258.719
4.66_219.0999m/z	219.1	4.65832	pos	2-Ethoxyethanol	HMDB0031213	Organic oxygen compounds	Organooxygen compounds	Ethers	2M+K	C4H10O2	44.1	26	3.49551	11.5604	11.987	12.7909	15.8295	15.0306	15.6584	17.3872	15.8704	15.5408	12.7004	14.2758	13.3027	13.3108	14.4582	12.0237
4.86_191.0332m/z	191.033	4.86165	pos	1-oxo-1H-isochromene-3-carboxylic acid	HMDB0128616	Phenylpropanoids and polyketides	Isocoumarins and derivatives	Unclassified	M+H	C10H6O4	44.1	33.7	-3.75417	19.045	11.5084	12.524	9.29867	7.63858	7.85486	9.09166	10.8963	9.62468	20.0567	27.4424	25.6271	23.5835	29.7748	29.5819
4.86_955.2871m/z	955.287	4.8645	neg	4'-O-methyl-(-)-epicatechin-5-O-beta-glucuronide	HMDB0029181	Phenylpropanoids and polyketides	Flavonoids	Flavonoid glycosides	2M-H	C23H26O11	44.1	29.6	-0.722052	4.73746	7.34774	5.41875	4.46055	2.80116	3.76038	3.21749	3.61306	2.64112	18.9887	12.7505	17.0169	13.7206	15.5435	15.3652
5.64_177.0885m/z	177.088	5.64143	pos	5,7-nonadienoic acid	LMFA01030450	Lipids and lipid-like molecules	Fatty Acyls	Fatty Acids and Conjugates	M+Na	C9H14O2	44.1	27.6	-0.755369	13.8372	11.6076	12.294	11.731	12.1747	10.6357	11.5282	9.74123	9.80172	13.3285	13.9133	13.7616	13.2691	15.8811	14.8708
5.75_493.1096m/z	493.11	5.75175	pos	Pongamoside B	LMPK12110057	Lipids and lipid-like molecules	Polyketides	Flavonoids	M+Na	C24H22O10	44.1	39.5	-2.0442	804.165	742.845	652.241	732.073	780.575	689.498	723.578	681.366	691.941	571.358	570.349	541.226	617.249	586.784	573.403
5.86_423.1646m/z	423.165	5.85627	neg	Taraxinic acid glucosyl ester	HMDB0035249	Lipids and lipid-like molecules	Prenol lipids	Terpene lactones	M-H	C21H28O9	44.1	31.4	-3.40337	212.266	204.297	186.523	334.669	494.605	385.941	351.675	322.073	302.009	20.7699	25.7976	20.386	24.9015	19.5425	20.272
5.90_311.0900m/z	311.09	5.90392	pos	11-Methoxyyangonin	HMDB0030740	Phenylpropanoids and polyketides	Kavalactones	Unclassified	M+Na	C16H16O5	44.1	29.5	3.33193	46.1615	45.3032	47.7105	57.704	54	51.3107	52.9037	54.9321	53.9416	43.3363	40.5874	36.8137	37.857	32.9494	36.9911
6.25_707.1604n	725.194	6.24657	pos	p-Coumaroyl vitisin A	HMDB0029239	Phenylpropanoids and polyketides	Cinnamic acids and derivatives	Hydroxycinnamic acids and derivatives	M+NH4, M+Na	C35H31O16+	44.1	28.3	-1.1687	491.767	475.837	457.878	610.101	629.382	581.921	581.783	658.201	589.752	175.136	170.78	170.679	182.38	172.837	176.857
6.43_295.0586m/z	295.059	6.43072	pos	Naringenin	LMPK12140001	Lipids and lipid-like molecules	Polyketides	Flavonoids	M+Na	C15H12O5	44.1	31.5	3.1801	66.6953	73.6698	69.2336	90.7787	81.9029	78.8723	83.5832	85.9601	81.5083	56.7796	55.6061	58.7932	58.4105	56.7748	55.6809
7.04_531.2157m/z	531.216	7.03568	pos	Hydroxyfluoroprednisolone butyrate	HMDB0061149	Lipids and lipid-like molecules	Steroids and steroid derivatives	Pregnane steroids	M+Na	C27H34F2O7	44.1	41.1	-1.4533	10.3956	10.7435	9.14226	8.25739	9.46376	9.42744	8.69274	9.57646	8.26751	11.1981	12.293	12.6974	12.8822	11.773	13.9707
7.52_317.1380m/z	317.138	7.52215	pos	4-Hydroxy-5,7,4'-trimethoxyflavan	47389	Lipids and lipid-like molecules	Polyketides	Flavonoids	M+H	C18H20O5	44.1	28.8	-1.24943	74.6759	74.3621	75.4567	62.3601	66.0429	72.1863	67.3616	69.1928	68.3913	95.6935	113.294	92.4845	96.0097	91.9119	93.1605
7.66_340.0909n	341.099	7.65865	pos	Vulgaxanthin-II	67072	Organic acids and derivatives	Carboxylic acids and derivatives	Tetracarboxylic acids and derivatives	M+H-H2O, M+H	C14H16N2O8	44.1	29.1	0.772315	124.308	127.352	123.489	138.642	133.105	142.537	132.476	133.361	132.449	115.977	137.265	125.038	116.567	128.129	125.804
7.69_317.1741m/z	317.174	7.68597	pos	3-[2-(3,7-dimethylocta-2,6-dien-1-yl)-3,4,6-trihydroxyphenyl]propanoic acid	HMDB0134970	Lipids and lipid-like molecules	Prenol lipids	Quinone and hydroquinone lipids	M+H-H2O	C19H26O5	44.1	25.4	-1.8037	88.5752	114.331	121.029	116.723	132.859	137.255	137.645	149.915	135.482	77.4459	107.019	110.872	102.499	101.511	97.3094
8.03_372.1433m/z	372.143	8.02728	pos	Dinklagin B	LMPK12110427	Lipids and lipid-like molecules	Polyketides	Flavonoids	M+NH4	C20H18O6	44.1	28.6	-2.54511	11.1744	14.2126	19.7095	26.0747	27.2157	29.7953	32.3254	32.5011	36.9235	34.1224	38.1538	35.2008	37.1369	33.8301	37.9904
8.24_315.1250m/z	315.125	8.23553	neg	4-tert-Butylphenyl salicylate	HMDB0041314	Phenylpropanoids and polyketides	Depsides and depsidones	Unclassified	M+FA-H	C17H18O3	44.1	29.3	4.52559	34.9729	42.4274	38.1349	39.9885	45.468	40.0144	44.459	46.6855	40.1842	38.6078	43.7562	41.3028	39.5996	35.6689	41.4031
8.25_296.1046n	297.112	8.24577	pos	1-(4-Hydroxy-3-methoxyphenyl)-5-(4-hydroxyphenyl)-1,4-pentadien-3-one	95380	Phenylpropanoids and polyketides	Cinnamic acids and derivatives	Hydroxycinnamic acids and derivatives	M+H, M+Na	C18H16O4	44.1	28.9	-1.03688	126.32	113.882	129.463	116.641	133.63	75.2671	82.3743	87.4906	84.5082	112.376	178.543	168.688	190.61	217.135	189.453
8.50_331.1546m/z	331.155	8.50475	pos	Fragransol B	89348	Phenylpropanoids and polyketides	2-arylbenzofuran flavonoids	Unclassified	M+H	C19H22O5	44.1	36.7	1.95775	370.838	353.941	350.848	408.522	399.396	410.704	441.557	432.112	419.044	306.962	321.003	295.748	338.185	292.086	311.58
8.71_311.0927m/z	311.093	8.70958	pos	5,7-Dihydroxy-2-(4-hydroxyphenyl)-3-methoxy-6,8-dimethyl-4H-1-benzopyran-4-one	LMPK12112687	Lipids and lipid-like molecules	Polyketides	Flavonoids	M+H-H2O	C18H16O6	44.1	32.3	4.11398	1877.15	1753.44	1706.82	2016.14	1927.37	1668.78	1798.3	1783.41	1717.68	1527.84	1562.84	1537.3	1473	1425.76	1509.62
9.32_361.2003m/z	361.2	9.31905	neg	Cortisol	HMDB0000063	Lipids and lipid-like molecules	Steroids and steroid derivatives	Hydroxysteroids	M-H	C21H30O5	44.1	35.2	-4.77748	246.805	247.147	274.01	299.229	298.056	194.102	203.194	209.549	206.308	292.979	253.114	243.04	264.637	259.89	245.988
9.37_285.1483m/z	285.148	9.37305	neg	2-Polyprenyl-3-methyl-5-hydroxy-6-methoxy-1,4-benzoquinone	HMDB0060352	Lipids and lipid-like molecules	Prenol lipids	Quinone and hydroquinone lipids	M-H2O-H	C18H24O4	44.1	31.9	-4.28998	45.6982	50.7705	44.4479	47.0368	38.479	40.4551	51.6613	47.5318	50.8012	52.6545	46.3832	51.4224	56.2469	55.0689	49.0995
9.73_329.1402m/z	329.14	9.7267	neg	16-Oxoestrone	HMDB0000372	Lipids and lipid-like molecules	Steroids and steroid derivatives	Estrane steroids	M+FA-H	C18H20O3	44.1	29.8	2.82256	219.801	246.414	222.613	240.195	249.061	269.787	261.603	282.984	277.336	204.673	194.04	202.634	183.945	192.429	199.902
1.73_551.1041m/z	551.104	1.73135	neg	Quercetin 3-(6''-acetylglucoside)	HMDB0037366	Phenylpropanoids and polyketides	Flavonoids	Flavonoid glycosides	M+FA-H	C23H22O13	44	27.9	-0.361016	152.366	138.076	144.636	207.114	224.369	208.951	197.123	222.66	210.699	83.5241	98.0347	81.7002	84.3007	88.9195	81.811
10.08_429.1983m/z	429.198	10.075	pos	Pyridinoline	HMDB0000851	Organic acids and derivatives	Carboxylic acids and derivatives	Amino acids, peptides, and analogues	M+H	C18H28N4O8	44	30.3	0.773614	16.1666	15.4928	16.0341	28.032	23.2934	21.1868	19.0498	24.6878	24.1985	10.2759	8.16897	8.46174	13.2009	5.93975	5.53945
10.27_241.1211m/z	241.121	10.266	pos	Navenone C	71506	Unclassified	Unclassified	Unclassified	M+H	C16H16O2	44	37.4	-4.97621	14.457	15.5937	19.0712	14.8584	17.4609	19.1949	17.3684	18.837	18.4081	15.6593	13.5422	14.6457	17.2466	15.5954	14.9898
10.70_518.3190m/z	518.319	10.7014	pos	Isopentyl beta-D-glucoside	HMDB0034750	Lipids and lipid-like molecules	Fatty Acyls	Fatty acyl glycosides	2M+NH4	C11H22O6	44	27.5	3.70124	41.7005	37.1647	37.0354	44.88	58.7269	62.7604	55.4968	44.2574	55.4228	17.2738	7.09724	15.9026	15.254	19.1908	13.5138
11.19_325.1430m/z	325.143	11.1919	pos	1-(2,5-dihydro-6,8-dihydroxy-3-methyl-1-benzoxepin-7-yl)-3-phenyl-1-propanone	LMPK12120501	Lipids and lipid-like molecules	Polyketides	Flavonoids	M+H	C20H20O4	44	29.8	-1.39025	1261.12	1181.12	1062.85	1137.81	1231.5	1094.67	1192.72	1213.26	1145.85	999.35	989.839	975.966	962.33	938.457	962.707
11.58_253.1571m/z	253.157	11.5849	pos	Pentyl octanoate	LMFA07010992	Lipids and lipid-like molecules	Fatty Acyls	Fatty esters	M+K	C13H26O2	44	25.5	3.01497	159.247	141.51	132.905	147.526	133.754	124.892	125.9	127.795	127.103	123.027	160.61	122.606	122.76	137.153	130.61
11.79_326.1511n	327.158	11.7871	pos	1,2-Dihydrodehydroguaiaretic acid	HMDB0036409	Benzenoids	Naphthalenes	Naphthols and derivatives	M+H, M+NH4, M+Na, 2M+K, 2M+NH4, 2M+Na, M+K	C20H22O4	44	27.3	-2.10068	22713.6	20885.5	19687.5	15193.9	16414.1	16658.5	17455.6	18075.8	18170.9	21207.4	20307.4	21405.9	19809.2	21174.4	20469.1
11.94_304.2370n	305.244	11.9397	pos	Sodium oleate	72401	Unclassified	Unclassified	Unclassified	M+H, M+Na	C18H33NaO2	44	27.3	-2.70519	291.5	298.77	279.626	313.618	354.277	353.208	366.772	378.117	385.207	192.883	175.927	217.851	198.5	233.087	257.596
12.32_257.1877m/z	257.188	12.3155	pos	4,6,11-hexadecatrienal	LMFA06000096	Lipids and lipid-like molecules	Fatty Acyls	Fatty aldehydes	M+Na	C16H26O	44	33	0.563286	19.8962	20.5441	31.161	20.6002	19.7996	23.2514	27.2249	23.6188	25.9769	24.0568	17.7881	22.6935	20.9518	25.8404	24.1336
12.69_249.1255m/z	249.126	12.6913	pos	Valyl-Methionine	HMDB0029133	Organic acids and derivatives	Carboxylic acids and derivatives	Amino acids, peptides, and analogues	M+H	C10H20N2O3S	44	32	-4.86729	57.696	47.3477	42.5633	55.2851	34.5535	29.0493	51.326	33.9744	46.0911	43.1617	61.3638	66.8558	44.9965	75.3563	44.1091
2.30_228.0638n	227.056	2.29848	neg	3-(2,4,5-trihydroxy-3-methoxyphenyl)propanoic acid	HMDB0125596	Lipids and lipid-like molecules	Prenol lipids	Quinone and hydroquinone lipids	M-H, 2M-H	C10H12O6	44	25.1	1.67438	68.0546	58.4956	61.59	58.5714	51.8388	53.2399	54.4985	47.9588	46.5407	68.2046	67.8306	65.1968	64.8662	73.7143	69.5446
2.68_313.0895m/z	313.09	2.67795	pos	Osmundalin	HMDB0031304	Organooxygen compounds	Carbohydrates and carbohydrate conjugates	Glycosyl compounds	M+Na	C12H18O8	44	30.1	0.521725	25.9514	21.9771	25.2755	18.949	21.9095	17.0112	15.613	19.1169	19.7157	15.1877	20.9408	20.2531	21.0204	19.2388	23.5347
2.97_468.1709m/z	468.171	2.97195	neg	Neolinustatin	HMDB0038482	Organooxygen compounds	Carbohydrates and carbohydrate conjugates	Glycosyl compounds	M+FA-H	C17H29NO11	44	31.9	-3.28149	14.9682	13.1877	13.0413	17.8066	17.7004	18.0015	18.6812	19.4533	19.1425	11.2231	12.5832	10.5019	12.0728	11.4894	12.8396
3.12_479.0636m/z	479.064	3.11977	neg	3-{7-[(6-carboxy-3,4,5-trihydroxyoxan-2-yl)oxy]-3-hydroxy-5-sulfino-3,4-dihydro-2H-1-benzopyran-2-yl}benzen-1-olate	HMDB0127814	Phenylpropanoids and polyketides	Flavonoids	Flavonoid glycosides	M-H2O-H	C21H22O12S	44	41	-3.53095	17.1444	16.3232	17.0295	23.1459	26.9651	24.2948	26.2196	33.4677	31.5433	5.6367	6.00337	5.96543	7.19887	7.12838	7.10369
3.52_227.0931m/z	227.093	3.51558	neg	Peperinic acid	HMDB0038181	Organoheterocyclic compounds	Benzofurans	Unclassified	M+FA-H	C10H14O3	44	24.7	3.09202	502.29	496.786	505.358	241.218	164.273	190.843	176.418	131.662	120.27	795.673	727.306	745.496	713.632	716.73	774.762
3.59_358.0683n	359.076	3.5939	pos	Dalpalatin	LMPK12050424	Lipids and lipid-like molecules	Polyketides	Flavonoids	M+H, M+NH4, M+Na	C18H14O8	44	28.3	-1.55186	1409.31	1352.25	1347.63	424.255	411.786	415.319	434.155	421.224	427.053	2436.27	2526.99	2497.44	2419.07	2514.94	2554.06
3.97_417.0812m/z	417.081	3.96555	neg	Herbacetin 8-butyrate	LMPK12113166	Lipids and lipid-like molecules	Polyketides	Flavonoids	M+FA-H	C19H16O8	44	27.1	-4.11204	87.4567	87.3587	89.3481	142.841	132.311	137.648	135.872	154.712	157.527	43.3939	46.4036	40.1214	46.1133	43.1538	41.8019
4.21_361.0899m/z	361.09	4.21102	pos	3-O-p-Coumaroylquinic acid	HMDB0029681	Organic oxygen compounds	Organooxygen compounds	Alcohols and polyols	M+Na	C16H18O8	44	32.1	1.50493	30.8752	28.1288	32.4752	37.0582	35.0827	34.4619	38.2357	35.869	37.3961	34.534	33.6436	32.3436	30.7896	31.6211	33.1909
4.62_763.1505m/z	763.15	4.62	neg	6-{[8-(5,7-dihydroxy-4-oxo-2-phenyl-3,4-dihydro-2H-1-benzopyran-3-yl)-2-(3,4-dihydroxyphenyl)-5-hydroxy-4-oxo-3,4-dihydro-2H-1-benzopyran-7-yl]oxy}-3,4,5-trihydroxyoxane-2-carboxylic acid	HMDB0129232	Phenylpropanoids and polyketides	Flavonoids	Biflavonoids and polyflavonoids	M+FA-H	C36H30O16	44	33.5	-1.51969	200.044	191.015	181.052	135.121	103.115	130.93	134.146	111.956	115.423	317.457	311.759	313.099	309.18	324.867	329.114
5.84_763.1528m/z	763.153	5.8426	neg	6-(4-{3-[5,7-dihydroxy-2-(3-hydroxyphenyl)-4-oxo-3,4-dihydro-2H-1-benzopyran-8-yl]-5,7-dihydroxy-4-oxo-3,4-dihydro-2H-1-benzopyran-2-yl}phenoxy)-3,4,5-trihydroxyoxane-2-carboxylic acid	HMDB0129222	Phenylpropanoids and polyketides	Flavonoids	Biflavonoids and polyflavonoids	M+FA-H	C36H30O16	44	36.2	1.73912	41.2813	46.8835	28.9096	42.224	33.67	26.0047	29.2709	31.2941	20.9831	54.392	55.3001	47.7303	54.9556	50.7914	55.9986
6.27_481.2388m/z	481.239	6.2739	pos	[6]-Gingerdiol 4'-O-beta-D-glucopyranoside	HMDB0036122	Organic oxygen compounds	Organooxygen compounds	Carbohydrates and carbohydrate conjugates	M+Na	C23H38O9	44	43.7	-4.38417	11.0684	11.0031	12.8502	10.2104	10.668	11.1069	12.8508	10.8945	9.74546	15.8771	12.1349	11.4124	12.2463	12.3906	12.6956
7.23_691.2224m/z	691.222	7.22852	neg	meta-O-Dealkylated flecainide lactam	HMDB0060832	Benzenoids	Benzene and substituted derivatives	Benzoic acids and derivatives	2M-H	C15H17F3N2O4	44	25.6	2.34289	25.8606	23.7522	25.8936	21.7017	18.8181	31.7477	33.1723	39.1148	29.387	32.0032	28.0558	27.6374	27.3552	26.0764	31.9593
7.55_715.3522m/z	715.352	7.55317	neg	Prednisone	HMDB0014773	Lipids and lipid-like molecules	Steroids and steroid derivatives	Hydroxysteroids	2M-H	C21H26O5	44	37.9	4.75329	26.2734	27.716	30.042	18.2376	15.264	17.834	19.0162	18.315	19.0702	51.7789	57.1152	53.632	54.6494	52.2068	58.9845
7.86_709.2704m/z	709.27	7.86065	neg	2',7-Dihydroxy-4'-methoxy-8-prenylflavan 2',7-diglucoside	HMDB0036400	Phenylpropanoids and polyketides	Flavonoids	Flavonoid glycosides	M+FA-H	C33H44O14	44	42.4	-1.34836	6.4079	9.73395	6.73345	9.32352	10.5643	11.8797	14.9005	14.0547	11.7257	4.8089	6.13108	5.94406	6.38418	6.72744	5.41963
8.46_372.1200n	355.117	8.46375	pos	6-(2,4-dihydroxyphenyl)-2-(2,6-dihydroxyphenyl)-6-hydroxy-4-methylcyclohex-3-ene-1-carboxylic acid	HMDB0126477	Benzenoids	Phenols	Benzenediols	M+H-H2O, M+Na, M+NH4	C20H20O7	44	31.5	-2.41421	535.276	517.546	538.098	626.311	606.635	598.138	634.725	626.545	618.776	378.308	362.372	376.174	374.326	354.299	366.863
8.98_299.1257m/z	299.126	8.98273	pos	Acetylpterosin C	HMDB0030764	Benzenoids	Indanes	Indanones	M+Na	C16H20O4	44	32.8	1.08115	17.8555	21.344	22.9069	22.9934	21.0013	24.2795	21.9496	22.8018	21.795	21.1293	23.5407	22.6876	22.5864	24.4892	21.1149
9.02_231.1361m/z	231.136	9.02372	pos	(5alpha,8beta,9beta)-5,9-Epoxy-3,6-megastigmadien-8-ol	HMDB0034672	Organoheterocyclic compounds	Benzopyrans	Unclassified	M+Na	C13H20O2	44	25.5	2.60206	55.7415	53.8592	50.1747	84.8065	84.1445	89.5028	131.358	73.8963	166.757	1.22651	1.91797	2.34917	5.3065	0.671446	10.7709
2.09_163.0379m/z	163.038	2.09365	pos	3-HYDROXYCOUMARIN	44078	Unclassified	Unclassified	Unclassified	M+H	C9H6O3	43.9	34.8	-6.33409	9.73064	11.9588	11.327	15.5253	15.0701	14.7978	14.6988	17.6472	16.9825	7.3175	8.52258	8.98005	8.94089	7.5992	7.59285
2.09_424.0699m/z	424.07	2.09365	pos	{2-hydroxy-5-[3-(4-methoxy-1-benzofuran-5-yl)-3-oxopropanoyl]phenyl}oxidanesulfonic acid	HMDB0129391	Phenylpropanoids and polyketides	Linear 1,3-diarylpropanoids	Chalcones and dihydrochalcones	M+NH4	C18H14O9S	43.9	34.4	0.607524	25.3892	16.3966	11.8744	17.5573	16.5656	15.5834	15.7421	16.3456	14.6897	3.5267	2.21696	3.97411	1.92059	1.92203	2.88734
2.43_231.1688m/z	231.169	2.43463	pos	Valyl-Leucine	86023	Organic acids and derivatives	Carboxylic acids and derivatives	Amino acids, peptides, and analogues	M+H	C11H22N2O3	43.9	32.1	-6.48766	22.7066	17.6674	18.5949	0	0	0	0	0	0	36.7115	40.4726	40.0754	38.2516	41.1246	43.3221
2.91_312.1214n	295.118	2.91327	pos	3,4,5-trihydroxy-6-(3-phenylpropoxy)oxane-2-carboxylic acid	HMDB0135312	Lipids and lipid-like molecules	Fatty Acyls	Fatty acyl glycosides	M+H-H2O, M+H, M+NH4	C15H20O7	43.9	29.3	1.64859	63.4342	72.7604	72.7025	79.4896	76.6152	80.5794	80.2517	82.2633	88.3551	73.6401	81.3168	79.4728	77.0839	75.523	79.6208
3.17_443.1192m/z	443.119	3.17393	neg	Taraxacoside	HMDB0030055	Organic oxygen compounds	Organooxygen compounds	Carbohydrates and carbohydrate conjugates	M+FA-H	C18H22O10	43.9	31.2	-0.629796	16.2274	16.0472	14.9687	22.4576	20.3341	18.4059	19.8549	19.3856	21.1309	13.2821	13.7661	12.8913	12.0691	15.4176	13.5326
3.46_323.0770m/z	323.077	3.46092	neg	Glucocaffeic acid	HMDB0034313	Organooxygen compounds	Carbohydrates and carbohydrate conjugates	Glycosyl compounds	M-H2O-H	C15H18O9	43.9	30.5	-0.719266	11.1088	10.9316	13.7249	10.797	9.91334	9.95541	10.7651	10.2234	8.86545	15.1813	16.3878	15.0537	16.5989	16.2781	15.0385
3.86_509.1296m/z	509.13	3.85622	neg	Hesperetin 5-O-glucoside	HMDB0037535	Phenylpropanoids and polyketides	Flavonoids	Flavonoid glycosides	M+FA-H	C22H24O11	43.9	29.4	-0.918408	152.762	141.922	130.965	145.225	141.838	147.268	143.878	137.605	135.898	128.727	130.914	124.441	115.787	126.207	127.332
4.09_565.0982m/z	565.098	4.08853	neg	2''-O-Galloylisovitexin	LMPK12110273	Lipids and lipid-like molecules	Polyketides	Flavonoids	M-H2O-H	C28H24O14	43.9	45.2	-0.917652	95.0796	83.694	94.8561	45.2183	30.9287	47.3616	48.1033	35.6229	35.3453	190.9	181.761	175.443	166.643	181.39	194.409
5.23_656.1852m/z	656.185	5.22678	pos	6-{[2-(3,4-dihydroxyphenyl)-7-methoxy-4-oxo-6-[3,4,5-trihydroxy-6-(hydroxymethyl)oxan-2-yl]-4H-chromen-5-yl]oxy}-3,4,5-trihydroxyoxane-2-carboxylic acid	HMDB0128551	Phenylpropanoids and polyketides	Flavonoids	Flavonoid glycosides	M+NH4	C28H30O17	43.9	43.2	4.8656	18.2271	20.2207	14.4919	21.855	20.5054	18.1704	20.2663	19.5438	20.3117	13.6797	13.988	13.5935	13.2002	13.6823	13.4787
6.62_355.0797m/z	355.08	6.6207	pos	Herbacetin 7,4'-dimethyl ether 8-acetate	LMPK12113169	Lipids and lipid-like molecules	Polyketides	Flavonoids	M+H-H2O	C19H16O8	43.9	30.8	-4.20681	210.354	213.956	195.429	249.459	223.136	200.456	194.986	189.955	179.769	211.39	202.56	224.031	194.972	194.806	209.589
6.87_373.0938m/z	373.094	6.87303	neg	3,4,5-trihydroxy-6-{[(3E)-4-(1-oxo-1H-isochromen-3-yl)but-3-en-1-yl]oxy}oxane-2-carboxylic acid	HMDB0130042	Lipids and lipid-like molecules	Fatty Acyls	Fatty acyl glycosides	M-H2O-H	C19H20O9	43.9	33.9	2.27344	27.3564	33.6467	31.2366	33.2096	25.6509	32.1624	33.2834	37.4245	24.9231	39.1295	30.1575	32.0815	22.3729	35.8075	45.1076
7.01_311.0566m/z	311.057	7.01003	neg	Aflatoxin B1	HMDB0006552	Phenylpropanoids and polyketides	Coumarins and derivatives	Furanocoumarins	M-H	C17H12O6	43.9	26.4	1.67336	39.6386	44.446	41.6032	48.3505	49.837	50.696	47.617	47.3055	49.2995	41.633	42.3408	41.0829	40.485	38.2605	40.4235
7.35_331.1885m/z	331.188	7.3505	neg	PGA3	36189	Unclassified	Unclassified	Unclassified	M-H	C20H28O4	43.9	33.1	-8.99305	15.3041	14.2983	17.6845	18.8515	20.1215	20.0308	22.3683	21.3279	20.8978	14.6913	15.0278	13.7696	13.3608	14.0675	14.3579
8.16_303.1588m/z	303.159	8.16113	neg	3-ethyl-5-methoxyphenol	HMDB0125537	Benzenoids	Phenols	Methoxyphenols	2M-H	C9H12O2	43.9	30.8	-4.66014	44.5213	39.8888	44.6312	44.0404	35.7842	47.5439	56.5681	51.5375	51.4922	28.9898	27.4661	26.024	26.1844	28.0127	28.4523
8.57_277.0860m/z	277.086	8.57292	pos	Biotin sulfone	HMDB0004818	Organoheterocyclic compounds	Biotin and derivatives	Unclassified	M+H	C10H16N2O5S	43.9	29.9	2.75589	33.1288	33.3166	32.2462	33.6585	31.6818	32.897	35.4619	34.3273	37.4855	32.2715	29.3887	36.2393	32.6306	31.0131	32.1588
8.71_494.2479n	517.237	8.70958	pos	Flumethasone Pivalate	HMDB0014801	Lipids and lipid-like molecules	Steroids and steroid derivatives	Pregnane steroids	M+NH4, M+Na	C27H36F2O6	43.9	33.8	-0.140093	83.4166	74.5148	71.4772	66.9985	57.6645	70.7581	72.8368	62.8008	59.0245	85.9936	86.583	92.841	80.431	83.5092	84.917
8.83_361.1641m/z	361.164	8.83308	neg	Gibberellin A124	HMDB0037103	Lipids and lipid-like molecules	Prenol lipids	Diterpenoids	M-H	C20H26O6	43.9	34.9	-4.21674	39.7904	41.2974	41.9373	50.8812	50.7494	53.4105	59.8613	56.5686	57.5912	37.3949	32.6918	35.3371	33.3472	36.1333	35.5413
9.43_317.2104m/z	317.21	9.42705	neg	(±)8-HEPE	36359	Unclassified	Unclassified	Unclassified	M-H	C20H30O3	43.9	31.4	-5.73149	139.749	142.506	134.441	145.662	113.907	124.448	128.517	129.462	160.634	174.181	162.525	168.058	165.268	184.433	189.206
1.01_846.3063m/z	846.306	1.00855	pos	Amylopectin	HMDB0003255	Organic oxygen compounds	Organooxygen compounds	Carbohydrates and carbohydrate conjugates	M+NH4	C30H52O26	43.8	27.9	-2.63621	4390.44	4630.93	3811.12	4047	3748.79	4466.54	4672.77	5272.66	4627.28	3942.31	3982.86	3704.91	4664.01	4079.73	4668.66
1.70_212.0536m/z	212.054	1.70033	pos	Topaquinone	62393	Organic acids and derivatives	Carboxylic acids and derivatives	Amino acids, peptides, and analogues	M+H	C9H9NO5	43.8	39.3	-8.42654	10.4093	11.3478	11.5198	14.596	13.0262	9.40748	11.8445	12.5518	10.2262	13.0664	11.816	11.1784	11.8479	9.43446	12.5794
10.10_326.1146n	309.112	10.1023	pos	Moracin P	HMDB0040315	Phenylpropanoids and polyketides	2-arylbenzofuran flavonoids	Unclassified	M+Na, 2M+H, 2M+Na, 2M+NH4, M+K, M+NH4, M+H-H2O	C19H18O5	43.8	24.4	-2.57564	25136	23051.5	22297.7	19934.4	21299.2	21507.2	23372.5	23011.2	22124.7	19998.3	20718.5	20295.4	19637.4	19699.7	19391.8
10.87_365.1293m/z	365.129	10.8654	pos	Cephalexin	HMDB0014707	Organoheterocyclic compounds	Lactams	Beta lactams	M+NH4	C16H17N3O4S	43.8	37.3	4.25742	27.7791	29.9873	30.2556	41.1741	44.3023	28.206	25.5942	25.4212	26.6496	24.0358	22.2144	21.1425	21.5621	19.9316	22.8999
10.91_447.0933m/z	447.093	10.9079	neg	6-[(5,7-dihydroxy-4-oxo-2-phenyl-3,4-dihydro-2H-1-benzopyran-6-yl)oxy]-3,4,5-trihydroxyoxane-2-carboxylic acid	HMDB0134899	Phenylpropanoids and polyketides	Flavonoids	Flavonoid glycosides	M-H	C21H20O11	43.8	36.1	-0.0511102	21.026	18.5878	18.8942	13.304	16.3986	23.0493	17.7204	13.4939	19.2792	26.0017	14.8634	15.76	16.3721	16.2384	17.4001
11.11_199.1100m/z	199.11	11.1099	pos	xi-1-Ethoxy-1-pentyloxyethane	HMDB0037634	Organic oxygen compounds	Organooxygen compounds	Ethers	M+K	C9H20O2	43.8	28.7	3.37582	17.7638	16.2186	16.5274	15.8662	15.787	17.1801	19.8828	17.6944	19.8053	20.4528	14.2665	15.7109	18.8284	18.0698	13.2248
11.12_295.1286m/z	295.129	11.1236	pos	Asp-Phe methyl ester	6377	Organic acids and derivatives	Carboxylic acids and derivatives	Amino acids, peptides, and analogues	M+H	C14H18N2O5	43.8	27.8	-0.757507	25.8562	29.1459	27.5609	43.6653	41.8893	31.7215	28.7962	26.201	28.1785	21.5833	22.4072	21.4059	20.6942	23.2533	20.4802
11.53_294.1246n	295.132	11.5309	pos	(E)-1-[4-Hydroxy-3-(3-methyl-1,3-butadienyl)phenyl]-2-(3,5-dihydroxyphenyl)ethylene	HMDB0033331	Phenylpropanoids and polyketides	Stilbenes	Unclassified	M+H, M+Na	C19H18O3	43.8	30.8	-3.26691	1112.13	1080.96	1024.33	1417.93	1059.38	1186.34	1309.68	1142.07	1200.12	753.564	781.339	791.718	691.421	840.803	720.328
2.14_553.0983m/z	553.098	2.1365	neg	1,2,4,8-Tetraacetoxy-7-hydroxy-3-(4-hydroxyphenyl)dibenzofuran	HMDB0034700	Organoheterocyclic compounds	Benzofurans	Phenylbenzofurans	M+FA-H	C26H20O11	43.8	35.2	-0.956332	20.5743	23.5852	20.3149	5.23428	5.89969	4.65882	5.30068	4.36939	7.67435	28.609	32.2368	29.3588	27.9851	30.0825	28.9269
3.50_351.1444m/z	351.144	3.50192	neg	3,4-dihydroxy-2-(4-hydroxy-3,7-dimethylocta-2,6-dien-1-yl)benzoic acid	HMDB0134974	Benzenoids	Benzene and substituted derivatives	Benzoic acids and derivatives	M+FA-H	C17H22O5	43.8	27.4	-1.83122	49.7275	39.7677	42.1089	53.6697	53.1061	50.1624	75.6298	43.6216	55.3677	42.0792	43.4788	37.7442	46.1884	55.4494	44.4637
3.65_539.1192m/z	539.119	3.65123	neg	Piceatannol 4'-galloylglucoside	HMDB0040862	Phenylpropanoids and polyketides	Stilbenes	Stilbene glycosides	M-H2O-H	C27H26O13	43.8	22.8	-0.587622	9752.04	9603.65	9461.2	11595.8	11823.8	12528.1	11100.3	11745.3	11131.5	6095.12	6186.94	6057.38	6175.87	6022.93	6206.57
3.77_455.1771n	500.176	3.77423	neg	Tryptophol [xylosyl-(1->6)-glucoside]	HMDB0040825	Organooxygen compounds	Carbohydrates and carbohydrate conjugates	Glycosyl compounds	M-H, M+FA-H	C21H29NO10	43.8	30.4	-4.44802	63.7112	56.6473	57.9951	74.2069	75.2221	71.9231	74.7744	84.3863	75.9998	43.9853	43.4246	43.3918	45.3675	45.3143	44.8104
3.80_861.1873m/z	861.187	3.80245	pos	Cyanidin 7-arabinoside	HMDB0037989	Phenylpropanoids and polyketides	Flavonoids	Hydroxyflavonoids	2M+Na	C20H19O10+	43.8	25.9	2.87644	26.7638	34.5659	37.5883	16.7496	14.1454	21.015	16.4244	14.0502	15.0506	53.9651	61.7647	55.4023	56.0027	53.5623	60.3644
4.27_313.0671m/z	313.067	4.26502	pos	Marshrin	HMDB0033783	Phenylpropanoids and polyketides	Coumarins and derivatives	Unclassified	M+Na	C15H14O6	43.8	36.6	-3.8477	20.3908	22.6519	21.5267	25.4624	22.7083	21.7583	24.3637	23.0464	19.1494	22.4275	26.9898	24.8018	22.2145	23.8721	25.6499
4.40_701.1475m/z	701.147	4.40017	pos	Vitexin 3''',4'''-Di-O-acetyl 2''-O-rhamnoside	LMPK12110281	Lipids and lipid-like molecules	Polyketides	Flavonoids	M+K	C31H34O16	43.8	34.7	-0.586222	29.9263	27.4528	25.8425	26.1293	18.8042	21.5147	21.149	17.9169	18.2074	28.5789	33.441	29.5698	35.2071	39.571	30.1911
4.94_521.1074m/z	521.107	4.9428	pos	3,4,5-trihydroxy-6-{4-[2-hydroxy-3-(2,4,6-trihydroxyphenyl)propyl]-2-methoxyphenoxy}oxane-2-carboxylic acid	HMDB0127772	Organic oxygen compounds	Organooxygen compounds	Carbohydrates and carbohydrate conjugates	M+K	C22H26O12	43.8	26.8	3.7488	12335.6	10934.5	10527.1	11770.1	11569.5	11828.5	12069.2	12363.1	12406.9	8880.57	9007.79	8779.61	8820.93	8870.71	9012.58
6.25_691.3516m/z	691.352	6.2524	neg	Lyciumoside VIII	HMDB0033210	Lipids and lipid-like molecules	Prenol lipids	Terpene glycosides	M+FA-H	C32H54O13	43.8	44.2	-4.75393	18.6911	16.9245	18.4739	23.8507	22.0353	28.7627	21.4149	25.6857	26.5672	19.2013	14.6829	14.8362	16.4961	16.4631	15.8502
6.59_248.1056n	271.095	6.59353	pos	(+)-cis-5,6-Dihydro-5-hydroxy-4-methoxy-6-(2-phenylethyl)-2H-pyran-2-one	HMDB0029575	Phenylpropanoids and polyketides	Kavalactones	Unclassified	M+Na, 2M+H	C14H16O4	43.8	26	2.88122	44.6843	46.7321	43.3624	62.1437	55.8725	59.6987	60.3223	63.8685	55.2209	40.2632	38.0617	47.6414	38.0905	37.582	39.0517
6.64_381.2275m/z	381.227	6.63972	neg	5-HPETE	LMFA03060108	Lipids and lipid-like molecules	Fatty Acyls	Eicosanoids	M+FA-H	C20H32O4	43.8	35.4	-2.33129	7.2203	6.57503	4.88347	5.54985	4.28153	3.22193	3.65199	4.05986	3.41148	11.5823	13.3021	8.99392	9.04545	9.36938	9.2137
6.68_851.1779m/z	851.178	6.6752	pos	Pinnatifinoside A	LMPK12110397	Lipids and lipid-like molecules	Polyketides	Flavonoids	2M+Na	C21H18O9	43.8	31.8	-1.78824	535.869	530.869	510.914	326.765	273.798	323.19	350.36	294.47	308.082	762.861	796.906	799.561	709.099	810.559	767.702
6.98_343.1174m/z	343.117	6.9827	neg	LysoPA(8:0/0:0)	HMDB0114740	Lipids and lipid-like molecules	Glycerophospholipids	Glycerophosphates	M+FA-H	C11H23O7P	43.8	27.6	3.51119	235.768	240.034	230.477	281.813	274.671	274.12	273.051	282.051	282.643	200.241	201.261	197.705	197.339	193.172	198.11
7.05_559.1798m/z	559.18	7.0512	neg	8-Acetoxypinoresinol 4-glucoside	HMDB0033283	Lignans, neolignans and related compounds	Lignan glycosides	Unclassified	M-H2O-H	C28H34O13	43.8	32.4	-4.05694	93.1034	91.6782	95.1264	135.833	133.487	159.794	145.629	133.441	135.214	56.3749	57.1304	52.6707	53.374	57.1442	56.9191
8.46_255.1351m/z	255.135	8.46375	pos	3-hydroxy-2-(phenylmethylidene)octanal	HMDB0134124	Phenylpropanoids and polyketides	Cinnamaldehydes	Unclassified	M+Na	C15H20O2	43.8	32.4	-1.88386	13.6057	16.2607	16.8134	11.7896	11.6093	14.6883	10.8812	13.9388	13.4244	18.0098	13.5159	16.4361	14.7005	14.3805	13.2779
8.81_267.1343m/z	267.134	8.80525	pos	Phenylalanyl-Threonine	85903	Organic acids and derivatives	Carboxylic acids and derivatives	Amino acids, peptides, and analogues	M+H	C13H18N2O4	43.8	23.4	1.24034	54.4228	56.4461	58.1779	52.9277	53.1836	56.466	58.8353	54.0226	49.841	62.9219	67.2179	64.115	60.8149	62.7155	60.1541
8.97_239.1440m/z	239.144	8.96807	neg	Falcarinolone	HMDB0037645	Lipids and lipid-like molecules	Fatty Acyls	Fatty alcohols	M-H2O-H	C17H22O2	43.8	23.1	-0.4288	192.256	187.638	188.382	230.233	274.046	217.709	211.068	223.875	216.194	136.094	136.204	135.888	135.125	133.583	134.826
9.16_317.2929n	318.3	9.16038	pos	Phytosphingosine	7066	Organic nitrogen compounds	Organonitrogen compounds	Amines	M+H, M+Na	C18H39NO3	43.8	22.7	-0.224785	3417.81	2991.38	2897.23	2478.62	3155.27	2826.07	2900.39	2777.49	2541.86	2972.85	3064.06	2875.86	3367.48	2831.25	2685.66
9.60_229.0844m/z	229.084	9.59668	pos	Trioxsalen	43364	Phenylpropanoids and polyketides	Coumarins and derivatives	Furanocoumarins	M+H	C14H12O3	43.8	37.1	-6.47374	12.6733	11.3914	11.2189	12.0764	11.5112	11.5216	10.1301	10.3518	10.5171	9.3188	8.63682	11.2206	9.16974	10.6189	10.8803
0.83_779.2047m/z	779.205	0.833567	neg	Dopaxanthin	HMDB0012221	Organic acids and derivatives	Carboxylic acids and derivatives	Amino acids, peptides, and analogues	2M-H	C18H18N2O8	43.7	22.9	-0.806473	437.832	458.67	550.228	494.633	455.7	464.271	508.489	440.597	515.616	350.302	345.768	380.667	408.648	363.627	380.612
1.24_205.0354m/z	205.035	1.24138	neg	Oxoadipic acid	HMDB0000225	Organic acids and derivatives	Keto acids and derivatives	Medium-chain keto acids and derivatives	M+FA-H	C6H8O5	43.7	23.4	-0.090721	19.7844	20.884	19.3489	21.6276	20.1758	19.4996	19.0661	21.1613	20.6051	21.4557	16.8811	18.0651	24.3887	19.2165	16.6189
10.24_291.0979m/z	291.098	10.2386	pos	Indicaxanthin	HMDB0029386	Organic acids and derivatives	Carboxylic acids and derivatives	Amino acids, peptides, and analogues	M+H-H2O	C14H16N2O6	43.7	24.1	1.04748	31.1984	32.0169	33.7193	33.6655	33.0898	36.8328	39.2827	37.1756	39.7515	26.822	27.3213	29.1597	26.993	28.5557	27.8071
10.95_486.3327n	485.325	10.948	neg	Bassic acid	HMDB0034526	Lipids and lipid-like molecules	Steroids and steroid derivatives	Hydroxysteroids	M-H, M+FA-H	C30H46O5	43.7	42.8	-3.65872	165.481	119.574	122.709	92.2051	100.711	97.1347	111.768	84.8572	110.416	101.406	85.4327	96.916	93.9278	139.614	99.7524
11.04_296.1409n	297.148	11.0423	pos	Cryptotanshinone	HMDB0035220	Lipids and lipid-like molecules	Prenol lipids	Diterpenoids	M+H, 2M+NH4, 2M+K, 2M+Na, M+Na, M+NH4, M+K	C19H20O3	43.7	32.1	-1.25565	34474.1	32149.4	29844.9	41392.1	35469.6	34265.2	35935.6	41916.6	41140.4	26370.8	23552.6	25454.1	28837.2	22176.5	21499.7
2.08_316.0790n	334.113	2.07998	pos	3,4,5-trihydroxy-6-(2-hydroxy-3-methoxyphenoxy)oxane-2-carboxylic acid	HMDB0128036	Organic oxygen compounds	Organooxygen compounds	Carbohydrates and carbohydrate conjugates	M+NH4, 2M+H	C13H16O9	43.7	24.1	-1.28887	99.1687	110.099	106.831	138.827	134.202	135.203	132.038	135.833	137.142	82.3967	79.271	80.3554	81.9195	81.0206	88.4955
2.23_394.1110m/z	394.111	2.23213	pos	4-(2-amino-3-hydroxyphenyl)-4-oxobutanoic acid O-glucoside	HMDB0062374	Organic oxygen compounds	Organooxygen compounds	Carbohydrates and carbohydrate conjugates	M+Na	C16H21NO9	43.7	27.8	0.46658	48.567	51.7006	56.0256	30.3216	32.5363	29.7116	27.8245	28.142	27.0824	91.5995	90.9716	88.1991	95.3502	86.3291	87.8052
3.20_645.1451m/z	645.145	3.20127	neg	Apigenin 7-(6''-malonylneohesperidoside)	LMPK12110386	Lipids and lipid-like molecules	Polyketides	Flavonoids	M-H2O-H	C30H32O17	43.7	31.2	-1.50332	92.3509	89.86	97.8099	88.7782	91.4436	95.4731	91.5266	96.6606	91.3393	66.6182	73.487	65.6127	59.7295	62.9691	58.6747
3.41_345.0974m/z	345.097	3.40625	neg	(R)-4'-Hydroxy-3,4-dimethoxydalbergione	LMPK12100077	Lipids and lipid-like molecules	Polyketides	Flavonoids	M+FA-H	C17H16O5	43.7	26	-1.82758	59.8643	58.0051	58.3182	59.1882	57.3852	55.3593	56.6019	56.7776	57.112	62.5891	63.3258	59.932	60.1597	59.6189	61.1014
3.50_329.0991m/z	329.099	3.49823	pos	Americanin D	94159	Phenylpropanoids and polyketides	2-arylbenzofuran flavonoids	Unclassified	M+H	C18H16O6	43.7	41.5	-8.5988	11.4089	11.2301	9.75724	15.0483	13.4944	13.1069	12.136	12.8271	13.2919	8.95772	8.91348	8.72849	9.10809	9.13835	10.9613
4.25_343.0816m/z	343.082	4.25253	neg	Galangin 3,7-dimethyl ether	LMPK12111657	Lipids and lipid-like molecules	Polyketides	Flavonoids	M+FA-H	C17H14O5	43.7	25.9	-2.27069	39.7318	39.3079	40.2776	35.2571	39.5322	37.3094	39.1759	36.9573	40.8856	44.7999	44.3467	44.7471	47.7214	43.5797	45.5859
4.43_295.0612m/z	295.061	4.42968	neg	Sylpin	HMDB0037243	Phenylpropanoids and polyketides	Flavonoids	O-methylated flavonoids	M-H2O-H	C17H14O6	43.7	24.3	0.132067	491.817	461.116	488.332	344.433	297.943	322.211	304.056	263.865	269.102	605.257	569.934	565.157	607.54	615.764	571.457
5.40_193.0503m/z	193.05	5.40397	neg	Erbstatin Analog	45228	Unclassified	Unclassified	Unclassified	M-H	C10H10O4	43.7	30.3	-1.81497	62.0458	95.0957	79.4607	53.222	35.089	50.9087	33.1077	35.5329	34.4187	115.755	97.4617	118.064	103.76	125.614	156.08
6.27_619.2321m/z	619.232	6.2739	pos	4-[5-(3-hydroxypropyl)-1-benzofuran-2-yl]-2-methoxyphenol	HMDB0131379	Phenylpropanoids and polyketides	2-arylbenzofuran flavonoids	Unclassified	2M+Na	C18H18O4	43.7	29.5	3.15787	61.9007	43.4924	49.6188	52.0958	43.7535	37.5213	37.7924	40.7778	37.074	40.5357	40.2248	38.4482	35.4205	34.1371	45.615
6.34_403.0898m/z	403.09	6.34222	pos	4-Phosphopantothenoylcysteine	58022	Organic acids and derivatives	Peptidomimetics	Hybrid peptides	M+H	C12H23N2O9PS	43.7	37.6	-9.19289	155.355	159.671	151.527	147.768	157.025	146.413	145.372	135.685	138.542	139.693	140.639	129.236	130.672	127.738	122.623
7.23_307.0602m/z	307.06	7.22852	neg	3,5-Dimethoxy-6,7-methylenedioxyflavone	LMPK12112811	Lipids and lipid-like molecules	Polyketides	Flavonoids	M-H2O-H	C18H14O6	43.7	27.6	-3.17496	126.418	131.781	124.688	98.8244	101.938	109.198	117.423	110.509	99.6835	141.019	153.892	153.06	125.115	160.771	161.897
7.31_567.2785m/z	567.279	7.31002	neg	Physangulide	HMDB0037381	Lipids and lipid-like molecules	Steroids and steroid derivatives	Steroid lactones	M+FA-H	C28H42O9	43.7	46	-4.88274	26.4052	27.7739	26.59	22.0116	23.0633	23.6598	26.476	26.8357	24.8294	38.9108	37.5711	40.3689	38.7249	37.6231	38.4811
7.35_505.1479m/z	505.148	7.3505	neg	Oxytetracycline	LMPK07000005	Lipids and lipid-like molecules	Polyketides	Linear tetracyclines	M+FA-H	C22H24N2O9	43.7	29.3	3.28139	22.51	20.1451	24.4831	45.5859	37.0424	39.0399	50.6173	53.1147	46.6943	16.2202	17.5167	16.2273	18.2153	18.1725	13.8511
8.15_325.1064m/z	325.106	8.14763	neg	8-(2-hydroxypropan-2-yl)-2-oxo-2H,8H,9H-furo[2,3-h]chromen-9-yl (2E)-2-methylbut-2-enoate	HMDB0129091	Phenylpropanoids and polyketides	Coumarins and derivatives	Furanocoumarins	M-H2O-H	C19H20O6	43.7	32.3	-4.99192	56.1314	49.8947	58.3521	61.7479	51.1811	51.5902	57.3138	59.5702	58.8403	36.4995	40.8345	42.7609	35.2464	42.9568	37.9672
8.22_208.1097n	253.123	8.21863	neg	(Z)-3-Oxo-2-(2-pentenyl)-1-cyclopenteneacetic acid	HMDB0030197	Organic oxygen compounds	Organooxygen compounds	Carbonyl compounds	M-H, M+FA-H	C12H16O3	43.7	22.5	-1.29732	65.582	77.0552	65.6477	82.9761	74.8867	70.1666	80.1955	68.4661	71.914	45.3874	47.9349	47.1004	47.6701	44.4657	46.5106
9.91_282.1251n	265.122	9.9075	pos	Ohobanin	LMPK12120414	Lipids and lipid-like molecules	Polyketides	Flavonoids	M+H-H2O, 2M+Na, 2M+NH4, M+H, M+Na	C18H18O3	43.7	22.1	-1.89272	2842.31	2805.04	2678.49	1772.9	1807.57	1896.49	1991.49	2010.97	1953.32	3418.75	3324.35	3340.93	3240.9	3439.53	3258.03
9.97_377.1944m/z	377.194	9.97468	neg	Pentosidine	HMDB0003933	Organic acids and derivatives	Carboxylic acids and derivatives	Amino acids, peptides, and analogues	M-H	C17H26N6O4	43.7	27.9	0.394231	19.7249	21.9802	24.7038	19.7787	21.8379	23.0709	18.7705	19.8457	20.9344	17.1078	19.0911	21.7611	19.3385	19.4192	19.1768
9.99_307.0946m/z	307.095	9.993	pos	3-carboxy-4-methyl-5-pentyl-2-furanpropanoic acid	HMDB0061643	Lipids and lipid-like molecules	Fatty Acyls	Fatty acids and conjugates	M+K	C14H20O5	43.7	23.9	1.34857	103.645	109.984	103.523	104.621	113.594	112.473	117.727	117.451	117.125	86.4683	78.6088	83.2281	85.7521	87.3537	82.3742
1.92_154.0488m/z	154.049	1.91767	pos	1-Carbapen-2-em-3-carboxylic acid	66482	Unclassified	Unclassified	Unclassified	M+H	C7H7NO3	43.6	27.1	-6.66391	36.2752	36.623	39.5179	34.0205	33.3685	36.6154	34.7814	34.2603	28.8975	59.5821	55.6892	62.6835	60.2645	56.5301	57.6573
1.99_214.0483n	195.03	1.988	neg	2-hydroxy-3-(2,4,5-trihydroxyphenyl)propanoic acid	HMDB0128186	Phenylpropanoids and polyketides	Phenylpropanoic acids	Unclassified	M-H2O-H, M-H	C9H10O6	43.6	25.4	2.47571	614.644	645.803	618.026	488.504	415.859	462.509	470.421	417.419	437.85	719.614	724.43	744.39	709.862	807.602	765.824
10.27_301.2016m/z	301.202	10.266	pos	5-Hydroxyemedastine	HMDB0060777	Organoheterocyclic compounds	Benzimidazoles	Unclassified	M+H-H2O	C17H26N4O2	43.6	30.5	-2.02157	450.333	520.137	530.474	389.68	474.681	530.722	579.878	577.662	618.662	438.114	482.464	526.018	513.603	543.598	508.037
10.53_358.2130n	357.206	10.5303	neg	20-epi-20-A4-NeuroP	LMFA04010451	Lipids and lipid-like molecules	Fatty Acyls	Docosanoids	M-H, 2M-H	C22H30O4	43.6	28.1	-4.07157	447.77	449.755	436.81	327.711	325.261	285.656	335.227	336.847	369.914	496.665	512.51	569.259	473.705	593.231	448.33
10.58_319.1907m/z	319.191	10.5843	neg	(10Z,14E,16E)-10,14,16-Octadecatrien-12-ynoic acid	HMDB0035963	Lipids and lipid-like molecules	Fatty Acyls	Fatty acids and conjugates	M+FA-H	C18H26O2	43.6	24.1	-2.94616	15.5355	18.6744	16.4142	15.9717	17.9427	20.2928	21.4331	18.3455	21.1033	12.4456	13.5689	12.5965	12.1346	12.9356	10.4134
10.62_329.1744m/z	329.174	10.6245	neg	Eunicea sesquiterpenoid 7	LMFA07010888	Lipids and lipid-like molecules	Fatty Acyls	Fatty esters	M-H2O-H	C20H28O5	43.6	30.1	-4.04029	386.866	351.823	365.238	318.676	342.905	394.801	422.825	359.045	423.753	261.758	343.871	465.732	227.202	311.928	280.411
15.57_628.1894m/z	628.189	15.5711	pos	Allivicin	HMDB0037431	Phenylpropanoids and polyketides	Flavonoids	Flavonoid glycosides	M+NH4	C27H30O16	43.6	33.5	3.51728	102.06	118.086	120.114	108.75	109.957	77.8508	117.517	90.9986	101.582	117.85	85.5588	124.517	145.966	186.541	144.338
2.82_153.0559m/z	153.056	2.82495	neg	Hydroxytyrosol	HMDB0005784	Benzenoids	Phenols	Tyrosols and derivatives	M-H	C8H10O3	43.6	21.3	0.900338	34.0633	29.3961	32.9161	40.0668	40.0417	38.5891	38.7245	39.0073	39.3404	17.7713	18.6551	21.1902	17.6389	17.9526	18.7173
3.02_183.0657m/z	183.066	3.0221	pos	3-Methoxy-4-hydroxyphenylglycolaldehyde	HMDB0004061	Benzenoids	Phenols	Methoxyphenols	M+H	C9H10O4	43.6	28	2.97086	15.4594	15.7036	15.812	13.6916	11.5483	10.982	12.5777	10.9539	11.972	22.6492	23.1519	24.2727	20.8234	24.4156	24.5809
3.10_265.1535m/z	265.153	3.10325	pos	Valyl-Phenylalanine	HMDB0029134	Organic acids and derivatives	Carboxylic acids and derivatives	Amino acids, peptides, and analogues	M+H	C14H20N2O3	43.6	30.3	-4.56793	22.5971	20.7966	20.4433	0.981342	0.251649	0.331615	0.43646	0.42297	0.161634	48.6745	52.1516	47.0656	47.234	48.4168	47.0929
3.71_355.0458m/z	355.046	3.7059	neg	6-Demethylsterigmatocystin	LMPK10000002	Lipids and lipid-like molecules	Polyketides	Aflatoxins and related substances	M+FA-H	C17H10O6	43.6	25.1	-0.427287	17.8342	18.0432	18.5865	5.60625	4.41773	5.66235	5.34549	4.84557	4.35791	33.8816	33.0531	33.5775	35.1336	33.9384	34.0695
5.47_574.1301n	555.112	5.47112	neg	6,7,3',4'-Tetrahydroxyaurone 6-(2'',4'',6''-triacetylglucoside)	LMPK12130013	Lipids and lipid-like molecules	Polyketides	Flavonoids	M-H2O-H, M+FA-H	C27H26O14	43.6	36.3	-3.79875	64.913	71.039	59.7822	54.0145	50.2762	60.8299	60.4512	53.5501	55.973	76.8834	73.3348	79.5575	72.1858	76.9738	83.0772
5.92_549.0998m/z	549.1	5.91792	pos	3,4,5-trihydroxy-6-[4-hydroxy-2-(methoxymethyl)-5-(3,5,7-trihydroxy-3,4-dihydro-2H-1-benzopyran-2-yl)phenoxy]oxane-2-carboxylic acid	HMDB0127856	Phenylpropanoids and polyketides	Flavonoids	Flavonoid glycosides	M+K	C23H26O13	43.6	28.4	-1.44777	245.149	254.534	247.419	187.854	131.889	159.131	170.105	134.454	148.682	435.948	390.18	411.235	415.89	444.925	450.703
5.95_716.1349n	717.142	5.94575	pos	Theaflavin-3-gallate	HMDB0005786	Phenylpropanoids and polyketides	Flavonoids	Flavans	M+H, M+NH4	C36H28O16	43.6	36.6	-3.89854	1460	1373.82	1430	1457.92	1279.27	1351.52	1370.04	1248.88	1298.09	1911.61	1849.55	1894.68	1912.87	1852.03	1973.54
6.76_551.1152m/z	551.115	6.76053	pos	3,4,5-trihydroxy-6-{[3-hydroxy-2-(4-hydroxyphenyl)-8,8-dimethyl-4-oxo-4H,8H-pyrano[2,3-f]chromen-5-yl]oxy}oxane-2-carboxylic acid	HMDB0127398	Phenylpropanoids and polyketides	Flavonoids	Flavonoid glycosides	M+Na	C26H24O12	43.6	30.5	-1.46103	86.692	92.2405	80.467	72.6299	46.6193	60.4095	62.4097	46.4757	46.3209	122.344	110.285	112.579	114.252	115.89	115.941
7.02_582.1346n	581.118	7.0237	neg	Perfoliatumin B	LMPK12110528	Lipids and lipid-like molecules	Polyketides	Flavonoids	M-H2O-H, M-H	C29H26O13	43.6	38.8	-4.74457	201.364	208.303	208.441	43.3707	34.0352	41.4815	69.303	28.6405	49.2487	282.955	388.222	355.391	286.743	365.201	299.998
7.45_507.1639m/z	507.164	7.44517	neg	Euchrenone b3	LMPK12050325	Lipids and lipid-like molecules	Polyketides	Flavonoids	M+FA-H	C27H26O7	43.6	29.5	-4.72496	79.8829	81.371	89.4786	108.888	95.4524	134.111	165.717	158.743	153.672	36.5863	40.4149	37.8178	38.2638	41.5889	40.4964
8.86_361.1595m/z	361.16	8.8599	pos	N-(1-Deoxy-1-fructosyl)tyrosine	HMDB0037845	Organic acids and derivatives	Carboxylic acids and derivatives	Amino acids, peptides, and analogues	M+NH4	C15H21NO8	43.6	27.2	-3.00887	24.2122	23.8619	26.6253	33.9106	32.3092	34.5364	35.2539	32.4219	30.3185	20.2878	19.9246	19.6381	21.2999	20.9539	22.9019
9.32_265.1202m/z	265.12	9.32438	pos	6E,8E,14Z-Hexadecatriene-10,12-diynoic acid	LMFA01030705	Lipids and lipid-like molecules	Fatty Acyls	Fatty Acids and Conjugates	M+Na	C16H18O2	43.6	30.3	1.28638	38.6018	38.0296	39.6215	28.559	28.985	29.6764	29.4022	30.5508	28.776	45.8553	49.4794	37.7051	42.017	45.7217	44.2867
9.56_691.2414m/z	691.241	9.55618	pos	Mitomycin	HMDB0014450	Organoheterocyclic compounds	Indoles and derivatives	Indolequinones	2M+Na	C15H18N4O5	43.6	29.5	-4.81978	18.7907	13.161	19.7068	23.6294	15.6402	15.1386	11.2977	10.189	18.584	12.3023	20.9957	13.1998	19.7626	12.992	15.572
9.86_488.3485n	487.341	9.86118	neg	Arjunolic acid	HMDB0034502	Lipids and lipid-like molecules	Prenol lipids	Triterpenoids	M-H, M+FA-H	C30H48O5	43.6	34	-3.37891	896.581	1024.68	1004.13	670.687	706.817	714.551	775.879	530.899	763.166	911.275	1244.7	1165.3	1125.41	1368.01	1270
1.21_136.0607m/z	136.061	1.2077	pos	4-Hydroxy-L-threonine	3259	Unclassified	Unclassified	Unclassified	M+H	C4H9NO4	43.5	35	1.88538	225.9	258.531	183.876	76.0458	70.424	80.7589	100.957	107.55	84.2589	351.58	421.561	317.726	547.819	372.634	490.875
10.09_607.1910m/z	607.191	10.0886	pos	Canavaninosuccinate	HMDB0012197	Organic acids and derivatives	Carboxylic acids and derivatives	Amino acids, peptides, and analogues	2M+Na	C9H16N4O7	43.5	28.5	-3.48898	16.0627	16.7422	21.0026	17.0638	19.6158	17.4328	22.1999	19.0879	18.9412	22.381	17.5098	23.9951	16.4542	18.6745	18.6958
10.67_343.1159m/z	343.116	10.6741	pos	Streptidine 6-phosphate	64559	Unclassified	Unclassified	Unclassified	M+H	C8H19N6O7P	43.5	30.2	9.74049	27.5472	28.4594	28.8052	35.022	35.4236	34.1055	32.7217	35.7133	34.2099	24.5251	24.2051	27.3098	21.122	22.3672	26.6505
10.88_297.1482m/z	297.148	10.8811	neg	Auraptene	HMDB0034054	Lipids and lipid-like molecules	Prenol lipids	Terpene lactones	M-H	C19H22O3	43.5	34.9	-4.61372	24.0453	31.3324	24.7187	21.51	30.6126	32.0666	31.6722	38.1322	37.8234	26.7047	14.8378	14.879	14.3088	19.0846	16.8981
11.00_308.1041n	309.111	11.0013	pos	(+)-Warfarin	45556	Unclassified	Unclassified	Unclassified	M+H, 2M+Na, M+NH4, M+Na	C19H16O4	43.5	25.2	-2.49047	1287.18	1176.88	1138.16	1373.13	1046.36	1197.51	1164.94	942.638	919.26	1047.71	1061.52	1065.73	992.632	1096.87	1025.05
11.94_290.1720n	335.169	11.9422	neg	1-Octen-3-yl glucoside	HMDB0032959	Lipids and lipid-like molecules	Fatty Acyls	Fatty acyl glycosides	M-H, M+FA-H	C14H26O6	43.5	26.4	-3.15821	77.603	78.2732	51.1516	61.2309	81.776	87.2089	92.0932	59.9066	68.7901	67.7105	78.9933	94.4719	85.8315	69.0278	79.9542
17.42_876.7978m/z	876.798	17.4163	pos	TG(16:0/18:0/18:2(9Z,12Z))	HMDB0005369	Lipids and lipid-like molecules	Glycerolipids	Triradylcglycerols	M+NH4	C55H102O6	43.5	35.2	-4.24187	3581.36	2800.5	3216.56	2806.49	2468.31	2165.37	2237.18	2369.96	2353.31	2383.28	2381.74	1758.92	2826.88	2425.27	2264.89
17.43_213.1111m/z	213.111	17.4301	pos	3,4-Methyleneazelaic acid	HMDB0059744	Lipids and lipid-like molecules	Fatty Acyls	Fatty acids and conjugates	M+H	C11H16O4	43.5	24.5	-4.80913	57.4016	52.6175	69.6163	62.7084	46.9768	56.4445	48.9628	59.2463	54.24	57.4941	58.1111	59.6103	65.5774	49.6502	50.5322
2.25_581.2031m/z	581.203	2.24565	pos	6-({3-[3,4-dihydroxy-5-(3-methylbut-2-en-1-yl)phenyl]-5-hydroxy-8-(3-methylbut-2-en-1-yl)-4-oxo-4H-chromen-7-yl}oxy)-3,4,5-trihydroxyoxane-2-carboxylic acid	HMDB0134741	Phenylpropanoids and polyketides	Isoflavonoids	Isoflavonoid O-glycosides	M+H-H2O	C31H34O12	43.5	27.5	2.29854	17.1883	18.3203	19.6932	20.9826	19.9877	20.5074	31.9359	40.2109	21.9812	9.96403	8.13893	9.22411	8.98215	7.19148	4.98154
2.37_345.1284m/z	345.128	2.36713	pos	Blepharin	HMDB0029344	Organic oxygen compounds	Organooxygen compounds	Carbohydrates and carbohydrate conjugates	M+NH4	C14H17NO8	43.5	27.8	-2.45373	31.205	30.8385	37.229	36.1839	35.2065	36.8986	34.3764	38.3111	37.3649	35.9017	37.9657	35.6055	35.8752	35.2589	33.9683
2.48_159.0895m/z	159.09	2.47513	pos	5-Ethyl-2,3-dimethylpyrazine	HMDB0029727	Organoheterocyclic compounds	Diazines	Pyrazines	M+Na	C8H12N2	43.5	20.7	1.99523	18.5257	19.6888	21.1453	36.3343	36.3955	38.2898	33.6481	39.0188	36.7726	6.1792	5.42208	8.29077	8.01278	6.83552	7.23679
3.02_207.1370m/z	207.137	3.0221	pos	2-Phenylpropyl butyrate	89955	Lipids and lipid-like molecules	Fatty Acyls	Fatty acid esters	M+H	C13H18O2	43.5	26.1	-4.58098	3.12252	4.13265	4.67796	6.57083	5.63093	6.61839	4.3778	5.20423	5.72075	2.0462	2.81014	4.48493	3.22437	3.06166	2.52978
3.07_655.2241m/z	655.224	3.06577	neg	Triphyllin A	LMPK12020169	Lipids and lipid-like molecules	Polyketides	Flavonoids	M-H	C30H40O16	43.5	37.2	-0.469596	22.3545	20.9933	22.8507	17.2388	15.6825	16.1914	20.0086	16.1728	14.8432	16.8695	14.8284	14.6065	15.3166	14.8121	16.3815
3.08_343.1012m/z	343.101	3.07625	pos	1-O-Caffeoylglucose	HMDB0036937	Organooxygen compounds	Carbohydrates and carbohydrate conjugates	Monosaccharides	M+H	C15H18O9	43.5	27.8	-3.4141	182.917	175.072	180.272	184.121	179.306	178.631	193.568	185.797	188.822	200.38	206.053	202.422	186.77	186.774	198.079
3.11_550.0972m/z	550.097	3.10627	neg	Cyanidin 3-O-(6''-malonyl-arabinoside)	HMDB0029243	Phenylpropanoids and polyketides	Flavonoids	Flavonoid glycosides	M+FA-H	C23H21O13+	43.5	24.6	1.5586	27.6034	30.7624	35.4668	19.3669	19.0372	19.0126	18.2107	15.3621	14.9097	48.6598	52.2292	49.2063	42.9961	44.5785	47.811
3.50_583.1079m/z	583.108	3.50192	neg	Eriodictyol 7-(6-galloylglucoside)	HMDB0039921	Phenylpropanoids and polyketides	Flavonoids	Flavonoid glycosides	M-H2O-H	C28H26O15	43.5	30.2	-2.30245	80.9557	88.0117	82.1254	67.0893	53.2957	61.8494	69.3018	57.9974	51.8535	130.547	124.09	125.023	132.073	125.333	136.973
3.77_385.1136m/z	385.114	3.77423	neg	6-(2-benzyl-3-oxopropoxy)-3,4,5-trihydroxyoxane-2-carboxylic acid	HMDB0133636	Lipids and lipid-like molecules	Fatty Acyls	Fatty acyl glycosides	M+FA-H	C16H20O8	43.5	24.7	-1.12549	164.242	160.905	161.629	185.663	182.006	181.191	177.909	190.921	182.096	138.051	130.822	130.792	135.886	131.223	135.32
4.10_746.1468n	747.154	4.10253	pos	Epicatechin-(4beta->8)-epigallocatechin 3-O-gallate	HMDB0039303	Phenylpropanoids and polyketides	Flavonoids	Biflavonoids and polyflavonoids	M+H, M+NH4	C37H30O17	43.5	29.9	-2.04388	1410.64	1311.84	1320.56	618.73	484.209	668.498	776.015	585.492	550.735	2452.44	2411.81	2518.29	2147.82	2325.18	2510.61
4.40_329.1754m/z	329.175	4.40252	neg	Boldione	HMDB0003422	Lipids and lipid-like molecules	Steroids and steroid derivatives	Androstane steroids	M+FA-H	C19H24O2	43.5	23.7	-1.6489	106.687	98.6073	93.9204	90.1721	85.3667	83.1312	82.3124	89.6279	92.2066	89.9211	98.4804	101.012	95.9513	89.8393	97.2867
5.23_329.0996m/z	329.1	5.22678	pos	trans-O-Methylgrandmarin	HMDB0039031	Phenylpropanoids and polyketides	Coumarins and derivatives	Pyranocoumarins	M+Na	C16H18O6	43.5	24.3	0.28831	80.9108	72.8901	76.9949	88.1611	83.141	82.934	77.3636	78.8495	75.6056	73.1774	71.6857	72.253	71.7981	68.1438	70.6539
5.52_734.1651m/z	734.165	5.51843	pos	Peonidin 3-(6'-malonylglucoside)-5-glucoside	LMPK12010249	Lipids and lipid-like molecules	Polyketides	Flavonoids	M+Na	C31H35O19+	43.5	32.4	-1.97903	368.305	335.208	323.444	291.298	241.841	281.128	273.649	264.044	250.753	346.359	382.053	346.621	336.681	349.373	376.276
5.67_359.0746m/z	359.075	5.66877	pos	Juglone glucoside	HMDB0033563	Organooxygen compounds	Carbohydrates and carbohydrate conjugates	Glycosyl compounds	M+Na	C16H16O8	43.5	33.3	2.43386	50.1525	47.6363	47.616	39.7169	34.4606	38.5194	41.9004	31.0902	34.4122	53.8429	47.19	52.5418	50.4061	57.4525	61.0505
5.74_495.1255m/z	495.126	5.73793	pos	Formononetin 7-O-(6''-acetylglcoside)	LMPK12050023	Lipids and lipid-like molecules	Polyketides	Flavonoids	M+Na	C24H24O10	43.5	26.5	-1.34666	1027.17	973.72	928.079	983.399	915.195	946.381	893.402	907.652	910.093	868.447	912.516	848.265	923.148	830.847	861.994
5.95_507.1282m/z	507.128	5.9511	neg	Viscutin 1	LMPK12020265	Lipids and lipid-like molecules	Polyketides	Flavonoids	M-H2O-H	C27H26O11	43.5	32.6	-2.87167	478.968	378.831	444.717	456.206	398.555	459.138	458.598	467.722	384.785	293.796	324.987	332.439	331.147	330.416	314.559
7.43_253.1571m/z	253.157	7.42765	pos	3-Methylbutyl octanoate	LMFA07010682	Lipids and lipid-like molecules	Fatty Acyls	Fatty esters	M+K	C13H26O2	43.5	23.2	3.20614	114.872	115.244	113.561	139.25	136.393	140.605	139.355	136.532	133.042	83.1552	91.5595	84.1661	81.7317	82.2003	82.4817
7.47_341.1019m/z	341.102	7.47217	neg	8-Hydroxy-R-phenprocoumon	HMDB0060887	Phenylpropanoids and polyketides	Coumarins and derivatives	Hydroxycoumarins	M+FA-H	C18H16O4	43.5	26.6	-3.79265	243.772	256.161	249.598	274.375	278.787	260.451	260.369	280.988	264.238	224.387	231.009	226.528	233.883	229.964	221.943
8.14_343.1177m/z	343.118	8.13662	pos	8-(1,2-dihydroxypropan-2-yl)-2-oxo-2H,8H,9H-furo[2,3-h]chromen-9-yl (2E)-2-methylbut-2-enoate	HMDB0129095	Phenylpropanoids and polyketides	Coumarins and derivatives	Furanocoumarins	M+H-H2O	C19H20O7	43.5	37.5	0.33209	124.176	123.713	129.98	126.877	134.992	127.32	133.216	121.599	122.318	147.825	128.689	145.572	144.329	126.472	118.329
8.26_339.0864m/z	339.086	8.26262	neg	7-Acetyloxy-2-methylisoflavone	LMPK12050003	Lipids and lipid-like molecules	Polyketides	Flavonoids	M+FA-H	C18H14O4	43.5	28.1	-3.49571	25.0675	27.802	28.7106	28.0005	31.0231	26.1341	29.0629	29.6215	29.5329	25.9026	27.6765	26.2344	27.4681	25.3946	28.1261
8.34_627.2193m/z	627.219	8.34077	pos	5-hydroxy-8-(2-hydroxypropan-2-yl)-4-(prop-2-en-1-yl)-2H,8H,9H-furo[2,3-h]chromen-2-one	HMDB0130125	Phenylpropanoids and polyketides	Coumarins and derivatives	Furanocoumarins	2M+Na	C17H18O5	43.5	22.2	-1.26798	20.1604	21.697	21.406	19.8693	20.2052	20.3402	19.8888	19.5261	19.3508	26.5052	27.4988	26.5217	25.8431	25.7827	25.0638
8.44_251.1399m/z	251.14	8.43643	pos	7-Butyl-2-methyl-1,6-dioxaspiro[4.5]decane	LMPK09000034	Lipids and lipid-like molecules	Polyketides	Polyether antibiotics	M+K	C13H24O2	43.5	29.9	-4.37932	8.34274	8.72095	7.8179	12.3276	13.2178	12.7595	12.9992	11.817	10.8579	4.3923	5.92439	4.67724	5.2938	5.94083	6.81673
8.83_251.1639m/z	251.164	8.83308	neg	Ethylene brassylate	HMDB0040459	Phenylpropanoids and polyketides	Macrolides and analogues	Unclassified	M-H2O-H	C15H26O4	43.5	28.9	-4.95923	18.0212	18.5651	17.5777	16.5387	18.1359	19.5947	21.7506	18.5915	19.0938	24.4987	17.3552	18.0075	19.7969	19.6976	18.1126
8.86_372.1795m/z	372.18	8.8599	pos	Licoagrochalcone D	LMPK12120422	Lipids and lipid-like molecules	Polyketides	Flavonoids	M+NH4	C21H22O5	43.5	35.1	-2.95778	10.2644	9.33472	14.1269	15.805	15.5702	20.6791	19.2906	17.8629	20.3187	20.2983	20.4554	21.768	21.0816	21.4406	20.986
1.66_298.1146m/z	298.115	1.65918	pos	Psicofuranine	66308	Unclassified	Unclassified	Unclassified	M+H	C11H15N5O5	43.4	52.9	-0.047044	26.1101	31.2422	31.3448	41.1455	32.2094	32.7427	37.5974	34.6108	34.0949	28.9231	29.2782	25.9551	29.6483	18.4986	22.3743
10.24_319.2261m/z	319.226	10.2433	neg	(±)5-HETE	36336	Unclassified	Unclassified	Unclassified	M-H	C20H32O3	43.4	33.2	-5.63537	32.0323	34.6086	35.3253	16.1135	20.0736	20.3479	25.049	17.2054	23.5545	47.0914	40.1907	49.9837	39.1177	45.9469	42.6214
10.85_331.1869m/z	331.187	10.8518	pos	9-J1-PhytoP	LMFA02030069	Lipids and lipid-like molecules	Fatty Acyls	Octadecanoids	M+Na	C18H28O4	43.4	46.9	-3.64685	438.743	434.12	421.565	349.357	404.093	400.177	440.27	431.782	434.048	417.057	415.411	565.325	346.95	374.087	380.7
11.17_295.1691m/z	295.169	11.1711	neg	Exemestane	66838	Lipids and lipid-like molecules	Steroids and steroid derivatives	Androstane steroids	M-H	C20H24O2	43.4	35.8	-4.25771	15.3448	16.7842	16.3274	17.4307	21.2087	19.5376	13.0504	15.505	12.8539	12.9084	13.2689	13.2595	12.1034	10.4076	13.8257
12.95_313.1765m/z	313.177	12.9527	pos	8-hydroxy-13Z-octadecene-9,11-diynoic acid	LMFA02000199	Lipids and lipid-like molecules	Fatty Acyls	Octadecanoids	M+Na	C18H26O3	43.4	39.8	-3.12401	79.0957	69.8117	63.8504	66.9138	60.8057	69.1296	63.6452	47.848	71.7692	84.5769	64.2089	93.5369	85.8751	82.9685	64.3095
2.03_547.0383m/z	547.038	2.0285	neg	Uridine diphosphate glucose	HMDB0000286	Nucleosides, nucleotides, and analogues	Pyrimidine nucleotides	Pyrimidine nucleotide sugars	M-H2O-H	C15H24N2O17P2	43.4	21.9	1.9783	32.9623	30.369	28.2493	26.6636	28.9662	26.5027	27.1173	28.28	25.917	26.2037	26.9155	26.4691	28.8737	30.3157	25.7423
2.61_240.0855m/z	240.086	2.61045	pos	2-{[(3,5-dimethoxyphenyl)(hydroxy)methylidene]amino}acetic acid	HMDB0131468	Benzenoids	Benzene and substituted derivatives	Benzoic acids and derivatives	M+H	C11H13NO5	43.4	29.4	-4.78815	19.6782	16.1199	21.2384	6.99321	6.72023	6.01842	6.69413	5.818	8.14788	42.9409	43.9682	49.7676	39.926	42.4801	47.0691
2.97_245.1844m/z	245.184	2.9676	pos	Isoleucyl-Leucine	85817	Organic acids and derivatives	Carboxylic acids and derivatives	Amino acids, peptides, and analogues	M+H	C12H24N2O3	43.4	33.6	-6.32644	11.92	10.1915	9.76489	0	0	0	0	0	0	19.3325	17.1626	14.5986	15.2434	17.2024	16.5439
3.46_593.2058m/z	593.206	3.46092	neg	2-Methylguanosine	HMDB0005862	Nucleosides, nucleotides, and analogues	Purine nucleosides	Unclassified	2M-H	C11H15N5O5	43.4	21.9	-2.55391	14.5639	13.2611	15.1436	19.7785	19.0944	20.1034	22.1926	22.4809	19.6375	7.81561	9.66219	8.88661	9.40935	8.81501	13.2048
3.69_315.0870m/z	315.087	3.69223	neg	Strobopinin	LMPK12140187	Lipids and lipid-like molecules	Polyketides	Flavonoids	M+FA-H	C16H14O4	43.4	22.6	-1.63426	21.6457	20.7376	19.9189	18.1088	17.4315	23.2189	20.16	20.1547	19.5795	24.5579	24.9896	25.0316	25.2068	25.4392	26.4916
4.12_221.0461m/z	221.046	4.11587	neg	1-(4-hydroxy-1-benzofuran-5-yl)ethan-1-one	HMDB0129369	Organoheterocyclic compounds	Benzofurans	Unclassified	M+FA-H	C10H8O3	43.4	24.6	3.0392	18.9546	16.2282	17.2195	12.2943	12.8969	13.8614	12.9426	9.24824	9.14493	27.6788	25.1019	26.5748	22.1102	25.1863	25.1264
4.22_207.1002m/z	207.1	4.22452	pos	3-Dimethylallyl-4-hydroxybenzoate	64578	Unclassified	Unclassified	Unclassified	M+H	C12H14O3	43.4	34.6	-6.79493	14.9725	15.375	14.7623	14.8128	13.8179	12.7235	15.1148	13.1508	13.3962	19.3297	19.383	19.4352	18.1732	18.6742	19.691
4.24_399.1281m/z	399.128	4.23887	neg	3,4,5-trihydroxy-6-(3-methyl-2-oxo-4-phenylbutoxy)oxane-2-carboxylic acid	HMDB0133707	Lipids and lipid-like molecules	Fatty Acyls	Fatty acyl glycosides	M+FA-H	C17H22O8	43.4	27.4	-4.38501	35.4201	30.941	36.9322	37.7753	36.7084	40.4548	34.7033	37.3958	39.0416	34.1913	33.5178	32.8126	36.2565	33.1167	34.0425
4.32_435.1649m/z	435.165	4.32053	neg	10-butanoyl-5,7-dihydroxy-4-(2-hydroxypropyl)-8,8-dimethyl-2H,6H,7H,8H-pyrano[3,2-g]chromen-2-one	HMDB0130095	Phenylpropanoids and polyketides	Coumarins and derivatives	Pyranocoumarins	M+FA-H	C21H26O7	43.4	32.2	-2.87045	19.7341	24.7503	23.4168	21.7042	17.7655	18.9945	15.7735	15.049	19.5225	30.5164	30.9676	36.6911	33.7251	31.2438	33.7052
4.47_421.0907m/z	421.091	4.47018	neg	Betalamic acid	HMDB0029842	Organic acids and derivatives	Carboxylic acids and derivatives	Amino acids, peptides, and analogues	2M-H	C9H9NO5	43.4	32.9	4.35594	3.72579	3.77578	2.19697	4.42495	4.50719	4.85138	4.45184	2.1814	2.75408	0.696302	1.37718	2.4499e-06	2.43144	2.4499e-06	0.856516
4.48_401.1559m/z	401.156	4.48183	pos	Niveusin C	HMDB0034474	Lipids and lipid-like molecules	Prenol lipids	Terpene lactones	M+Na	C20H26O7	43.4	29.6	-2.99399	21.4145	20.333	23.3772	20.7844	17.1264	21.7007	23.1062	15.8767	18.9185	27.9862	27.6025	26.7286	25.2799	28.1434	28.7068
4.59_424.2303m/z	424.23	4.59067	pos	3'-Hydroxybuspirone	HMDB0061108	Organoheterocyclic compounds	Diazinanes	Piperazines	M+Na	C21H31N5O3	43.4	39.1	-3.99512	1.27218	1.42012	2.47903	0	0	0	0	0	0	11.2816	16.2365	12.0792	11.1991	12.9264	12.2055
4.92_331.1170m/z	331.117	4.91582	pos	Americanol A	93957	Organoheterocyclic compounds	Benzodioxanes	Phenylbenzodioxanes	M+H	C18H18O6	43.4	29.5	-1.76715	93.3917	73.6991	77.9152	90.3236	75.294	87.1385	82.8948	107.196	79.6209	78.3124	92.8673	86.98	75.6444	78.3953	71.8639
5.25_139.0378m/z	139.038	5.25478	pos	2,5-Dihydroxybenzaldehyde	44699	Organic oxygen compounds	Organooxygen compounds	Carbonyl compounds	M+H	C7H6O3	43.4	29.1	-8.51599	79.1844	70.2874	73.0668	84.1281	77.9335	82.4417	89.173	85.7155	85.182	54.5447	56.8575	59.7103	57.1344	57.2586	59.5949
5.93_715.1260m/z	715.126	5.93192	pos	5,7,8-trihydroxy-2-(3-hydroxy-4-methoxyphenyl)-6-methoxy-4H-chromen-4-one	HMDB0132195	Phenylpropanoids and polyketides	Flavonoids	O-methylated flavonoids	2M+Na	C17H14O8	43.4	23	-1.38693	33.4457	28.3027	35.4406	48.6489	43.1943	49.2	42.8632	33.6608	38.0346	51.5823	46.1636	46.3022	41.6082	40.709	53.214
6.24_711.3940m/z	711.394	6.23858	neg	Cyclopassifloside VI	HMDB0035949	Lipids and lipid-like molecules	Prenol lipids	Terpene glycosides	M+FA-H	C36H58O11	43.4	32.7	-3.21889	76.4025	75.146	76.7105	67.7337	71.6806	76.7631	76.4191	74.5242	70.1587	89.8754	84.6381	83.3965	83.5846	78.9576	85.3991
6.29_392.2039m/z	392.204	6.28755	pos	N-(3S-hydroxy-butanoyl)-homoserine lactone	LMFA08030005	Lipids and lipid-like molecules	Fatty Acyls	Fatty amides	2M+NH4	C8H13NO4	43.4	25.7	3.16396	26.2058	19.8039	24.4254	30.9177	28.7213	36.7045	34.2978	36.5373	41.69	54.8461	52.0911	51.8814	55.946	45.2765	54.2168
6.91_453.3406m/z	453.341	6.91368	pos	Tyromycic acid	91093	Lipids and lipid-like molecules	Prenol lipids	Triterpenoids	M+H	C30H44O3	43.4	54.7	9.52456	50.233	53.561	52.1074	33.9128	51.0955	41.6202	35.4647	42.852	44.878	49.7018	40.2179	43.6757	46.4107	36.8592	41.9746
8.03_309.0769m/z	309.077	8.02613	neg	2'-Hydroxyfurano[2'',3'':4',3']chalcone	LMPK12120002	Lipids and lipid-like molecules	Polyketides	Flavonoids	M+FA-H	C17H12O3	43.4	19.2	0.151811	3546.75	3559.5	3530.45	3950.17	3871.7	3622.91	3491.78	3682.23	3587.51	2907.8	2966.22	2937.63	2867.61	2866.62	2860.97
9.49_251.1050m/z	251.105	9.48837	pos	Traumatin	HMDB0037326	Lipids and lipid-like molecules	Fatty Acyls	Fatty acids and conjugates	M+K	C12H20O3	43.4	22.7	2.63344	45.0474	42.6086	43.7269	49.5772	49.8043	53.9471	51.9909	56.856	53.8799	33.3019	31.6246	33.0006	33.3881	31.9991	33.754
9.89_263.1046m/z	263.105	9.89383	pos	Methyl jasmonate	HMDB0036583	Lipids and lipid-like molecules	Fatty Acyls	Lineolic acids and derivatives	M+K	C13H20O3	43.4	21.8	0.675216	11.9807	12.2635	14.7433	14.9285	15.1755	16.031	16.3216	15.9597	19.2439	10.2858	12.6985	10.4429	8.28759	9.73217	9.94321
0.77_550.2299m/z	550.23	0.773567	pos	Icaritin 3-rhamnoside	LMPK12112018	Lipids and lipid-like molecules	Polyketides	Flavonoids	M+NH4	C27H32O11	43.3	31.9	3.07816	36.4368	48.5936	55.6108	71.2578	75.8159	85.7867	89.7144	93.344	101.725	85.0606	86.381	94.7351	97.1302	90.1819	99.4268
1.73_433.1354m/z	433.135	1.73135	neg	4-Hydroxy-5-(3',5'-dihydroxyphenyl)-valeric acid-O-methyl-O-glucuronide	HMDB0059974	Organic oxygen compounds	Organooxygen compounds	Carbohydrates and carbohydrate conjugates	M-H	C18H26O12	43.3	22.3	0.462842	1574.36	1537.7	1522.4	1682.07	1703.25	1706.55	1618.8	1699.37	1640.83	1284.52	1310.17	1308.4	1288.66	1282.13	1264.27
10.48_251.1410m/z	251.141	10.4836	pos	4-(3-Hydroxybutyl)-3,3,5-trimethylcyclohexanone	HMDB0039805	Lipids and lipid-like molecules	Prenol lipids	Sesquiterpenoids	M+K	C13H24O2	43.3	26.4	0.875401	36.237	33.696	36.7991	34.6604	35.4143	36.7853	34.6476	37.7574	38.2045	28.9522	26.5799	23.9824	29.1793	27.7185	29.2531
10.77_289.1770m/z	289.177	10.7698	pos	7-Hydroxy-10E-Hexadecen-8-ynoic acid	LMFA01031023	Lipids and lipid-like molecules	Fatty Acyls	Fatty Acids and Conjugates	M+Na	C16H26O3	43.3	22.4	-1.39362	27.3454	27.8091	31.8627	27.6976	32.5154	34.4119	34.8258	37.3703	37.3459	23.6849	21.0906	23.5505	21.7524	25.0403	19.7977
2.03_267.0845m/z	267.085	2.02598	pos	threo-Syringoylglycerol	HMDB0031237	Benzenoids	Phenols	Methoxyphenols	M+Na	C11H16O6	43.3	23.9	2.56746	14.8882	16.5267	17.0281	22.0043	21.2543	22.9702	19.7694	25.7887	24.3084	12.0311	12.6209	11.6272	12.87	12.1837	10.3572
2.26_385.0767m/z	385.077	2.25798	neg	3,4,5-trihydroxy-6-(3-phenyloxirane-2-carbonyloxy)oxane-2-carboxylic acid	HMDB0126548	Organic oxygen compounds	Organooxygen compounds	Carbohydrates and carbohydrate conjugates	M+FA-H	C15H16O9	43.3	28.5	-2.77674	46.16	43.7055	45.55	30.7458	36.2859	61.1688	65.9497	67.0754	66.3371	26.6727	28.2425	28.2614	28.1853	28.1062	26.3592
2.90_511.1473m/z	511.147	2.90495	neg	6-{3,5-dihydroxy-4-[2-hydroxy-3-(3-methoxyphenyl)propyl]phenoxy}-3,4,5-trihydroxyoxane-2-carboxylic acid	HMDB0127780	Organic oxygen compounds	Organooxygen compounds	Carbohydrates and carbohydrate conjugates	M+FA-H	C22H26O11	43.3	24.9	3.41699	65.572	58.2539	60.6657	70.3084	69.7103	68.5046	73.8704	74.9283	75.7186	40.3709	47.7756	43.5803	39.6376	44.1687	46.4866
2.93_263.0894m/z	263.089	2.92693	pos	4-hydroxy-5-(4-hydroxy-3-methoxyphenyl)pentanoic acid	HMDB0127748	Benzenoids	Phenols	Methoxyphenols	M+Na	C12H16O5	43.3	25.5	1.80482	15.0157	12.2382	14.1012	18.8516	17.7397	17.776	19.2847	20.0248	18.1874	9.29382	8.43914	7.79501	9.17251	8.27648	9.67579
3.79_357.0591m/z	357.059	3.78522	pos	Grevilline D	HMDB0033246	Benzenoids	Phenols	Benzenediols	M+H	C18H12O8	43.3	29.8	-3.79898	17.8361	19.4627	21.1117	5.06499	5.25447	7.97827	4.17241	4.09831	2.78731	32.17	37.6766	32.2016	29.7143	36.8623	30.8639
3.83_553.1008m/z	553.101	3.8289	neg	1,2,4,7-Tetraacetoxy-8-hydroxy-3-(4-hydroxyphenyl)dibenzofuran	HMDB0034701	Organoheterocyclic compounds	Benzofurans	Phenylbenzofurans	M+FA-H	C26H20O11	43.3	29.2	4.08958	104.131	97.7698	99.2329	65.8134	60.5208	63.0524	64.4463	58.9208	61.1226	163.493	149.511	160.978	156.281	150.431	159.493
4.02_715.1257m/z	715.126	4.02053	pos	Limocitrin	HMDB0029516	Phenylpropanoids and polyketides	Flavonoids	Flavones	2M+Na	C17H14O8	43.3	24.2	-1.87948	20.5532	22.3025	28.6011	5.75044	5.36171	7.18559	8.63969	2.46649	4.81035	70.7271	71.9841	66.1044	63.6633	78.5971	71.7248
4.21_172.1318m/z	172.132	4.21102	pos	Gabapentin	2989	Organic acids and derivatives	Carboxylic acids and derivatives	Amino acids, peptides, and analogues	M+H	C9H17NO2	43.3	35.8	-8.22697	36.1513	38.7077	38.4149	51.812	45.1114	32.4275	45.4155	33.7545	21.5998	53.8381	18.327	24.038	30.2467	43.0155	39.2866
4.48_307.1009m/z	307.101	4.48183	pos	Starch acetate	HMDB0029891	Organic acids and derivatives	Carboxylic acids and derivatives	Tricarboxylic acids and derivatives	M+H	C12H18O9	43.3	29.6	-4.83815	37.0217	38.6579	41.1702	40.1451	38.3866	39.2084	46.6004	42.5078	41.1759	46.4037	44.6298	44.3695	42.6953	43.9739	49.2671
5.32_331.1177m/z	331.118	5.3233	neg	DUARTIN (-)	43647	Unclassified	Unclassified	Unclassified	M-H	C18H20O6	43.3	25.5	-3.11389	36.158	36.6268	33.7858	43.7027	33.8489	34.7203	37.1298	39.0888	37.7221	33.753	32.1284	29.7986	33.8167	30.8758	31.8839
5.76_775.1527m/z	775.153	5.76045	neg	5,7,2',5'-Tetrahydroxy-3,4'-dimethoxyflavone 5'-acetate	LMPK12112533	Lipids and lipid-like molecules	Polyketides	Flavonoids	2M-H	C19H16O9	43.3	21.6	1.38859	470.553	478.041	487.552	423.682	414.705	430.377	352.554	363.193	357.436	628.257	567.349	588.576	550.474	623.145	659.075
6.65_871.4312m/z	871.431	6.65355	neg	Medicagenic acid beta-maltoside	HMDB0039290	Lipids and lipid-like molecules	Prenol lipids	Terpene glycosides	M+FA-H	C42H66O16	43.3	31.8	-2.52104	27.637	32.3927	34.1434	47.133	54.0001	49.0773	53.0878	54.907	53.9135	22.207	20.6713	24.1227	24.3306	20.808	26.0062
7.96_219.1728m/z	219.173	7.95928	pos	capsidiol	53420	Lipids and lipid-like molecules	Prenol lipids	Sesquiterpenoids	M+H-H2O	C15H24O2	43.3	29.2	-6.70167	71.198	68.6969	64.4743	63.8155	64.292	66.7442	63.1475	65.1873	68.3009	65.9154	69.4376	71.2746	70.7691	70.2881	70.04
8.12_263.1048m/z	263.105	8.12295	pos	13-Oxo-9,11-tridecadienoic acid	HMDB0034564	Lipids and lipid-like molecules	Fatty Acyls	Fatty acids and conjugates	M+K	C13H20O3	43.3	25.2	1.74493	22.0269	26.0542	24.2989	17.9391	18.0886	17.8061	18.9843	17.5907	18.4733	35.0216	31.134	33.5496	38.926	31.9629	33.7037
9.53_615.2254m/z	615.225	9.5292	pos	6'-Sialyllactosamine	HMDB0041621	Organooxygen compounds	Carbohydrates and carbohydrate conjugates	Sugar acids and derivatives	M+H-H2O	C23H40N2O18	43.3	30.5	1.69061	60.6376	61.4079	64.6581	73.6911	75.563	80.3233	79.1049	79.5255	72.7225	55.2865	61.5575	58.8145	56.9438	60.2304	52.8031
0.65_84.0439m/z	84.0439	0.647733	pos	1-Aminocyclopropanecarboxylic acid	HMDB0036458	Organic acids and derivatives	Carboxylic acids and derivatives	Amino acids, peptides, and analogues	M+H-H2O	C4H7NO2	43.2	22.5	-4.71655	235.921	219.384	202.607	214.792	216.489	209.468	244.541	237.355	236.091	198.01	196.036	199.335	201.802	200.729	205.454
0.69_162.1113m/z	162.111	0.692067	pos	L-Carnitine	52	Organic nitrogen compounds	Organonitrogen compounds	Quaternary ammonium salts	M+H	C7H15NO3	43.2	31.5	-7.3025	66.9737	65.2546	66.6622	49.1189	50.527	47.4485	53.3633	51.4695	50.751	83.8573	87.4955	86.8836	85.6956	92.1526	93.9675
1.52_329.0876m/z	329.088	1.52403	neg	p-Cresol glucuronide	HMDB0011686	Organic oxygen compounds	Organooxygen compounds	Carbohydrates and carbohydrate conjugates	M+FA-H	C13H16O7	43.2	26.3	-0.856402	49.3004	54.8543	46.7342	62.5694	55.1882	60.7961	59.4343	65.2001	59.6986	25.3636	29.4861	28.0727	25.8687	28.4314	25.643
1.82_253.1174m/z	253.117	1.82317	pos	Tyrosyl-Alanine	HMDB0029098	Organic acids and derivatives	Carboxylic acids and derivatives	Amino acids, peptides, and analogues	M+H	C12H16N2O4	43.2	29.5	-3.64927	7.40404	6.87198	6.1099	2.6994	0.752894	2.56084	0.2837	2.02829	2.77307	13.8422	13.1552	14.3922	14.4018	16.1367	14.5227
1.93_403.0843m/z	403.084	1.93383	neg	Villosone	LMPK12060029	Lipids and lipid-like molecules	Polyketides	Flavonoids	M-H2O-H	C23H18O8	43.2	28.2	4.57461	92.3543	86.4032	83.0812	99.9043	105.135	101.518	84.553	102.455	106.576	68.0709	73.4441	62.7438	61.9716	67.9072	62.2829
1.99_148.0485n	166.086	1.98515	pos	Hydroxylated lecithin	HMDB0032332	Organic acids and derivatives	Carboxylic acids and derivatives	Amino acids, peptides, and analogues	M+H, M+NH4, M+H-H2O	C4H8N2O4	43.2	20.2	0.557553	958.35	898.652	855.939	1315.7	1263.31	1318.57	1344.82	1432.27	1453.98	238.978	247.005	243.273	242.372	225.129	236.801
10.16_342.1450n	325.142	10.1567	pos	5-[(E)-2-(4-hydroxy-3-methoxyphenyl)ethenyl]-2-[(1E)-3-hydroxy-3-methylbut-1-en-1-yl]benzene-1,3-diol	HMDB0129044	Phenylpropanoids and polyketides	Stilbenes	Unclassified	M+H-H2O, M+NH4	C20H22O5	43.2	27.6	-4.91976	542.352	510.992	503.009	382.311	468.568	489.154	506.819	450.424	450.052	410.255	414.159	401.509	336.212	446.949	424.664
10.17_477.1504m/z	477.15	10.1703	pos	3,4,5-trihydroxy-6-{4-[(6E)-3-oxo-7-phenylhepta-4,6-dien-1-yl]phenoxy}oxane-2-carboxylic acid	HMDB0133928	Phenylpropanoids and polyketides	Diarylheptanoids	Linear diarylheptanoids	M+Na	C25H26O8	43.2	35.8	-3.45163	17.1695	14.5793	14.9247	4.75734	3.94613	5.91421	10.3788	4.03953	5.15766	21.5424	21.9879	22.1725	22.2598	27.7512	21.0106
10.46_343.2234m/z	343.223	10.4563	pos	1(15),8(19)-Trinervitadiene-3alpha,5alpha,18-triol	LMPR0104400001	Lipids and lipid-like molecules	Prenol lipids	Isoprenoids	M+Na	C20H32O3	43.2	43.2	-3.05606	260.151	282.34	276.105	137.358	165.808	175.884	198.155	198.151	197.52	424.259	428.976	502.185	456.344	448.999	407.626
12.13_358.2352m/z	358.235	12.1274	pos	Perindoprilat	HMDB0060574	Organic acids and derivatives	Carboxylic acids and derivatives	Amino acids, peptides, and analogues	M+NH4	C17H28N2O5	43.2	23.3	4.49235	74.5469	77.3643	81.0676	52.1536	65.7269	67.0296	70.1225	75.9315	77.8518	180.118	175.471	196.131	176.905	192.815	187.207
2.19_344.1102n	362.144	2.19165	pos	Domesticoside	HMDB0029647	Organic oxygen compounds	Organooxygen compounds	Carbohydrates and carbohydrate conjugates	M+NH4, M+Na, M+H	C15H20O9	43.2	24.8	-1.44588	181.27	216.633	185.842	155.747	147.269	147.422	167.343	172.144	152.991	239.06	241.032	237.075	235.637	235.022	237.571
2.64_402.1159n	401.108	2.63597	neg	4-Hydroxy-5-(3',4'-dihydroxyphenyl)-valeric acid-O-glucuronide	HMDB0059971	Organic oxygen compounds	Organooxygen compounds	Carbohydrates and carbohydrate conjugates	M-H2O-H, M-H	C17H22O11	43.2	23.3	-0.702811	85.8477	78.3966	82.2184	76.675	73.5189	78.0609	79.862	81.3335	73.9417	91.3408	94.4296	90.5504	94.2346	89.1109	84.2596
3.62_511.1225m/z	511.123	3.6239	neg	Neosilyhermin A	HMDB0030106	Phenylpropanoids and polyketides	2-arylbenzofuran flavonoids	Unclassified	M+FA-H	C25H22O9	43.2	27.2	-4.46906	996.614	960.047	936.428	1222.09	1217.16	1199.66	1159.07	1232.26	1181.46	592.584	583.808	582.567	604.497	584.63	619.821
3.74_269.0787m/z	269.079	3.74422	pos	Aegelinol	HMDB0033914	Phenylpropanoids and polyketides	Coumarins and derivatives	Pyranocoumarins	M+Na	C14H14O4	43.2	25.8	0.951948	23.959	26.3385	26.5662	25.136	25.227	25.5003	26.0258	24.5083	23.0405	27.4734	33.882	27.6551	27.5187	31.2489	32.9764
4.38_263.0920m/z	263.092	4.37518	neg	(R)-Bitalin A	HMDB0040358	Benzenoids	Benzene and substituted derivatives	Acetophenones	M+FA-H	C13H14O3	43.2	24.7	-2.19573	23.8676	23.1303	28.1663	24.0504	27.9718	21.9776	27.1585	26.0052	22.4961	28.8808	29.0932	24.8661	30.3787	21.3001	24.6646
6.56_309.0754m/z	309.075	6.55672	neg	6,11-Dihydroxy-2,2-dimethylpyrano[3,2-c]xanthen-7(2H)-one	HMDB0040357	Organoheterocyclic compounds	Benzopyrans	1-benzopyrans	M-H	C18H14O5	43.2	28.5	-4.61369	22.2685	21.7467	21.0993	26.1636	25.3147	26.9438	26.234	27.5459	26.5192	19.733	19.7838	18.7944	19.7154	19.417	18.5441
6.61_585.2853m/z	585.285	6.60705	pos	Ouabain	1670	Lipids and lipid-like molecules	Steroids and steroid derivatives	Steroid lactones	M+H	C29H44O12	43.2	44.8	-9.05396	26.7176	21.633	27.5711	15.6291	16.0754	13.2662	14.4306	18.5642	12.9484	39.0961	35.7659	46.2199	38.3967	34.6689	39.2826
7.08_264.0774n	265.086	7.07635	pos	Aspartyl-Methionine	HMDB0028759	Organic acids and derivatives	Carboxylic acids and derivatives	Amino acids, peptides, and analogues	M+H-H2O, M+H	C9H16N2O5S	43.2	25.9	-2.37034	200.018	199.164	193.194	210.298	199.297	199.238	198.51	198.144	193.764	173.773	175.346	181.889	176.556	170.971	189.658
8.42_345.1342m/z	345.134	8.4246	neg	Cynaropicrin	HMDB0036423	Lipids and lipid-like molecules	Prenol lipids	Terpene lactones	M-H	C19H22O6	43.2	23.6	-0.515371	131.246	141.455	144.862	154.351	153.939	145.068	147.927	178.592	156.633	112.583	120.53	121.459	116.863	116.895	113.667
9.53_235.1104m/z	235.11	9.5292	pos	Aleprylic acid	LMFA01030189	Lipids and lipid-like molecules	Fatty Acyls	Fatty Acids and Conjugates	M+K	C12H20O2	43.2	25.7	4.76566	22.0587	21.5229	21.5544	22.8891	22.747	25.3031	23.9224	25.1016	25.9262	21.3553	19.6961	21.5047	20.3521	24.1139	18.5761
9.71_501.1527m/z	501.153	9.7132	neg	Clozapine glucuronide	HMDB0060901	Organoheterocyclic compounds	Benzodiazepines	Dibenzodiazepines	M-H	C24H27ClN4O6	43.2	37	-3.85808	26.0016	29.4393	28.4423	25.1749	25.1257	38.7543	39.2185	41.0009	40.0421	34.0387	28.2834	36.1217	32.5436	24.3017	34.312
9.85_292.1078n	293.116	9.853	pos	N-gamma-Glutamyl-S-propylcysteine	93699	Organic acids and derivatives	Carboxylic acids and derivatives	Amino acids, peptides, and analogues	M+H-H2O, M+H	C11H20N2O5S	43.2	28.3	-5.10744	795.674	745.314	733.532	841.335	584.755	701.554	806.933	673.089	695.525	593.116	689.415	670.147	587.329	768.139	592.914
1.96_376.0782n	359.075	1.95817	pos	2-(1,3-dihydroxy-4-oxocyclohexa-2,5-dien-1-yl)-5-hydroxy-3,6,7-trimethoxy-4H-chromen-4-one	HMDB0130261	Unclassified	Unclassified	Unclassified	M+H-H2O, M+NH4	C18H16O9	43.1	24.3	-3.346	29.8355	28.7347	35.2467	8.90467	6.95267	10.3126	6.64539	6.40732	6.16028	66.7885	68.8983	72.1431	72.3228	68.181	68.2809
[truncated: 8,791 more rows]
