# Supplementary material for: UPLC/MS-based untargeted metabolomics reveals the changes of metabolites profile of Salvia miltiorrhiza bunge during Sweating processing
Source: Sci Rep. 2020 Nov 11;10:19524. doi: 10.1038/s41598-020-76650-w (PMC7658355; doi:10.1038/s41598-020-76650-w)
Supplement: Supplementary file 3 — Table 2 Differential metabolites between SSM and NSSM. [file 41598_2020_76650_MOESM3_ESM.xlsx]

## Sheet: Case_Con
ID	m/z	Retention time (min)	Ion mode	Metabolites	Compound ID	Super Class	Class	Sub Class	Adducts	Formula	Score	Fragmentation Score	Mass Error (ppm)	VIP	P-value	adj.P-value	log2(FC)	FC	average(Case)	average(Con)	SSM1	SSM2	SSM3	SSM4	SSM5	SSM6	NSSM1	NSSM2	NSSM3	NSSM4	NSSM5	NSSM6
4.01_827.1883m/z	827.188	4.00687	pos	PtdIns-(3,4,5)-P3 (1,2-dioctanoyl)	45084	Unclassified	Unclassified	Unclassified	M+H	C25H50O22P4	39.4	11.2	7.99424	1.37224	8.17574e-12	1.91297e-10	3.76941	13.6365	245.529	18.0052	251.647	251.691	249.883	224.629	229.424	265.9	17.9107	15.347	14.9094	18.3845	17.7574	23.7224
4.60_221.0438m/z	221.044	4.60417	pos	3-[6-(Carboxymethylene)cyclohexa-2,4-dien-1-ylidene]-2-oxopropanate	71155	Unclassified	Unclassified	Unclassified	M+H	C11H8O5	50.5	60.4	-2.87915	1.78845	7.10617e-12	1.69809e-10	2.30436	4.93947	482.864	97.7562	475.966	477.813	451.942	462.925	509.838	518.701	93.8019	103.379	97.448	99.4101	95.1997	97.2988
8.96_425.1812n	426.189	8.9554	pos	desmethylnortriptyline glucuronide	1613	Unclassified	Unclassified	Unclassified	M+H, M+Na, M+H-H2O	C24H27NO6	48.1	57.2	-6.12728	1.08703	5.74148e-11	8.61052e-10	2.18336	4.54209	184.175	40.5485	201.132	194.648	176.53	186.266	177.495	168.979	40.7523	39.5305	39.8507	40.2682	42.5198	40.3697
6.61_526.1423n	527.15	6.60705	pos	6-Desmethoxy hormothamnione triacetate	65419	Unclassified	Unclassified	Unclassified	M+H, M+K	C27H26O11	35.9	0.0174	-9.9947	1.23259	4.1943e-08	1.92272e-07	1.27903	2.42677	320.855	132.215	363.934	304.416	333.019	330.742	318.579	274.444	141.969	136.291	140.763	119.661	125.505	129.102
5.92_314.0774n	297.074	5.91792	pos	Aflatoxicol	73246	Unclassified	Unclassified	Unclassified	M+H-H2O, M+H	C17H14O6	40.6	13.7	-5.21025	1.04325	5.84994e-10	5.55744e-09	0.858955	1.81372	294.528	162.389	307.136	293.087	275.727	291.88	295.349	303.991	176.144	155.831	153.324	157.382	161.971	169.68
6.61_342.1083n	343.115	6.60705	pos	8-Desmethylkalmiatin	51109	Unclassified	Unclassified	Unclassified	M+H-H2O, M+H	C19H18O6	36.5	8.09	-6.02576	1.09082	9.67113e-10	8.27737e-09	0.858732	1.81344	323.298	178.278	342.082	304.086	320.726	324.802	336.591	311.501	178.684	183.462	190.045	175.264	168.258	173.957
7.84_294.0886n	295.096	7.8363	pos	Pongamol	52176	Unclassified	Unclassified	Unclassified	M+H, M+Na	C18H14O4	47.4	46.7	-2.01643	1.55757	4.21706e-08	1.92965e-07	0.816916	1.76164	688.659	390.92	664.126	637.666	754.338	646.712	737.347	691.766	377.189	408.514	386.823	387.416	385.701	399.879
11.94_304.2370n	305.244	11.9397	pos	Sodium oleate	72401	Unclassified	Unclassified	Unclassified	M+H, M+Na	C18H33NaO2	44	27.3	-2.70519	1.07294	3.57465e-06	9.87768e-06	0.753691	1.6861	358.533	212.64	313.618	354.277	353.208	366.772	378.117	385.207	192.883	175.927	217.851	198.5	233.087	257.596
9.61_282.1246n	283.132	9.6102	pos	Randainol	68649	Unclassified	Unclassified	Unclassified	M+H, M+NH4, M+Na	C18H18O3	47.5	46.7	-3.68374	1.3263	1.61733e-11	3.2181e-10	-0.705057	0.613418	337.735	550.578	333.65	320.732	341.198	344.686	343.229	342.914	574.308	544.069	554.014	541.487	550.726	538.865
8.14_298.1205n	299.128	8.13662	pos	(±)-Enterolactone	64734	Unclassified	Unclassified	Unclassified	M+H, 2M+NH4, 2M+Na, 2M+H, M+Na, M+H-H2O	C18H18O4	51.3	58.4	0.0481018	4.5927	6.71868e-09	4.0718e-08	-0.784031	0.580742	3583.18	6170.01	3529.73	3411.52	3468.52	3578.98	3808.88	3701.47	6174.52	5975.51	6069.59	6813.01	6006.37	5981.08
4.60_716.1339n	717.143	4.60417	pos	Isotheaflavin 3'-gallate	88813	Unclassified	Unclassified	Unclassified	M+H-H2O, M+H, M+NH4	C36H28O16	38.8	13.2	-5.30358	2.94701	9.11423e-09	5.24938e-08	-0.794267	0.576636	1445.32	2506.47	1570.21	1318.83	1503.87	1467.13	1428.91	1382.97	2604.44	2661.05	2461.87	2328.66	2434.66	2548.15
7.21_644.2818n	645.289	7.21167	pos	11α-ACETOXYKHIVORIN	43649	Unclassified	Unclassified	Unclassified	M+H, M+Na, M+H-H2O	C34H44O12	37.8	3.15	-2.31437	1.16366	2.50408e-11	4.49578e-10	-0.931324	0.524377	180.892	344.966	179.313	172.191	180.713	181.529	194.783	176.823	341.426	344.361	356.525	330.799	339.402	357.279
7.67_700.1399n	701.147	7.6723	pos	Sennoside monoglucoside B	2407	Unclassified	Unclassified	Unclassified	M+H, M+NH4	C36H28O15	49.1	61	-4.11676	1.5268	3.63909e-05	8.21435e-05	-0.980429	0.506829	318.967	629.338	299.309	334.892	322.984	322.099	306.401	328.116	497.289	746.628	723.135	543.467	704.836	560.673
8.22_666.3594n	667.367	8.21862	pos	Coroloside	89484	Unclassified	Unclassified	Unclassified	M+H, M+Na	C35H54O12	43.1	29.4	-3.13958	1.366	1.38189e-11	2.82755e-10	-1.16021	0.447447	183.117	409.248	182.41	168.101	175.467	194.124	197.436	181.162	394.364	430.275	413.963	408.111	400.572	408.205
3.59_313.0685m/z	313.069	3.5939	pos	Boeravinone B	48082	Unclassified	Unclassified	Unclassified	M+H	C17H12O6	40.3	33	-6.7999	2.33319	3.22622e-13	1.73028e-11	-1.29884	0.406454	450.102	1107.39	453.806	452.401	454.428	456.021	442.334	441.622	1087.07	1153.4	1094.76	1069.54	1099.36	1140.2
8.26_700.1396n	701.147	8.25927	pos	Theaflavate B	88930	Unclassified	Unclassified	Unclassified	M+H, M+NH4	C36H28O15	49.8	61.8	-4.5309	1.6164	3.05123e-05	6.98726e-05	-1.33736	0.395745	227.02	573.653	203.007	231.085	221.408	258.659	201.173	246.79	434.509	675.394	659.311	497.241	697.85	477.614
5.92_228.0621n	229.07	5.91792	pos	2-Hydroxy-3-carboxy-6-oxo-7-methylocta-2,4-dienoate	66438	Unclassified	Unclassified	Unclassified	M+H-H2O, M+H	C10H12O6	40.2	9.36	-5.44272	1.08304	9.91046e-10	8.41099e-09	-1.74319	0.298709	60.6034	202.884	78.2961	51.8435	60.5566	70.9778	50.0171	51.9293	206.768	186.683	204.464	192.626	215.142	211.625
3.23_180.0419n	163.039	3.22542	pos	m-Hydroxyphenylpyruvic acid	347	Unclassified	Unclassified	Unclassified	M+H-H2O, M+H	C9H8O4	53.1	70.8	-2.04829	3.08073	1.18287e-11	2.5278e-10	-2.12574	0.229133	341.294	1489.5	350.55	270.47	373.422	374.797	330.811	347.713	1513.63	1455.71	1470.13	1371.03	1561.01	1565.51
1.21_136.0607m/z	136.061	1.2077	pos	4-Hydroxy-L-threonine	3259	Unclassified	Unclassified	Unclassified	M+H	C4H9NO4	43.5	35	1.88538	1.60808	3.83822e-06	1.05397e-05	-2.26663	0.207815	86.6657	417.033	76.0458	70.424	80.7589	100.957	107.55	84.2589	351.58	421.561	317.726	547.819	372.634	490.875
4.41_716.1362n	717.143	4.41385	pos	THEAFLAVIN MONOGALLATES	43596	Unclassified	Unclassified	Unclassified	M+H, M+Na	C36H28O16	39.5	16.7	-2.1332	3.41026	2.35517e-13	1.40864e-11	-2.26742	0.207702	367.246	1768.14	448.438	331.182	392.74	393.332	280.103	357.681	1810.45	1784.43	1732.01	1793.71	1719.21	1769.05
7.24_671.1369m/z	671.137	7.23867	pos	(R)-Skyrin 2-xyloside	91464	Unclassified	Unclassified	Unclassified	M+H	C35H26O14	44.2	37.6	-3.86943	3.79696	2.85535e-10	3.10343e-09	-2.37092	0.193322	418.63	2165.46	491.386	354.8	449.355	497.835	344.798	373.606	2211.47	2289.28	2315.89	1876.61	2106.96	2192.54
6.69_925.1836m/z	925.184	6.69248	pos	S-2-(Indol-3-yl)acetyl-CoA	70944	Unclassified	Unclassified	Unclassified	M+H	C31H43N8O17P3S	38.4	8.43	9.08416	1.37898	1.30079e-09	1.04435e-08	-2.89333	0.134593	35.955	267.14	46.7272	24.016	39.4834	47.7037	30.79	27.0097	271.788	241.25	267.512	236.081	286.102	300.104
3.29_356.0525n	357.06	3.29342	pos	Demethyltorosaflavone D	49155	Unclassified	Unclassified	Unclassified	M+H, M+NH4	C18H12O8	47.7	49.7	-2.00403	1.98815	7.39201e-16	2.41027e-13	-4.22386	0.0535171	26.9323	503.247	30.691	26.0853	33.1351	27.4132	25.6066	18.6628	508.246	522.665	504.7	490.88	490.286	502.706
2.90_356.0526n	357.06	2.89977	pos	BISSALICYL FUMARATE	43539	Unclassified	Unclassified	Unclassified	M+H, M+NH4	C18H12O8	51.4	66.3	-1.85674	2.22774	2.2398e-15	5.52192e-13	-4.36685	0.0484672	30.4726	628.725	33.8387	28.1424	30.9294	31.0794	26.9472	31.8982	645.059	633.292	639.059	594.753	623.451	636.736
3.21_755.1825m/z	755.182	3.21493	neg	2-(1,3-dihydroxy-4-oxocyclohex-2-en-1-yl)-5-hydroxy-3,6,7-trimethoxy-4H-chromen-4-one	HMDB0130283	Unclassified	Unclassified	Unclassified	2M-H	C18H18O9	44.7	49.1	-0.565	2.24615	2.36368e-11	4.30488e-10	1.40841	2.65444	976.179	367.753	999.027	967.694	928.957	928.851	990.842	1041.7	396.649	376.464	359.999	362.489	366.508	344.41
1.92_661.1985m/z	661.198	1.92017	neg	R-95913	HMDB0013930	Unclassified	Unclassified	Unclassified	2M-H	C18H18FNO2S	38.1	0	-4.11429	1.98271	1.35958e-09	1.0821e-08	1.37688	2.59705	773.73	297.926	741.898	827.737	736.012	699.852	833.654	803.225	295.442	297.133	293.935	309.969	292.681	298.396
10.38_314.1862n	313.179	10.3802	neg	ESTRADIOL ACETATE	43499	Unclassified	Unclassified	Unclassified	M-H, 2M-H	C20H26O3	37.7	1.24	-6.36001	1.91483	1.15228e-07	4.66262e-07	0.850701	1.80338	1017.39	564.158	1046.09	994.273	975.338	995.136	1018.93	1074.58	533.096	524.063	703.919	486.424	562.925	574.521
5.32_731.1258m/z	731.126	5.3233	neg	Oolongtheanin	HMDB0038858	Unclassified	Unclassified	Unclassified	M-H	C36H28O17	45.1	30.9	0.530105	2.73766	5.05721e-08	2.26031e-07	-0.837936	0.559444	1166.69	2085.44	1442.43	1143.13	1140.5	1184.38	1069.32	1020.36	2142.85	2111.97	2122.03	2003.33	2055.06	2077.4
4.28_733.1411m/z	733.141	4.27987	neg	6-({8-[5,7-dihydroxy-2-(4-hydroxyphenyl)-4-oxo-3,4-dihydro-2H-1-benzopyran-3-yl]-2-(3,4-dihydroxyphenyl)-7-hydroxy-4-oxo-3,4-dihydro-2H-1-benzopyran-5-yl}oxy)-3,4,5-trihydroxyoxane-2-carboxylic acid	HMDB0129211	Unclassified	Unclassified	Unclassified	M-H	C36H30O17	45	37.8	0.136693	2.08353	1.49201e-13	1.03296e-11	-1.32861	0.398151	345.974	868.952	369.258	335.293	365.034	345.05	331.532	329.681	870.354	861.152	875.867	850.696	856.972	898.674
3.49_358.0689n	357.062	3.48825	neg	PSOROMIC ACID	43642	Unclassified	Unclassified	Unclassified	M-H, 2M-H	C18H14O8	48.5	46.8	0.215416	7.2226	1.56644e-21	1.58336e-17	-4.32829	0.04978	329.356	6616.23	359.432	331.442	332.368	336.602	305.992	310.3	6565.18	6651.7	6604.09	6572.8	6668	6635.62
2.00_630.2365m/z	630.237	1.99865	pos	Neohesperidin dihydrochalcone	HMDB0030542	Phenylpropanoids and polyketides	Flavonoids	Flavonoid glycosides	M+NH4	C28H36O15	38	5.16	-4.48049	1.73677	8.10512e-06	2.08624e-05	5.99849	63.9332	399.613	6.25047	592.557	400.644	349.378	455.859	256.886	342.353	8.43076	12.3741	5.0529	5.75043	3.01277	2.88192
6.19_262.1183n	263.126	6.19173	pos	Dihydrosuberenol	87141	Phenylpropanoids and polyketides	Coumarins and derivatives	Unclassified	M+H-H2O, M+H	C15H18O4	45.6	39.5	-8.39341	1.25536	1.40006e-07	5.53454e-07	4.36887	20.6615	206.074	9.9738	194.731	280.151	198.517	195.908	188.717	178.42	10.0274	8.41125	9.76096	13.0917	8.86101	9.6905
2.79_870.1898m/z	870.19	2.7921	pos	Theaflavate A	HMDB0033070	Phenylpropanoids and polyketides	Flavonoids	Flavans	M+NH4	C43H32O19	35	0.358	2.55418	1.09169	6.1459e-09	3.76958e-08	2.51001	5.69622	175.834	30.8685	165.242	195.272	162.093	155.647	172.442	204.307	32.2172	30.1235	28.2726	35.5382	27.0136	32.046
4.60_418.0891n	436.123	4.60417	pos	Salvianolic acid G	HMDB0041774	Phenylpropanoids and polyketides	Cinnamic acids and derivatives	Hydroxycinnamic acids and derivatives	M+NH4, M+Na, 2M+H, 2M+NH4, M+H, M+H-H2O	C20H18O10	44.9	33.2	-2.24088	3.50097	3.11025e-11	5.31953e-10	2.30388	4.93783	1851.34	374.93	1835.86	1813.53	1729.24	1744.24	2000.98	1984.21	361.264	397.251	374.08	388.273	361.708	367.004
10.69_308.1044n	309.112	10.6878	pos	Moracin E	89167	Phenylpropanoids and polyketides	2-arylbenzofuran flavonoids	Unclassified	M+H, 2M+Na, M+Na	C19H16O4	46.1	35.9	-1.42992	3.27463	1.45585e-08	7.79022e-08	2.29514	4.90801	1641.9	334.535	1902.68	1646.9	1373.78	1468.62	1697.35	1762.06	346.162	345.755	330.409	330.35	360.169	294.362
1.69_164.0464n	182.08	1.68667	pos	2-Hydroxycinnamic acid	306	Phenylpropanoids and polyketides	Cinnamic acids and derivatives	Hydroxycinnamic acids and derivatives	M+H, M+NH4, M+H-H2O	C9H8O3	53.6	75.9	-5.91103	2.43539	2.69766e-12	8.263e-11	2.26245	4.79805	903.812	188.371	894.853	825.957	905.794	906.448	934.343	955.478	190.015	191.684	191.869	180.62	194.597	181.441
6.62_374.0985n	375.106	6.6207	pos	3-O-Methylrosmarinic acid	96027	Phenylpropanoids and polyketides	Cinnamic acids and derivatives	Hydroxycinnamic acids and derivatives	M+H, 2M+NH4, M+NH4, M+Na	C19H18O8	44.9	35	-4.33254	1.06504	1.26494e-12	4.72526e-11	1.97589	3.9337	183.301	46.5976	178.594	185.138	185.342	171.356	187.534	191.843	45.8186	40.927	49.3608	48.6204	46.4074	48.4514
6.25_707.1604n	725.194	6.24657	pos	p-Coumaroyl vitisin A	HMDB0029239	Phenylpropanoids and polyketides	Cinnamic acids and derivatives	Hydroxycinnamic acids and derivatives	M+NH4, M+Na	C35H31O16+	44.1	28.3	-1.1687	1.89601	1.03078e-11	2.26503e-10	1.79979	3.48169	608.523	174.778	610.101	629.382	581.921	581.783	658.201	589.752	175.136	170.78	170.679	182.38	172.837	176.857
4.01_295.0447m/z	295.045	4.00687	pos	Cis-Caffeoyl tartaric acid	HMDB0029276	Phenylpropanoids and polyketides	Cinnamic acids and derivatives	Hydroxycinnamic acids and derivatives	M+H-H2O	C13H12O9	47	42.3	-0.365775	1.4424	1.04506e-12	4.24236e-11	0.909677	1.87863	536.854	285.769	532.967	519.668	540.67	545.351	531.68	550.785	278.22	296.773	278.566	281.59	297.265	282.202
4.93_718.1528n	736.187	4.9293	pos	6-({3-[2-(3,4-dihydroxyphenyl)-5,7-dihydroxy-4-oxo-3,4-dihydro-2H-1-benzopyran-8-yl]-5-hydroxy-4-oxo-2-phenyl-3,4-dihydro-2H-1-benzopyran-7-yl}oxy)-3,4,5-trihydroxyoxane-2-carboxylic acid	HMDB0129231	Phenylpropanoids and polyketides	Flavonoids	Biflavonoids and polyflavonoids	M+NH4, M+Na	C36H30O16	47.8	43	-0.827523	5.76525	1.04761e-09	8.81705e-09	0.855411	1.80927	8988.97	4968.28	8543.35	8615.29	9017.62	8701.23	9604.92	9451.45	4828.52	5057.54	4939.51	5028.53	4978.68	4976.89
6.54_327.0840m/z	327.084	6.53922	pos	4-Methyl-epicatechin	HMDB0029228	Phenylpropanoids and polyketides	Flavonoids	Flavans	M+Na	C16H16O6	45.2	28.7	0.147841	1.75494	6.61758e-11	9.72246e-10	0.778935	1.71586	893.097	520.494	930.072	874.638	857.928	877.019	920.164	898.76	545.326	525.783	511.753	519.502	499.444	521.155
2.37_162.0310n	163.038	2.36713	pos	3 Hydroxycoumarin	HMDB0002149	Phenylpropanoids and polyketides	Coumarins and derivatives	Hydroxycoumarins	M+H, 2M+H	C9H6O3	50.9	63.6	-4.26654	1.07883	1.90946e-09	1.43368e-08	0.762122	1.69598	344.18	202.938	325.725	353.808	327.21	341.878	348.865	367.592	206.719	209.159	208.158	197.868	199.706	196.019
10.84_310.1200n	293.117	10.8381	pos	4-hydroxy-3-(3-hydroxy-1-phenylbutyl)-2H-chromen-2-one	HMDB0140994	Phenylpropanoids and polyketides	Coumarins and derivatives	Hydroxycoumarins	M+NH4, 2M+NH4, 2M+Na, M+Na, M+H-H2O	C19H18O4	42.9	29.3	-1.74935	4.16416	1.97385e-07	7.44466e-07	0.679169	1.60122	5728.3	3577.47	5780	5082.66	5413.19	6169.4	5971	5953.54	3616.99	3490.28	3729.02	3430.85	3666.95	3530.72
4.59_495.1269m/z	495.127	4.59067	pos	3,4,5-trihydroxy-6-{[4-(3-hydroxyphenyl)-8,8-dimethyl-2-oxo-2H,8H-pyrano[2,3-f]chromen-5-yl]oxy}oxane-2-carboxylic acid	HMDB0126121	Phenylpropanoids and polyketides	Coumarins and derivatives	Coumarin glycosides	M+H-H2O	C26H24O11	39.8	12.8	-3.2399	1.47561	2.33833e-08	1.17299e-07	-0.770802	0.586091	376.41	642.238	428.66	337.695	377.476	417.773	351.326	345.533	641.569	658.624	649.143	617.52	632.964	653.609
11.83_312.1363n	313.144	11.8276	pos	Honyudisin	89346	Phenylpropanoids and polyketides	Coumarins and derivatives	Pyranocoumarins	M+H, M+Na	C19H20O4	45	33.6	0.519368	1.66416	3.07908e-10	3.31099e-09	-0.812012	0.569587	446.165	783.314	406.56	416.913	450.494	473.932	471.044	458.048	781.124	792.051	800.155	761.926	804.005	760.622
5.46_535.0850m/z	535.085	5.46378	pos	3,4,5-trihydroxy-6-{4-hydroxy-2-methoxy-5-[1-oxo-1-(2,4,6-trihydroxyphenyl)propan-2-yl]phenoxy}oxane-2-carboxylic acid	HMDB0133895	Phenylpropanoids and polyketides	Stilbenes	Stilbene glycosides	M+K	C22H24O13	47.9	48.1	0.292419	1.09398	6.02681e-08	2.63149e-07	-0.85591	0.552517	181.465	328.434	222.289	165.521	179.439	188.357	178.986	154.198	329.06	342.437	328.945	319.668	314.989	335.503
4.59_274.0845n	313.07	4.59067	pos	Afzelechin	HMDB0030823	Phenylpropanoids and polyketides	Flavonoids	Hydroxyflavonoids	M+Na, M+K	C15H14O5	41.4	13.5	1.26422	1.16948	2.3753e-09	1.72111e-08	-0.927296	0.525843	184.412	350.698	210.399	160.301	189.34	198.205	181.039	167.188	345.168	358.341	355.24	336.932	351.634	356.871
5.92_897.1843m/z	897.184	5.91792	pos	Gallocatechin-(4alpha->8)-gallocatechin-(4alpha->8)-gallocatechin	HMDB0040378	Phenylpropanoids and polyketides	Flavonoids	Biflavonoids and polyflavonoids	M+H-H2O	C45H38O21	44.9	35.3	-3.20104	1.49536	1.40328e-08	7.57557e-08	-1.10695	0.464274	237.158	510.814	223.826	180.217	257.418	285.563	238.512	237.41	505.614	495.277	510.862	484.286	534.825	534.021
5.55_746.1475n	747.155	5.54577	pos	Epigallocatechin-(4beta->8)-epicatechin 3-O-gallate	HMDB0037650	Phenylpropanoids and polyketides	Flavonoids	Biflavonoids and polyflavonoids	M+H, M+NH4, M+Na, M+H-H2O	C37H30O17	41.6	12.6	-1.05865	13.7821	4.14107e-11	6.67591e-10	-1.12131	0.459675	19502	42425.6	20859.3	17501.6	20397.6	21128.1	18954.1	18171.4	43207.9	41883.5	42854.8	40873.5	41765.9	43967.9
4.10_752.1800m/z	752.18	4.10253	pos	6-({3-[2-(3,4-dihydroxyphenyl)-5,7-dihydroxy-4-oxo-3,4-dihydro-2H-1-benzopyran-8-yl]-7-hydroxy-2-(4-hydroxyphenyl)-4-oxo-3,4-dihydro-2H-1-benzopyran-5-yl}oxy)-3,4,5-trihydroxyoxane-2-carboxylic acid	HMDB0129215	Phenylpropanoids and polyketides	Flavonoids	Biflavonoids and polyflavonoids	M+NH4	C36H30O17	51.1	69.3	-2.89288	1.7946	9.64921e-11	1.29356e-09	-1.12524	0.458426	329.387	718.517	377.938	301.116	343.984	340.102	309.362	303.819	719.356	723.559	742.237	694.456	703.083	728.413
1.45_958.2850m/z	958.285	1.45205	pos	[10-butanoyl-5-hydroxy-6-(2-hydroxypropyl)-2,2-dimethyl-8-oxo-2H,3H,4H,8H-pyrano[3,2-g]chromen-3-yl]oxidanesulfonic acid	HMDB0130105	Phenylpropanoids and polyketides	Coumarins and derivatives	Pyranocoumarins	2M+NH4	C21H26O10S	38.3	1.44	1.98575	1.25146	0.00262205	0.00430464	-1.28599	0.410089	168.473	410.822	148.229	103.041	115.96	242.273	174.014	227.322	286.368	264.882	368.7	413.279	500.701	630.999
3.72_491.0944m/z	491.094	3.71688	pos	3,4,5-trihydroxy-6-{[6-(4-hydroxy-3-methylbut-2-en-1-yl)-8-methoxy-2-oxo-2H-chromen-7-yl]oxy}oxane-2-carboxylic acid	HMDB0128652	Phenylpropanoids and polyketides	Coumarins and derivatives	Coumarin glycosides	M+K	C21H24O11	42.4	46.2	-1.38104	1.12696	4.50963e-14	4.42557e-12	-1.42035	0.373621	91.3046	244.378	90.7494	88.5157	95.6791	98.147	86.924	87.8127	241.473	249.22	239.873	240.07	247.695	247.937
6.23_717.1436m/z	717.144	6.2329	pos	6-({3-[2-(3,4-dihydroxyphenyl)-5,7-dihydroxy-4-oxo-3,4-dihydro-2H-1-benzopyran-8-yl]-5-hydroxy-2-(4-hydroxyphenyl)-4-oxo-3,4-dihydro-2H-1-benzopyran-7-yl}oxy)-3,4,5-trihydroxyoxane-2-carboxylic acid	HMDB0129216	Phenylpropanoids and polyketides	Flavonoids	Biflavonoids and polyflavonoids	M+H-H2O	C36H30O17	50.4	66.7	-1.94328	3.06978	4.28719e-10	4.30103e-09	-1.4256	0.372264	675.802	1815.38	780.218	598.924	704.891	743.058	597.798	629.925	1908.51	1811.77	1864.9	1700.14	1716.72	1890.27
7.12_916.2228m/z	916.223	7.11683	pos	3-{[4,5-dihydroxy-6-(hydroxymethyl)-3-[(3,4,5-trihydroxy-6-{[hydroxy(4-oxocyclohexa-2,5-dien-1-ylidene)methoxy]methyl}oxan-2-yl)oxy]oxan-2-yl]oxy}-2-(3,4-dihydroxyphenyl)-7-hydroxy-5-{[3,4,5-trihydroxy-6-(hydroxymethyl)oxan-2-yl]oxy}-1λ⁴-chromen-1-ylium	HMDB0125180	Phenylpropanoids and polyketides	Flavonoids	Flavonoid glycosides	M+Na	C40H45O23+	41.7	26.2	-1.74657	1.57153	5.23432e-08	2.32974e-07	-1.4308	0.370925	179.317	483.431	210.123	123.149	192.128	226.527	166.473	157.5	455.898	460.303	470.766	478.399	552.687	482.529
5.92_549.0998m/z	549.1	5.91792	pos	3,4,5-trihydroxy-6-[4-hydroxy-2-(methoxymethyl)-5-(3,5,7-trihydroxy-3,4-dihydro-2H-1-benzopyran-2-yl)phenoxy]oxane-2-carboxylic acid	HMDB0127856	Phenylpropanoids and polyketides	Flavonoids	Flavonoid glycosides	M+K	C23H26O13	43.6	28.4	-1.44777	1.48945	1.38878e-09	1.10273e-08	-1.45128	0.365696	155.353	424.813	187.854	131.889	159.131	170.105	134.454	148.682	435.948	390.18	411.235	415.89	444.925	450.703
4.66_549.0992m/z	549.099	4.65832	pos	6-({2-[2,5-dihydroxy-4-(methoxymethyl)phenyl]-3,5-dihydroxy-3,4-dihydro-2H-1-benzopyran-7-yl}oxy)-3,4,5-trihydroxyoxane-2-carboxylic acid	HMDB0127855	Phenylpropanoids and polyketides	Flavonoids	Flavonoid glycosides	M+K	C23H26O13	39.7	40.1	-2.59841	1.15637	6.02043e-09	3.70612e-08	-1.51236	0.350536	87.9715	250.963	110.379	74.4046	94.4301	103.353	76.8434	68.4188	248.628	257.69	245.393	227.5	268.549	258.016
4.62_359.0746m/z	359.075	4.61783	pos	Dattelic acid	HMDB0033999	Phenylpropanoids and polyketides	Cinnamic acids and derivatives	Hydroxycinnamic acids and derivatives	M+Na	C16H16O8	49.9	57.1	2.64688	1.08166	3.41261e-11	5.71103e-10	-1.9521	0.258439	49.412	191.194	53.6139	43.4366	53.9274	53.3409	49.4179	42.7351	186.944	185.965	191.067	185.916	211.527	185.744
4.10_746.1468n	747.154	4.10253	pos	Epicatechin-(4beta->8)-epigallocatechin 3-O-gallate	HMDB0039303	Phenylpropanoids and polyketides	Flavonoids	Biflavonoids and polyflavonoids	M+H, M+NH4	C37H30O17	43.5	29.9	-2.04388	3.83607	2.16571e-10	2.47248e-09	-1.96345	0.256414	613.947	2394.36	618.73	484.209	668.498	776.015	585.492	550.735	2452.44	2411.81	2518.29	2147.82	2325.18	2510.61
3.69_197.0804m/z	197.08	3.68955	pos	Hydroferulic acid	HMDB0062121	Phenylpropanoids and polyketides	Phenylpropanoic acids	Unclassified	M+H	C10H12O4	51.6	63.5	-2.25274	2.70828	7.39814e-11	1.05921e-09	-2.05842	0.240079	279.626	1164.72	356.626	258.047	308.726	304.319	229.543	220.495	1198.76	1160.26	1207.53	1100.66	1094.91	1226.22
4.20_549.0996m/z	549.1	4.19752	pos	3,4,5-trihydroxy-6-{[3-hydroxy-1-({4-methoxy-7-oxo-7H-furo[3,2-g]chromen-9-yl}oxy)-3-methylbutan-2-yl]oxy}oxane-2-carboxylic acid	HMDB0130148	Phenylpropanoids and polyketides	Coumarins and derivatives	Furanocoumarins	M+K	C23H26O13	47.9	48.2	-1.82733	1.4939	6.63387e-10	6.14059e-09	-2.20062	0.217545	75.1733	345.553	81.6133	63.2479	79.1884	96.436	65.8638	64.6904	355.199	345.205	370.497	302.169	329.79	370.46
3.43_162.0311n	163.039	3.4299	pos	4-hydroxy-2H-chromen-2-one	HMDB0137904	Phenylpropanoids and polyketides	Coumarins and derivatives	Hydroxycoumarins	M+H-H2O, M+H	C9H6O3	48.5	48.8	-3.48271	4.13229	3.00489e-17	2.76122e-14	-2.46909	0.180605	453.348	2510.17	463.926	441.986	440.492	491.245	468.2	414.24	2521.49	2531.51	2510.51	2536.61	2451.32	2509.59
4.40_519.0913m/z	519.091	4.40017	pos	4'-O-Methyl-(-)-epicatechin 3'-O-glucuronide	HMDB0041674	Phenylpropanoids and polyketides	Flavonoids	Flavonoid glycosides	M+K	C22H24O12	44.2	31.7	2.83097	1.9842	4.00434e-17	3.37299e-14	-2.53294	0.172787	99.1245	573.681	105.732	96.9357	102.339	101.287	88.1442	100.31	566.725	580.899	574.467	564.597	583.566	571.832
6.82_896.2001m/z	896.2	6.81853	pos	Monardaein	HMDB0034147	Phenylpropanoids and polyketides	Flavonoids	Flavonoid glycosides	M+H-H2O	C42H41O23+	41.9	37.4	-0.552337	2.22866	4.90641e-12	1.29488e-10	-2.55522	0.170138	123.087	723.454	120.726	92.3336	134.238	162.732	112.33	116.164	726.73	708.968	714.008	690.802	783.848	716.365
7.43_685.1537m/z	685.154	7.42765	pos	Kaempferol 3-(2'',3''-diacetyl-4''-p-coumaroylrhamnoside)	HMDB0040537	Phenylpropanoids and polyketides	Flavonoids	Flavonoid glycosides	M+Na	C34H30O14	38.9	5.42	1.3201	1.62124	9.75213e-09	5.55037e-08	-2.7352	0.150183	56.9526	379.221	70.6392	54.9087	58.9785	73.6068	43.271	40.3116	333.647	410.58	407.701	321.795	429.013	372.589
7.64_851.1789m/z	851.179	7.64497	pos	3,4,5-trihydroxy-6-[(4-oxo-2-phenyl-4H-chromen-3-yl)oxy]oxane-2-carboxylic acid	HMDB0134551	Phenylpropanoids and polyketides	Flavonoids	Flavonoid glycosides	2M+Na	C21H18O9	40.9	18.1	-0.635215	2.55064	1.47682e-05	3.62412e-05	-3.94645	0.0648633	59.0945	911.061	62.8904	50.0211	55.185	96.2832	34.1017	56.0854	630.522	1243.42	1049.68	684.398	1148.06	710.292
4.29_776.1793m/z	776.179	4.29202	pos	{4-[7,15,23-trihydroxy-11,19-bis(4-hydroxyphenyl)-4,12,20-trioxaheptacyclo[16.6.1.1²,⁵.1¹⁰,¹³.0²¹,²⁵.0⁹,²⁷.0¹⁷,²⁶]heptacosa-1(25),5,7,9(27),13,15,17(26),21,23-nonaen-3-yl]phenyl}oxidanesulfonic acid	HMDB0129138	Phenylpropanoids and polyketides	2-arylbenzofuran flavonoids	Unclassified	M+NH4	C42H30O12S	38.2	10.1	-0.367123	2.13207	1.29604e-09	1.0422e-08	-4.82286	0.0353326	20.254	573.238	27.9157	19.8204	21.3225	23.5273	14.691	14.2471	575.442	659.784	622.161	507.611	493.856	580.575
3.42_770.1918m/z	770.192	3.41623	pos	Limocitrol	HMDB0037691	Phenylpropanoids and polyketides	Flavonoids	Flavones	2M+NH4	C18H16O9	47.1	56.6	-1.23235	2.64161	2.26009e-13	1.38454e-11	-5.72935	0.0188492	16.1971	859.299	15.9946	12.3827	19.2339	19.6891	15.4279	14.4542	791.065	839.269	891.097	853.162	902.246	878.953
6.14_523.1228m/z	523.123	6.14242	neg	6-(3-{8,8-dimethyl-2-oxo-2H,8H-pyrano[2,3-f]chromen-3-yl}-2-hydroxy-6-methoxyphenoxy)-3,4,5-trihydroxyoxane-2-carboxylic acid	HMDB0135726	Phenylpropanoids and polyketides	Isoflavonoids	Isoflavonoid O-glycosides	M-H2O-H	C27H26O12	40.1	10.3	-3.23874	3.58805	6.39697e-17	4.04128e-14	1.92493	3.79717	2105.46	554.481	2139.32	2099.02	2062.16	2096.85	2144.68	2090.73	562.967	552.119	536.983	548.432	558.122	568.263
3.24_495.1163m/z	495.116	3.24227	neg	3-{[3,4-dihydroxy-5-(hydroxymethyl)oxolan-2-yl]oxy}-5,7-dihydroxy-2-(4-hydroxy-3-methoxyphenyl)-3,4-dihydro-2H-1-benzopyran-4-one	HMDB0132741	Phenylpropanoids and polyketides	Flavonoids	Flavonoid glycosides	M+FA-H	C21H22O11	41.4	18.4	4.11505	1.27539	7.13573e-14	6.21041e-12	1.60898	3.05036	291.757	95.647	298.104	301.435	288.731	278.744	289.862	293.669	95.8056	94.0108	91.4624	98.9099	95.0871	98.6062
6.20_373.0925m/z	373.093	6.19708	neg	5-hydroxy-3-(4-hydroxy-3-methoxyphenyl)-7-methoxy-8-methyl-4H-chromen-4-one	HMDB0129574	Phenylpropanoids and polyketides	Isoflavonoids	O-methylated isoflavonoids	M+FA-H	C18H16O6	47.6	42.8	-1.17768	4.01883	1.96438e-13	1.26471e-11	1.57327	2.97578	2930.68	984.844	2867.84	3024.46	2924.4	2792.72	2971.09	3003.56	959.644	972.398	974.547	1024.26	956.453	1021.76
3.34_577.2100m/z	577.21	3.33792	neg	2-(6-{2,4-dihydroxy-3-[(1E)-3-methylbut-1-en-1-yl]benzoyl}-5-(2,4-dihydroxyphenyl)-3-(hydroxymethyl)cyclohex-2-en-1-yl)benzene-1,3-diol	HMDB0126468	Phenylpropanoids and polyketides	Diarylheptanoids	Linear diarylheptanoids	M+FA-H	C31H32O8	39.4	22.1	3.90188	1.1972	4.28523e-09	2.81633e-08	1.52352	2.87492	267.4	93.0114	272.157	271.341	263.472	239.377	295.416	262.64	97.7846	86.1702	85.5117	119.639	83.6825	85.2798
1.73_551.1041m/z	551.104	1.73135	neg	Quercetin 3-(6''-acetylglucoside)	HMDB0037366	Phenylpropanoids and polyketides	Flavonoids	Flavonoid glycosides	M+FA-H	C23H22O13	44	27.9	-0.361016	1.01896	1.89775e-10	2.22534e-09	1.29404	2.45213	211.819	86.3817	207.114	224.369	208.951	197.123	222.66	210.699	83.5241	98.0347	81.7002	84.3007	88.9195	81.811
2.69_240.0638n	239.057	2.68997	neg	2-benzyl-2,3-dihydroxybutanedioic acid	HMDB0132101	Phenylpropanoids and polyketides	Phenylpropanoic acids	Unclassified	M-H2O-H, M-H	C11H12O6	40.7	7.9	1.79427	3.37414	2.51547e-12	7.87193e-11	1.138	2.20075	2521.5	1145.74	2559.92	2633.27	2539.08	2413.95	2509.91	2472.89	1116.82	1182.55	1119.83	1207.87	1114.84	1132.55
5.66_493.1139m/z	493.114	5.66362	neg	3,4,5-trihydroxy-6-{[4-(2-hydroxyphenyl)-8,8-dimethyl-2-oxo-2H,8H-pyrano[2,3-f]chromen-5-yl]oxy}oxane-2-carboxylic acid	HMDB0126119	Phenylpropanoids and polyketides	Coumarins and derivatives	Coumarin glycosides	M-H2O-H	C26H24O11	42.2	15	-0.230279	8.28006	1.16408e-14	1.92894e-12	1.0377	2.05296	16095.5	7840.18	16108	16114.1	16159.6	15581.8	16156.5	16453.3	7735.21	7973.36	7907.1	7818.24	7746.87	7860.3
3.62_511.1225m/z	511.123	3.6239	neg	Neosilyhermin A	HMDB0030106	Phenylpropanoids and polyketides	2-arylbenzofuran flavonoids	Unclassified	M+FA-H	C25H22O9	43.2	27.2	-4.46906	2.24373	4.18701e-13	2.12675e-11	1.01526	2.02127	1201.95	594.651	1222.09	1217.16	1199.66	1159.07	1232.26	1181.46	592.584	583.808	582.567	604.497	584.63	619.821
0.65_378.0934n	377.086	0.650583	neg	3-(4-hydroxy-3,5-dimethoxyphenyl)-1-(2,4,6-trihydroxy-3-methoxyphenyl)propane-1,2-dione	HMDB0128848	Phenylpropanoids and polyketides	Linear 1,3-diarylpropanoids	Chalcones and dihydrochalcones	M-H, 2M-H	C18H18O9	40.5	13.2	-4.5229	3.43191	1.51862e-08	8.0833e-08	0.946346	1.92699	2993.61	1553.52	3072.09	2976.59	2965.93	2727.55	2997.35	3222.12	1498.47	1636.91	1652.66	1634.13	1284.57	1614.38
3.65_539.1192m/z	539.119	3.65123	neg	Piceatannol 4'-galloylglucoside	HMDB0040862	Phenylpropanoids and polyketides	Stilbenes	Stilbene glycosides	M-H2O-H	C27H26O13	43.8	22.8	-0.587622	6.74387	1.99011e-10	2.31485e-09	0.928264	1.90298	11654.1	6124.14	11595.8	11823.8	12528.1	11100.3	11745.3	11131.5	6095.12	6186.94	6057.38	6175.87	6022.93	6206.57
6.57_471.1289m/z	471.129	6.57055	neg	4',5,6-Trimethylscutellarein 7-glucoside	HMDB0040512	Phenylpropanoids and polyketides	Flavonoids	Flavonoid glycosides	M-H2O-H	C24H26O11	42.7	18.4	-1.52172	2.43158	1.07181e-10	1.40517e-09	0.876917	1.83645	1573.59	856.864	1642.51	1600.03	1602.34	1478.51	1608.06	1510.07	869.41	862.268	855.653	858.642	851.983	843.23
2.69_198.0534n	179.036	2.68997	neg	3-(3,4-Dihydroxyphenyl)lactic acid	HMDB0003503	Phenylpropanoids and polyketides	Phenylpropanoic acids	Unclassified	M-H2O-H, M-H	C9H10O5	44.9	30.4	2.89068	2.57688	2.17767e-11	4.03893e-10	0.857375	1.81174	1794.45	990.457	1833.56	1862.73	1819.44	1714.92	1780.25	1755.79	962.451	1016.01	971.08	1034.55	968.109	990.546
3.23_703.1521m/z	703.152	3.2286	neg	3,4,5-trihydroxy-6-{1-methoxy-1,3-dioxo-3-[(3,4,5-trihydroxy-6-{[5-hydroxy-3-(4-methoxyphenyl)-4-oxo-4H-chromen-7-yl]oxy}oxan-2-yl)methoxy]propan-2-yl}oxane-2-carboxylic acid	HMDB0130021	Phenylpropanoids and polyketides	Isoflavonoids	Isoflavonoid O-glycosides	M-H2O-H	C32H34O19	44.5	27.4	0.663854	2.84843	3.80289e-11	6.24019e-10	0.790275	1.7294	2320.07	1341.54	2273.58	2336.57	2304.54	2237.61	2315.85	2452.27	1329.51	1324.71	1303.82	1338.5	1390.49	1362.25
5.04_847.1728m/z	847.173	5.04065	neg	[3-(4-{6-[3,7-dihydroxy-2-(3-hydroxyphenyl)-3,4-dihydro-2H-1-benzopyran-4-yl]-3,5,7-trihydroxy-2-(3-hydroxyphenyl)-3,4-dihydro-2H-1-benzopyran-8-yl}-3,7-dihydroxy-3,4-dihydro-2H-1-benzopyran-2-yl)phenyl]oxidanesulfonic acid	HMDB0135056	Phenylpropanoids and polyketides	Flavonoids	Biflavonoids and polyflavonoids	M-H2O-H	C45H38O16S	36.2	1	3.03657	3.64041	6.59936e-08	2.85102e-07	0.759413	1.6928	3993.18	2358.92	3956.28	4124.7	4023.84	3861.45	4151.94	3840.87	2547.1	2767.44	2333.14	2205.58	2211.6	2088.64
4.81_519.0926m/z	519.093	4.81033	neg	Melitric acid B	HMDB0040680	Phenylpropanoids and polyketides	Cinnamic acids and derivatives	Hydroxycinnamic acids and derivatives	M-H	C27H20O11	49.9	55.8	-1.23552	3.11359	6.73997e-11	9.85928e-10	0.687751	1.61077	3090.47	1918.63	2945.73	3141.9	3087.5	3079.08	3189.2	3099.4	1835.07	1952.81	1887.77	2008.37	1923.96	1903.79
1.99_214.0483n	195.03	1.988	neg	2-hydroxy-3-(2,4,5-trihydroxyphenyl)propanoic acid	HMDB0128186	Phenylpropanoids and polyketides	Phenylpropanoic acids	Unclassified	M-H2O-H, M-H	C9H10O6	43.6	25.4	2.47571	1.55412	2.66028e-08	1.30218e-07	-0.73185	0.602131	448.76	745.287	488.504	415.859	462.509	470.421	417.419	437.85	719.614	724.43	744.39	709.862	807.602	765.824
6.38_911.1681m/z	911.168	6.3769	neg	Epiafzelechin-(4beta->6)-epicatechin 3,3'-digallate	HMDB0039462	Phenylpropanoids and polyketides	Flavonoids	Biflavonoids and polyflavonoids	M+FA-H	C44H34O19	39.4	15.8	0.492603	1.24662	2.97457e-08	1.4393e-07	-0.73467	0.600955	285.483	475.049	314.189	253.743	305.77	313.152	265.188	260.859	478.07	463.351	494.428	471.427	476.33	466.689
5.76_701.1519m/z	701.152	5.76045	neg	6-{[8-(5,7-dihydroxy-4-oxo-2-phenyl-3,4-dihydro-2H-1-benzopyran-3-yl)-7-hydroxy-2-(3-hydroxyphenyl)-4-oxo-3,4-dihydro-2H-1-benzopyran-5-yl]oxy}-3,4,5-trihydroxyoxane-2-carboxylic acid	HMDB0129235	Phenylpropanoids and polyketides	Flavonoids	Biflavonoids and polyflavonoids	M-H	C36H30O15	43	24.7	0.971329	1.06451	2.65181e-06	7.54631e-06	-0.770977	0.586021	204.732	349.359	210.693	161.187	229.888	206.61	208.628	211.384	347.355	395.302	305.174	337.138	362.616	348.57
5.38_701.1505m/z	701.151	5.3773	neg	Xanthochymuside	HMDB0030609	Phenylpropanoids and polyketides	Flavonoids	Biflavonoids and polyflavonoids	M-H2O-H	C36H32O16	47.1	46.7	-0.896215	2.64416	2.17262e-09	1.60298e-08	-0.80534	0.572227	1133.44	1980.75	1260.75	1106.57	1156.11	1192.07	1060.66	1024.49	1959.87	2038.77	2037.42	1989.03	1887.05	1972.38
4.43_295.0612m/z	295.061	4.42968	neg	Sylpin	HMDB0037243	Phenylpropanoids and polyketides	Flavonoids	O-methylated flavonoids	M-H2O-H	C17H14O6	43.7	24.3	0.132067	1.54099	4.57808e-09	2.9759e-08	-0.972469	0.509633	300.268	589.185	344.433	297.943	322.211	304.056	263.865	269.102	605.257	569.934	565.157	607.54	615.764	571.457
7.19_699.1338m/z	699.134	7.18785	neg	6-({3-[5,7-dihydroxy-2-(3-hydroxyphenyl)-4-oxo-3,4-dihydro-2H-1-benzopyran-8-yl]-7-hydroxy-2-(4-hydroxyphenyl)-4-oxo-3,4-dihydro-2H-1-benzopyran-5-yl}oxy)-3,4,5-trihydroxyoxane-2-carboxylic acid	HMDB0129223	Phenylpropanoids and polyketides	Flavonoids	Biflavonoids and polyflavonoids	M-H2O-H	C36H30O16	40.5	20.5	-2.41793	2.25855	6.91589e-07	2.26967e-06	-1.03351	0.488519	612.424	1253.64	579.445	591.84	628.315	680.594	572.039	622.313	1091.23	1403.74	1370.2	1151.38	1357.28	1147.99
4.02_733.1413m/z	733.141	4.02022	neg	6-(4-{3-[2-(3,4-dihydroxyphenyl)-5,7-dihydroxy-4-oxo-3,4-dihydro-2H-1-benzopyran-8-yl]-5,7-dihydroxy-4-oxo-3,4-dihydro-2H-1-benzopyran-2-yl}phenoxy)-3,4,5-trihydroxyoxane-2-carboxylic acid	HMDB0129214	Phenylpropanoids and polyketides	Flavonoids	Biflavonoids and polyflavonoids	M-H	C36H30O17	48.2	50.3	0.322956	4.6114	7.37296e-11	1.0571e-09	-1.0724	0.475529	2329.91	4899.62	2616.08	2199.83	2484.35	2383.75	2183.93	2111.5	4991.66	4980.31	4781.18	4754.38	4925.8	4964.38
6.61_911.1695m/z	911.17	6.61205	neg	Epiafzelechin-(4b->8)-epicatechin 3,3'-digallate	HMDB0039890	Phenylpropanoids and polyketides	Flavonoids	Biflavonoids and polyflavonoids	M+FA-H	C44H34O19	38	9.22	2.21274	1.86137	2.57743e-06	7.3616e-06	-1.22708	0.427182	324.531	759.701	501.68	391.757	299.22	313.783	222.819	217.925	778.035	752.611	776.766	763.322	701.347	786.127
3.61_269.0825m/z	269.082	3.61023	neg	2-(4-hydroxy-3-methoxyphenyl)-3,4-dihydro-2H-1-benzopyran-3,7-diol	HMDB0135092	Phenylpropanoids and polyketides	Flavonoids	O-methylated flavonoids	M-H2O-H	C16H16O5	45.3	33.9	1.86672	2.35898	6.27078e-13	2.85518e-11	-1.2306	0.42614	497.45	1167.34	509.513	493.519	539.397	515.532	468.877	457.864	1196.33	1178.01	1175.69	1145.19	1152.11	1156.72
3.61_313.0721m/z	313.072	3.61023	neg	Formononetin	HMDB0005808	Phenylpropanoids and polyketides	Isoflavonoids	O-methylated isoflavonoids	M+FA-H	C16H12O4	48.4	46.9	1.40135	2.62661	6.49618e-14	5.91562e-12	-1.28076	0.411578	580.816	1411.19	594.8	586.687	611.187	602.192	557.179	532.851	1418.1	1425.49	1409.42	1389.72	1388.34	1436.09
4.86_339.0510m/z	339.051	4.8645	neg	15,16-dihydroxy-11-methoxy-6,8,20-trioxapentacyclo[10.8.0.0²,⁹.0³,⁷.0¹⁴,¹⁹]icosa-1(12),2(9),4,10,14(19),15,17-heptaen-13-one	HMDB0128863	Phenylpropanoids and polyketides	Sterigmatocystins	Unclassified	M-H	C18H12O7	42.9	19.2	-0.00956744	2.24824	2.34597e-11	4.28034e-10	-1.28177	0.411292	425.813	1035.31	471.435	402.739	465.999	456.839	371.623	386.244	1008.22	1054.99	1048.65	1038.21	1023.84	1037.94
6.35_641.1204m/z	641.12	6.34923	neg	({6-[5,7-dihydroxy-2-(4-hydroxyphenyl)-4-oxo-3,4-dihydro-2H-1-benzopyran-8-yl]-3,4-dihydroxy-5-[(3,4,5-trihydroxy-6-methyloxan-2-yl)oxy]oxan-2-yl}methoxy)sulfonic acid	HMDB0124773	Phenylpropanoids and polyketides	Flavonoids	Flavonoid glycosides	M-H2O-H	C27H32O17S	38.4	10	3.42489	1.04161	1.23558e-08	6.7805e-08	-1.31261	0.402592	89.1111	221.344	96.733	66.1666	96.0096	115.14	80.9319	79.6861	217.535	225.276	220.742	209.033	219.072	236.403
5.76_374.0816n	747.157	5.76045	neg	{4-[(E)-2-{3,5-dihydroxy-4-[(1E)-3-methylbuta-1,3-dien-1-yl]phenyl}ethenyl]phenyl}oxidanesulfonic acid	HMDB0129030	Phenylpropanoids and polyketides	Stilbenes	Unclassified	M-H, 2M-H	C19H18O6S	38	6.16	-2.29638	16.807	5.47647e-10	5.257e-09	-1.36526	0.388165	21716	55945.3	26689.8	19102.2	22671.6	23876.6	19154.6	18801.3	56469.7	55895.5	55755.1	52964.7	58149.5	56437.2
4.62_763.1505m/z	763.15	4.62	neg	6-{[8-(5,7-dihydroxy-4-oxo-2-phenyl-3,4-dihydro-2H-1-benzopyran-3-yl)-2-(3,4-dihydroxyphenyl)-5-hydroxy-4-oxo-3,4-dihydro-2H-1-benzopyran-7-yl]oxy}-3,4,5-trihydroxyoxane-2-carboxylic acid	HMDB0129232	Phenylpropanoids and polyketides	Flavonoids	Biflavonoids and polyflavonoids	M+FA-H	C36H30O16	44	33.5	-1.51969	1.27318	3.03087e-11	5.2102e-10	-1.38282	0.383469	121.782	317.58	135.121	103.115	130.93	134.146	111.956	115.423	317.457	311.759	313.099	309.18	324.867	329.114
4.66_733.1402m/z	733.14	4.661	neg	6-({8-[5,7-dihydroxy-2-(4-hydroxyphenyl)-4-oxo-3,4-dihydro-2H-1-benzopyran-3-yl]-2-(3,4-dihydroxyphenyl)-5-hydroxy-4-oxo-3,4-dihydro-2H-1-benzopyran-7-yl}oxy)-3,4,5-trihydroxyoxane-2-carboxylic acid	HMDB0129217	Phenylpropanoids and polyketides	Flavonoids	Biflavonoids and polyflavonoids	M-H	C36H30O17	40.9	18.8	-1.06205	2.26375	6.0871e-15	1.1187e-12	-1.39133	0.381214	380.405	997.877	406.798	353.167	376.75	397.763	378.454	369.496	994.264	997.75	1004.88	991.129	989.956	1009.29
6.69_897.1856m/z	897.186	6.69472	neg	[Gallocatechin(4alpha->8)]2catechin	HMDB0038373	Phenylpropanoids and polyketides	Flavonoids	Biflavonoids and polyflavonoids	M-H	C45H38O20	41.9	20.2	-3.07074	2.95769	1.2498e-08	6.84632e-08	-1.41313	0.375496	644.358	1716.02	678.872	456.414	663.025	823.829	626.099	617.907	1700.14	1677.11	1647.66	1627.32	1913.78	1730.1
6.67_743.1241m/z	743.124	6.66738	neg	Theasinensin B	HMDB0038359	Phenylpropanoids and polyketides	Tannins	Complex tannins	M-H2O-H	C37H30O18	38.2	4.97	-1.65433	2.97113	4.55833e-08	2.06063e-07	-1.50614	0.352052	585.679	1663.62	737.537	495.154	680.718	663.722	461.911	475.036	1869.3	1671.3	1648.53	1563.89	1487.07	1741.62
3.08_355.0460m/z	355.046	3.07927	neg	Aurantricholide B	HMDB0035230	Phenylpropanoids and polyketides	Coumarins and derivatives	Furanocoumarins	M+FA-H	C17H10O6	47.6	43.3	0.0717881	1.14417	5.80183e-14	5.58522e-12	-1.90363	0.26727	57.4875	215.091	62.6987	54.2893	61.6366	59.5056	51.4688	55.3259	219.929	210.075	216.543	212.35	210.169	221.481
2.34_509.1084m/z	509.108	2.33898	neg	3,4,5-trihydroxy-6-{[5-hydroxy-2-(4-hydroxyphenyl)-8,8-dimethyl-4-oxo-4H,8H-pyrano[2,3-f]chromen-3-yl]oxy}oxane-2-carboxylic acid	HMDB0127397	Phenylpropanoids and polyketides	Flavonoids	Flavonoid glycosides	M-H2O-H	C26H24O12	38.2	2.22	-0.976888	1.16233	1.43421e-13	9.99795e-12	-1.91352	0.265444	58.8276	221.62	57.3423	58.2266	65.6302	59.3525	59.4568	52.9573	229.017	221.18	217.013	218.574	214.372	229.565
3.68_771.1979m/z	771.198	3.67857	neg	Camelliaside B	HMDB0038767	Phenylpropanoids and polyketides	Flavonoids	Flavonoid glycosides	M+FA-H	C32H38O19	37	0	-1.48513	1.20565	3.40143e-14	3.79934e-12	-2.18591	0.219774	49.4236	224.884	54.9802	43.508	52.4265	47.4276	47.524	50.6752	226.661	227.158	213.257	226.698	227.195	228.337
4.05_743.1238m/z	743.124	4.04755	neg	3'-Galloylprodelphinidin B2	HMDB0037648	Phenylpropanoids and polyketides	Flavonoids	Biflavonoids and polyflavonoids	M-H2O-H	C37H30O18	38.3	4.04	-2.06668	1.1333	1.70318e-09	1.30719e-08	-2.33295	0.198478	38.55	194.228	34.1937	30.2117	66.869	41.8141	28.6	29.6112	206.243	201.858	201.111	182.094	178.286	195.776
3.61_491.0981m/z	491.098	3.61023	neg	Isopimpinellin	HMDB0034312	Phenylpropanoids and polyketides	Coumarins and derivatives	Furanocoumarins	2M-H	C13H10O5	42.5	22.4	-0.630409	3.54462	5.01177e-18	5.62878e-15	-2.34568	0.196734	370.548	1883.5	375.164	370.035	397.798	376.225	354.351	349.715	1875.87	1874.5	1887.45	1900.86	1856.73	1905.58
5.00_883.1760m/z	883.176	4.99998	neg	7-Galloylcatechin	HMDB0037947	Phenylpropanoids and polyketides	Flavonoids	Flavans	2M-H	C22H18O10	36	4.91	3.7568	2.56478	1.41512e-11	2.87808e-10	-2.36242	0.194465	192.038	987.519	157.987	117.426	225.606	267.037	192.649	191.521	957.334	1010.2	964.113	968.229	1007.56	1017.68
4.55_567.1132m/z	567.113	4.55168	neg	Neobignonoside	HMDB0033006	Phenylpropanoids and polyketides	Flavonoids	Flavonoid glycosides	M-H	C28H24O13	42.8	26.4	-2.06489	1.54713	1.03169e-12	4.20497e-11	-2.39817	0.189705	67.5412	356.033	83.998	67.0241	70.9145	72.8084	55.3236	55.1788	369.695	350.997	361.072	334.777	359.593	360.063
3.31_473.0401m/z	473.04	3.3106	neg	{4-[2,3-dioxo-3-(2,4,6-trihydroxy-3-methoxyphenyl)propyl]-2-methoxyphenyl}oxidanesulfonic acid	HMDB0128787	Phenylpropanoids and polyketides	Linear 1,3-diarylpropanoids	Chalcones and dihydrochalcones	M+FA-H	C17H16O11S	41.6	17.8	1.23164	1.04307	1.19366e-11	2.53477e-10	-2.82372	0.141246	21.6366	153.184	18.836	23.814	27.4917	21.6776	22.1766	15.8241	146.335	158.91	144.573	156.402	146.789	166.098
4.80_472.0987n	943.194	4.79683	neg	(-)-Epigallocatechin 3-(3-methyl-gallate)	HMDB0038363	Phenylpropanoids and polyketides	Flavonoids	Flavans	M-H, 2M-H	C23H20O11	39.5	7.95	-3.95529	1.29657	1.9031e-09	1.43022e-08	-3.02636	0.122737	28.5647	232.731	50.7597	10.8354	40.2839	44.3533	13.2184	11.9374	220.89	216.384	245.183	216.85	252.432	244.65
4.44_927.1988m/z	927.199	4.44318	neg	Gallocatechin-(4alpha->8)-catechin-(4alpha->8)-catechin	HMDB0038374	Phenylpropanoids and polyketides	Flavonoids	Biflavonoids and polyflavonoids	M+FA-H	C45H38O19	39.1	6	-0.203302	1.79619	3.96833e-12	1.09595e-10	-3.08759	0.117636	51.9364	441.5	55.1296	48.8107	56.1497	58.5109	48.6879	44.3296	437.137	394.584	448.409	450.718	453.557	464.593
3.31_313.0722m/z	313.072	3.3106	neg	Isoformononetin	HMDB0033994	Phenylpropanoids and polyketides	Isoflavonoids	O-methylated isoflavonoids	M+FA-H	C16H12O4	47.8	43	1.48744	4.06946	4.65572e-18	5.62878e-15	-3.23738	0.106036	236.636	2231.67	250.034	213.21	254.95	253.035	235.585	213.003	2242.38	2244.43	2199.23	2219	2212.61	2272.37
2.80_355.0460m/z	355.046	2.79795	neg	De-O-methylsterigmatocystin	HMDB0033657	Phenylpropanoids and polyketides	Sterigmatocystins	Unclassified	M+FA-H	C17H10O6	47.4	41.9	0.333593	2.92336	4.28283e-18	5.62878e-15	-4.09711	0.0584317	63.9084	1093.73	65.4465	60.8063	67.1338	68.9242	61.1863	59.9536	1111.5	1112.17	1092.48	1068.41	1089.14	1088.67
9.79_360.2286n	359.221	9.79418	neg	Macrophorin A	HMDB0030454	Organooxygen compounds	Alcohols and polyols	Secondary alcohols	M-H, M+FA-H	C22H32O4	44.9	41.1	-4.16322	1.12978	3.54285e-07	1.25277e-06	-1.82715	0.28182	62.7457	222.645	39.4097	50.039	66.5793	48.547	60.4875	111.412	261.793	209.21	216.439	203.947	213.505	230.975
5.06_707.2481m/z	707.248	5.0643	pos	Amifloxacin	HMDB0041826	Organoheterocyclic compounds	Quinolines and derivatives	Quinoline carboxylic acids	2M+K	C16H19FN4O3	38.4	1.72	-4.96936	1.27718	1.06146e-12	4.29171e-11	3.90406	14.9706	210.842	14.0837	220.014	204.278	214.56	197.236	225.957	203.007	12.7739	14.0951	13.7928	16.185	13.6665	13.9888
2.48_187.0628n	188.07	2.47513	pos	Indoleacrylic acid	HMDB0000734	Organoheterocyclic compounds	Indoles and derivatives	Indoles	M+H, M+NH4, M+H-H2O	C11H9NO2	47.5	44	-2.90985	3.8409	7.9351e-13	3.44513e-11	2.91435	7.53887	2047.35	271.573	1991.42	1977.98	2006.45	1975.83	2208.64	2123.79	256.176	272.578	261.836	260.006	281.32	297.521
10.69_325.1530n	326.137	10.6878	pos	MONOCROTALINE	44128	Organoheterocyclic compounds	Pyrrolizines	Unclassified	M+H-H2O, M+H	C16H23NO6	36.1	0.169	1.50512	1.13313	3.8844e-07	1.35579e-06	0.859961	1.81499	353.609	194.827	369.506	361.088	318.94	326.088	347.05	398.98	209.364	197.965	198.345	168.878	209.316	185.093
4.45_818.1896m/z	818.19	4.45468	pos	Theaflagallin	HMDB0033287	Organoheterocyclic compounds	Benzopyrans	1-benzopyrans	2M+NH4	C20H16O9	40.6	13	-3.82139	1.17121	1.44701e-10	1.8102e-09	-3.51075	0.0877321	15.9603	181.921	22.7904	16.0377	18.2915	18.2971	9.98375	10.3616	200.235	184.454	181.6	159.228	172.775	193.237
1.02_136.0610m/z	136.061	1.02388	pos	Adenine	85	Organoheterocyclic compounds	Imidazopyrimidines	Purines and purine derivatives	M+H	C5H5N5	56.4	90.4	-5.41709	1.99481	3.79709e-14	4.08309e-12	-3.63336	0.0805843	42.0673	522.028	43.2322	42.6186	43.7352	43.0894	39.416	40.3122	501.029	518.837	527.164	515.031	512.506	557.598
2.35_203.0832m/z	203.083	2.35248	neg	L-Tryptophan	33	Organoheterocyclic compounds	Indoles and derivatives	Indolyl carboxylic acids and derivatives	M-H	C11H12N2O2	48.4	48.2	2.96191	2.17586	3.68876e-14	4.02529e-12	3.68526	12.864	618.234	48.0594	621.461	631.532	625.346	572.87	636.883	621.309	46.191	48.2602	46.5018	48.7849	49.799	48.8192
0.95_755.2258m/z	755.226	0.952067	neg	Mefloquine	HMDB0014502	Organoheterocyclic compounds	Quinolines and derivatives	4-quinolinemethanols	2M-H	C17H16F6N2O	39.2	0.719	-0.328855	4.08711	4.47551e-08	2.03045e-07	0.949067	1.93062	4284.07	2219.01	4126.69	4314.71	4325.09	4382.25	3910.64	4645.02	2104.97	2087.58	2158.02	2189.91	2070	2703.57
7.83_627.2812m/z	627.281	7.83365	neg	Capsicum annuum Fluorescent chlorophyll catabolite	HMDB0035528	Organoheterocyclic compounds	Tetrapyrroles and derivatives	Unclassified	M-H	C35H40N4O7	42.1	18.1	-2.00802	2.25242	1.07321e-10	1.40519e-09	-0.735464	0.600625	922.404	1535.74	895.86	913.017	895.709	1017.99	918.956	892.893	1522.03	1552.21	1546.11	1512.69	1504.19	1577.22
7.90_475.2321m/z	475.232	7.90115	neg	Austalide H	HMDB0030153	Organoheterocyclic compounds	Benzopyrans	1-benzopyrans	M-H	C26H36O8	41.7	20	-3.49665	1.24435	9.7492e-10	8.31537e-09	-0.936517	0.522493	205.556	393.414	205.495	205.875	220.929	207.379	196.187	197.471	382.546	382.655	387.344	393.819	382.397	431.725
5.76_769.1377m/z	769.138	5.76045	neg	Lansoprazole sulfone	HMDB0014009	Organoheterocyclic compounds	Benzimidazoles	Sulfinylbenzimidazoles	2M-H	C16H14F3N3O3S	35.7	0	4.3771	1.22782	2.81674e-10	3.07137e-09	-1.11656	0.461193	156.272	338.843	175.571	141.243	164.13	170.023	148.634	138.032	333.399	339.897	335.837	326.504	352.308	345.114
9.91_387.1796m/z	387.18	9.91468	neg	5-Hydroxy-2-benzyl-1,3-dioxane	HMDB0041505	Organoheterocyclic compounds	Dioxanes	1,3-dioxanes	2M-H	C11H14O3	46.8	46.3	-4.52534	1.00432	3.2777e-06	9.14715e-06	-1.55966	0.339231	65.8489	194.112	63.4956	80.0951	62.7891	58.8599	71.8709	57.9825	161.641	185.126	245.2	170.238	178.822	223.647
3.52_227.0931m/z	227.093	3.51558	neg	Peperinic acid	HMDB0038181	Organoheterocyclic compounds	Benzofurans	Unclassified	M+FA-H	C10H14O3	44	24.7	3.09202	2.18146	1.86367e-10	2.19302e-09	-2.12626	0.229051	170.781	745.6	241.218	164.273	190.843	176.418	131.662	120.27	795.673	727.306	745.496	713.632	716.73	774.762
5.05_761.1409m/z	761.141	5.05415	neg	Celecoxib	HMDB0005014	Organoheterocyclic compounds	Azoles	Pyrazoles	2M-H	C17H14F3N3O2S	36.1	0	-4.71785	1.19692	4.89856e-07	1.66716e-06	-3.46176	0.0907622	17.7658	195.739	23.2004	12.8007	19.7467	22.0398	16.6877	12.1193	227.695	211.981	201.809	170.484	131.845	230.623
2.18_316.1152n	334.149	2.17818	pos	Hydroxytyrosol 1-O-glucoside	HMDB0041024	Organic oxygen compounds	Organooxygen compounds	Carbohydrates and carbohydrate conjugates	M+NH4, M+Na	C14H20O8	44.4	29.6	-2.08401	2.07899	8.16021e-15	1.47292e-12	4.77173	27.3171	540.794	19.7969	539.726	522.069	520.372	559.641	563.052	539.905	18.0717	22.1502	16.3646	20.4583	21.0337	20.703
0.74_782.2896m/z	782.29	0.739067	pos	3,4,5-trihydroxy-6-{5-methoxy-2-[(1E)-3-oxopent-1-en-1-yl]phenoxy}oxane-2-carboxylic acid	HMDB0132990	Organic oxygen compounds	Organooxygen compounds	Carbohydrates and carbohydrate conjugates	2M+NH4	C18H22O9	39	7.18	3.87871	1.4983	1.8153e-11	3.51694e-10	2.29691	4.91403	342.008	69.5983	362.837	311.493	359.875	346.299	327.373	344.17	66.4458	70.4653	69.2169	67.2769	63.0706	81.1142
2.60_356.1102n	713.228	2.59695	pos	3,4,5-trihydroxy-6-{[3-(4-methoxyphenyl)oxiran-2-yl]methoxy}oxane-2-carboxylic acid	HMDB0135660	Organic oxygen compounds	Organooxygen compounds	Carbohydrates and carbohydrate conjugates	M+H, 2M+H	C16H20O9	45.8	33.3	-1.48433	3.96629	4.64937e-13	2.28135e-11	1.80927	3.50465	2650.42	756.257	2617.6	2658	2501.77	2623.96	2770.74	2730.45	748.103	772.888	712.653	761.192	745.584	797.123
3.17_476.1885n	494.222	3.17092	pos	Kanokoside A	HMDB0035635	Organic oxygen compounds	Organooxygen compounds	Carbohydrates and carbohydrate conjugates	M+NH4, M+Na, M+H	C21H32O12	42.5	17	-1.9351	1.28008	1.89742e-11	3.64623e-10	1.23032	2.34619	345.112	147.094	355.923	350.447	336.286	338	351.922	338.091	136.873	160.216	159.993	132.27	153.453	139.761
3.01_168.0417n	169.049	3.00843	pos	Thermophillin	HMDB0034335	Organic oxygen compounds	Organooxygen compounds	Carbonyl compounds	M+H, M+NH4, M+Na	C8H8O4	51.3	62.5	-3.03322	2.0178	1.20155e-10	1.54519e-09	-1.74489	0.298357	209.289	701.473	257.308	240.429	212.391	199.605	177.238	168.766	715.107	726.439	735.875	682.749	663.336	685.333
6.79_925.1805m/z	925.18	6.7912	pos	4-Phenylbutyl glucosinolate	HMDB0038415	Organic oxygen compounds	Organooxygen compounds	Carbohydrates and carbohydrate conjugates	2M+Na	C17H25NO9S2	39.8	16.8	-3.224	1.53032	1.54478e-08	8.19735e-08	-2.396	0.18999	67.3249	354.36	89.8478	46.2011	78.8835	83.6569	54.2537	51.1066	367.427	320.468	315.279	329.965	412.159	380.865
4.97_683.2538m/z	683.254	4.97282	neg	Sphalleroside A	HMDB0032767	Organic oxygen compounds	Organooxygen compounds	Carbohydrates and carbohydrate conjugates	2M-H	C16H22O8	39.4	9.54	-2.7058	1.51153	5.44562e-15	1.01934e-12	3.92771	15.218	295.057	19.3886	293.651	296.632	292.462	299.63	307.459	280.507	18.262	17.4109	21.4971	23.025	18.4491	17.6878
2.33_431.1193m/z	431.119	2.32548	neg	Apiosylglucosyl 4-hydroxybenzoate	HMDB0035318	Organic oxygen compounds	Organooxygen compounds	Carbohydrates and carbohydrate conjugates	M-H	C18H24O12	41.2	10.7	-0.569073	2.84526	5.42352e-15	1.01934e-12	3.81761	14.0998	1048.94	74.3941	1060.07	1031.84	1048.51	996.512	1092.08	1064.66	77.5261	72.9914	75.4424	75.8218	71.6146	72.9686
2.33_341.0877m/z	341.088	2.32548	neg	6'-Methoxypolygoacetophenoside	HMDB0035476	Organic oxygen compounds	Organooxygen compounds	Carbohydrates and carbohydrate conjugates	M-H2O-H	C15H20O10	48.6	51.3	-0.165158	1.83698	1.09836e-14	1.85037e-12	3.19234	9.1409	456.233	49.9112	469.512	462.057	443.494	434.813	468.541	458.984	51.746	51.9742	42.6087	50.489	49.7235	52.9259
4.24_475.0874m/z	475.087	4.23887	neg	6-{[2-(2,4-dihydroxy-3-methoxyphenyl)-3,7-dihydroxy-8aH-chromen-5-yl]oxy}-3,4,5-trihydroxyoxane-2-carboxylic acid	HMDB0128129	Organic oxygen compounds	Organooxygen compounds	Carbohydrates and carbohydrate conjugates	M-H2O-H	C22H22O13	49.1	53.2	-1.66989	2.38213	2.7611e-10	3.02375e-09	1.92827	3.80598	934.402	245.509	962.053	1044.38	912.672	853.855	887.245	946.209	252.85	264.046	235.905	258.37	221.57	240.314
2.77_489.1608m/z	489.161	2.77095	neg	Phloroacetophenone 6'-[xylosyl-(1->6)-glucoside]	HMDB0032743	Organic oxygen compounds	Organooxygen compounds	Carbohydrates and carbohydrate conjugates	M-H	C21H30O13	38.5	1.93	-1.07217	1.00202	2.0665e-13	1.28939e-11	1.84555	3.5939	167.796	46.6891	177.196	160.51	164.801	165.22	170.81	168.237	47.5747	47.1469	45.9396	47.5143	46.277	45.6821
3.11_402.1511n	401.144	3.10627	neg	Benzyl beta-primeveroside	HMDB0041190	Organic oxygen compounds	Organooxygen compounds	Carbohydrates and carbohydrate conjugates	M-H, M+FA-H	C18H26O10	45.2	36.9	-3.72833	1.143	5.76174e-12	1.45236e-10	1.41022	2.65778	254.223	95.6522	254.014	261.029	260.597	261.458	235.04	253.199	91.1326	96.4058	95.8815	101.464	95.5934	93.4356
2.82_357.1173m/z	357.117	2.82495	neg	(1x,2x)-Guaiacylglycerol 2-glucoside	HMDB0033301	Organic oxygen compounds	Organooxygen compounds	Carbohydrates and carbohydrate conjugates	M-H2O-H	C16H24O10	49.2	59.1	-4.68204	1.81224	2.62555e-12	8.11591e-11	1.03043	2.04264	777.569	380.669	817.786	786.07	757.286	770.26	779.74	754.273	374.556	390.398	376.819	377.993	391.568	372.682
3.16_509.2229m/z	509.223	3.16027	neg	Linalool 3,6-oxide primeveroside	HMDB0035489	Organic oxygen compounds	Organooxygen compounds	Carbohydrates and carbohydrate conjugates	M+FA-H	C21H36O11	49.1	52.7	-2.23423	2.00322	2.92556e-13	1.62481e-11	0.875404	1.83452	1065.47	580.787	1070.19	1089.33	1038.96	1079.26	1044.91	1070.14	577.856	578.832	592.438	559.445	599.834	576.319
2.73_477.1608m/z	477.161	2.73045	neg	Kelampayoside A	HMDB0038714	Organic oxygen compounds	Organooxygen compounds	Carbohydrates and carbohydrate conjugates	M-H	C20H30O13	41.6	15.3	-1.26957	1.07876	2.36892e-08	1.18481e-07	-0.713478	0.609848	224.225	367.673	213.448	208.969	239.351	220.26	230.762	232.558	345.031	343.536	369.202	387.398	382.929	377.942
10.14_355.1903m/z	355.19	10.1373	neg	Macrophorin B	HMDB0030456	Organic oxygen compounds	Organooxygen compounds	Carbonyl compounds	M-H2O-H	C22H30O5	50.9	64.8	-3.04903	1.49832	2.74626e-07	1.00033e-06	-1.24762	0.421143	205.206	487.259	185.566	206.82	180.927	189.939	202.335	265.646	471.6	489.841	533.485	437.596	552.498	438.535
8.70_376.2239n	357.206	8.69808	neg	Macrophorin C	HMDB0030455	Organic oxygen compounds	Organooxygen compounds	Carbonyl compounds	M-H2O-H, M+FA-H, M-H	C22H32O5	45.4	37.5	-2.72388	1.88769	1.20372e-10	1.54602e-09	-1.54943	0.341646	224.87	658.196	180.027	192.809	234.14	237.982	265.338	238.924	658.537	633.37	684.203	634.553	686.698	651.816
7.01_693.1350m/z	693.135	7.01003	neg	[3,5-dihydroxy-2-(hydroxymethyl)-6-{1,2,6-trihydroxy-3-[hydroxy(3,4,5-trihydroxyoxan-2-yl)methyl]-5-[3-(4-hydroxyphenyl)propanoyl]-4-oxocyclohexa-2,5-dien-1-yl}oxan-4-yl]oxidanesulfonic acid	HMDB0128244	Organic oxygen compounds	Organooxygen compounds	Carbohydrates and carbohydrate conjugates	M-H	C27H34O19S	37.4	0	1.13601	4.95336	1.39335e-07	5.51232e-07	-2.39172	0.190556	717.71	3766.41	734.266	562.475	682.184	1002.23	557.675	767.429	3184.42	4434.75	4212.41	3258.25	4127.09	3381.53
0.65_104.1061m/z	104.106	0.647733	pos	Choline	56	Organic nitrogen compounds	Organonitrogen compounds	Quaternary ammonium salts	M+H	C5H13NO	51.2	66.7	-8.75024	3.14884	2.08364e-14	2.91082e-12	-1.47258	0.360338	674.314	1871.34	649.501	627.622	628.428	728.451	719.002	692.879	1869.1	1866.76	1885.96	1864.65	1868.73	1872.8
7.20_798.6627m/z	798.663	7.20152	neg	SM(d17:1/24:1(15Z))	HMDB0011696	Organic nitrogen compounds	Organonitrogen compounds	Quaternary ammonium salts	M-H	C46H92N2O6P+	33.4	0	0.820365	1.20243	1.53324e-08	8.15253e-08	-2.20756	0.216501	49.1016	226.796	37.2922	24.4691	52.878	73.221	48.0713	58.6782	206.32	245.058	240.624	199.632	247.031	222.113
1.99_148.0485n	166.086	1.98515	pos	Hydroxylated lecithin	HMDB0032332	Organic acids and derivatives	Carboxylic acids and derivatives	Amino acids, peptides, and analogues	M+H, M+NH4, M+H-H2O	C4H8N2O4	43.2	20.2	0.557553	3.04256	5.09216e-12	1.33001e-10	2.50341	5.67026	1354.77	238.926	1315.7	1263.31	1318.57	1344.82	1432.27	1453.98	238.978	247.005	243.273	242.372	225.129	236.801
3.98_556.1419m/z	556.142	3.97953	pos	2-{[hydroxy(7-hydroxy-6-methoxy-2H-1,3-benzodioxol-5-yl)methylidene]amino}acetic acid	HMDB0128737	Organic acids and derivatives	Carboxylic acids and derivatives	Amino acids, peptides, and analogues	2M+NH4	C11H11NO7	38.3	4.95	1.89466	1.13435	3.7908e-09	2.54263e-08	1.13646	2.19841	286.1	130.139	268.044	281.279	280.927	271.466	293.268	321.616	127.202	128.349	128.869	127.255	141.124	128.037
9.64_310.1180n	333.107	9.63718	pos	Glutamyltyrosine	HMDB0028831	Organic acids and derivatives	Carboxylic acids and derivatives	Amino acids, peptides, and analogues	M+Na, 2M+NH4, 2M+H	C14H18N2O6	41.5	36.5	4.85574	1.736	1.67065e-07	6.46268e-07	0.95749	1.94193	767.576	395.265	846.665	816.521	669.388	715.041	816.1	741.738	412.313	404.767	387.094	415.164	374.999	377.25
2.99_598.1649m/z	598.165	2.99477	pos	Isoprothiolane	HMDB0031779	Organic acids and derivatives	Carboxylic acids and derivatives	Dicarboxylic acids and derivatives	2M+NH4	C12H18O4S2	37.6	4.84	2.98072	1.79638	4.44731e-11	7.02396e-10	0.895718	1.86054	841.886	452.497	845.078	834.463	792.216	839.487	856.207	883.864	449.35	471.631	445.148	439.065	450.081	459.704
1.73_132.1012m/z	132.101	1.72767	pos	L-Alloisoleucine	58006	Organic acids and derivatives	Carboxylic acids and derivatives	Amino acids, peptides, and analogues	M+H	C6H13NO2	42.8	22	-5.65	1.14386	1.63296e-09	1.26386e-08	0.816384	1.76099	366.995	208.403	367.101	348.974	346.346	366.75	390.126	382.674	198.022	214.443	211.644	211.683	200.837	213.791
0.77_712.2842m/z	712.284	0.773567	pos	2-amino-4-({1-[(carboxymethyl)-C-hydroxycarbonimidoyl]-2-{[2-(3,4-dimethoxyphenyl)-1-{[2-(3,4-dimethoxyphenyl)ethyl]-C-hydroxycarbonimidoyl}-2-hydroxyethyl]sulfanyl}ethyl}-C-hydroxycarbonimidoyl)butanoic acid	HMDB0135489	Organic acids and derivatives	Carboxylic acids and derivatives	Amino acids, peptides, and analogues	M+NH4	C31H42N4O12S	38.7	11.8	-2.26304	1.20775	0.000437388	0.000816758	-0.700627	0.615305	333.717	542.361	234.055	250.005	322.342	371.572	383.133	441.196	473.879	494.774	631.306	525.118	544.833	584.254
1.38_192.0259n	210.06	1.38003	pos	Citric acid	124	Organic acids and derivatives	Carboxylic acids and derivatives	Tricarboxylic acids and derivatives	M+H, M+NH4, M+H-H2O	C6H8O7	53	73.9	-5.85271	1.65593	3.48563e-06	9.65486e-06	-0.726366	0.604424	535.803	886.468	557.946	519.003	494.494	558.188	586.995	498.191	991.192	939.564	847.987	848.808	937.29	753.965
11.23_617.2812m/z	617.281	11.2329	pos	2-Carboxy-1-[5-(2-carboxy-1-pyrrolidinyl)-2-hydroxy-2,4-pentadienylidene]pyrrolidinium	HMDB0035173	Organic acids and derivatives	Carboxylic acids and derivatives	Amino acids, peptides, and analogues	2M+H	C15H20N2O5	44.5	31.9	-0.846002	1.52956	6.47894e-10	6.01922e-09	-1.8807	0.271552	105.94	390.129	92.3867	100.841	123.954	99.3419	115.498	103.62	400.449	353.161	404.589	368.796	380.711	433.064
11.81_295.1649m/z	295.165	11.814	pos	Tyrosyl-Leucine	HMDB0029109	Organic acids and derivatives	Carboxylic acids and derivatives	Amino acids, peptides, and analogues	M+H	C15H22N2O4	40.8	11.4	-1.16758	1.93661	1.31644e-11	2.72676e-10	-1.96473	0.256187	156.554	611.095	182.495	138.496	145.562	161.644	152.093	159.037	617.274	608.642	609.379	573.033	662.258	595.981
11.80_661.3074m/z	661.307	11.8005	pos	Histidinyl-Arginine	HMDB0028879	Organic acids and derivatives	Carboxylic acids and derivatives	Amino acids, peptides, and analogues	2M+K	C12H21N7O3	37.1	5.32	4.98981	1.71365	2.59026e-11	4.63404e-10	-3.19896	0.108897	43.4992	399.452	35.1629	43.3151	45.0906	48.9092	42.7864	45.731	421.232	400.387	403.59	357.86	433.64	380.004
1.83_164.0723m/z	164.072	1.82568	neg	L-Phenylalanine	HMDB0000159	Organic acids and derivatives	Carboxylic acids and derivatives	Amino acids, peptides, and analogues	M-H	C9H11NO2	51.7	65.4	3.60015	1.63195	4.5414e-15	9.1809e-13	2.83016	7.11151	373.627	52.5384	370.85	384.677	380.145	358.26	380.834	366.996	52.3494	49.7435	56.4792	56.3669	49.3782	50.9131
3.32_973.4485m/z	973.448	3.32425	neg	Ac-Ser-Asp-Lys-Pro-OH	HMDB0062552	Organic acids and derivatives	Carboxylic acids and derivatives	Amino acids, peptides, and analogues	2M-H	C20H33N5O9	41.8	20.1	0.0816426	1.30765	2.88557e-11	5.0202e-10	1.73137	3.32043	296.702	89.3566	314.792	284.24	289.99	302.22	288.047	300.926	82.1881	77.5466	87.0641	111.486	87.0278	90.827
5.20_699.1658m/z	699.166	5.20263	neg	Phytosulfokine b	HMDB0029810	Organic acids and derivatives	Carboxylic acids and derivatives	Amino acids, peptides, and analogues	M-H2O-H	C28H38N4O14S2	38.5	29	1.45904	1.38053	7.31128e-05	0.000156044	1.20786	2.30994	456.069	197.438	568.581	493.573	496.28	443.305	338.359	396.316	118.748	175.651	251.177	224.222	254.5	160.328
3.90_474.0800n	473.073	3.89722	neg	Chicoric acid	HMDB0002375	Organic acids and derivatives	Carboxylic acids and derivatives	Tetracarboxylic acids and derivatives	M-H, 2M-H	C22H18O12	44.2	22.4	0.403615	6.26242	1.20315e-12	4.62411e-11	1.05688	2.08043	9129.91	4388.48	9340.74	9006.97	9485.79	8915.3	8871.4	9159.23	4417.84	4582.21	4231.04	4374.5	4417.3	4307.96
3.88_257.1038m/z	257.104	3.88355	neg	Triethyl citrate	HMDB0034263	Organic acids and derivatives	Carboxylic acids and derivatives	Tricarboxylic acids and derivatives	M-H2O-H	C12H20O7	41	11.5	2.54297	1.69574	1.23511e-06	3.81672e-06	-1.06137	0.479175	330.152	689.001	470.082	367.225	334.058	322.661	246.209	240.679	696.885	682.762	703.945	677.225	683.921	689.267
6.78_893.6610m/z	893.661	6.77705	neg	N-Stearoyl tyrosine	HMDB0062343	Organic acids and derivatives	Carboxylic acids and derivatives	Amino acids, peptides, and analogues	2M-H	C27H45NO4	34.3	0.0156	-1.60189	1.08022	7.15639e-11	1.03547e-09	-3.56589	0.084442	13.0479	154.518	11.8826	6.90795	12.9255	25.2694	10.5425	10.7592	144.727	153.67	147.311	146.592	169.449	165.362
2.82_311.0579m/z	311.058	2.82495	neg	2-hydroxy-3-[3-(3-methylbut-2-en-1-yl)-4-(sulfooxy)phenyl]propanoic acid	HMDB0133208	Organic acids and derivatives	Organic sulfuric acids and derivatives	Arylsulfates	M-H2O-H	C14H18O7S	41.6	20.7	-4.9109	1.69588	3.52458e-19	1.18755e-15	-4.78321	0.0363171	13.0654	359.758	11.4826	14.9648	14.2703	13.5688	12.529	11.5769	355.577	361.663	354.608	363.919	364.285	358.498
1.70_268.1031m/z	268.103	1.70033	pos	Adenosine	86	Nucleosides, nucleotides, and analogues	Purine nucleosides	Unclassified	M+H	C10H13N5O4	57	90.4	-3.38692	1.43263	2.39022e-10	2.6726e-09	2.48252	5.58874	302.8	54.1803	304.133	258.116	305.354	305.838	331.629	311.728	51.8532	50.6316	54.7898	53.2133	56.6309	57.9627
9.32_250.1549n	233.152	9.32438	pos	Abscisic alcohol	64130	Lipids and lipid-like molecules	Prenol lipids	Sesquiterpenoids	M+H-H2O, M+H	C15H22O3	46.3	44.4	-7.98927	1.35383	8.4737e-05	0.000178628	5.94715	61.6979	253.37	4.10662	216.863	211.308	448.12	208.646	197.563	237.719	4.00089	3.92139	4.78807	3.42467	3.79923	4.70548
10.70_629.2481m/z	629.248	10.7014	pos	OKHdiA-PA	LMGP20070026	Lipids and lipid-like molecules	Glycerophospholipids	Oxidized glycerophospholipids	M+K	C28H47O11P	38.9	0	-1.04683	1.3534	6.89851e-09	4.15468e-08	2.07591	4.2161	291.86	69.2253	325.833	290.351	252.695	263.044	298.537	320.702	71.1719	74.5041	72.8986	63.5028	77.4849	55.7895
5.42_642.1238m/z	642.124	5.42278	pos	Delphinidin 3-O-(2''-O-galloyl-6''-O-acetyl-beta-galactopyranoside)	LMPK12010273	Lipids and lipid-like molecules	Polyketides	Flavonoids	M+H-H2O	C30H27O17+	39.6	16.2	3.37788	1.38963	1.04766e-08	5.89956e-08	2.00935	4.026	316.327	78.571	364.769	345.072	322.469	292.674	293.957	279.019	78.8095	78.8274	85.0529	74.1535	68.7978	85.7849
13.18_905.7539m/z	905.754	13.1765	pos	TG(18:0/18:2(9Z,12Z)/18:2(9Z,12Z))	HMDB0005411	Lipids and lipid-like molecules	Glycerolipids	Triradylcglycerols	M+Na	C57H102O6	34.5	0	-3.36791	1.59195	0.000175699	0.0003496	1.82006	3.53097	492.055	139.354	724.254	601.177	473.552	439.988	366.641	346.717	163.176	191.485	137.137	133.863	104.138	106.325
6.91_295.0602m/z	295.06	6.91368	pos	5'-Hydroxy-7,4'-dimethoxy-5,2'-oxido-4-phenylcoumarin	LMPK12100061	Lipids and lipid-like molecules	Polyketides	Flavonoids	M+H-H2O	C17H12O6	49.7	53.4	0.192153	3.00204	4.32079e-09	2.83417e-08	1.77951	3.4331	1548.25	450.978	1556	1407.08	1363.66	1665.42	1572.48	1724.89	429.117	481.972	466.111	414.907	485.19	428.572
2.91_402.1134n	420.148	2.91327	pos	8-p-Coumaroyl-3,4-dihydro-5,7-dihydroxy-4-phenylcoumarin	52062	Lipids and lipid-like molecules	Polyketides	Flavonoids	M+H, M+Na, M+NH4, M+H-H2O	C24H18O6	35.8	0.557	7.71927	1.21935	1.53752e-12	5.37452e-11	1.07941	2.11318	340.381	161.075	349.057	338.798	328.041	336.525	352.856	337.007	155.74	168.013	161.486	156.195	158.023	166.993
5.92_358.0689n	341.066	5.91792	pos	5,4'-Dihydroxy-3,3'-dimethoxy-6,7-methylenedioxyflavone	LMPK12113021	Lipids and lipid-like molecules	Polyketides	Flavonoids	M+H-H2O, M+H	C18H14O8	45.2	29.9	0.175672	3.95126	1.91652e-09	1.43448e-08	0.894643	1.85915	4093.98	2202.07	3988.13	3963.48	3812.99	4083.76	4281.91	4433.6	2209.7	2219.49	2200.17	2184.8	2156.3	2241.97
2.79_156.0415n	139.038	2.7921	pos	2,3-Methyleneglutaric acid	HMDB0059731	Lipids and lipid-like molecules	Fatty Acyls	Fatty acids and conjugates	M+H-H2O, 2M+NH4	C7H8O4	42.4	19	-4.87998	1.06089	1.16953e-11	2.51524e-10	0.845352	1.7967	306.347	170.505	295.874	302.138	296.931	313.162	312.767	317.209	168.873	176.299	170.081	165.843	170.429	171.505
5.25_523.1195m/z	523.12	5.25478	pos	Apigenin 7-(6''-crotonylglucoside)	LMPK12110390	Lipids and lipid-like molecules	Polyketides	Flavonoids	M+Na	C25H24O11	47.7	51.8	-3.0672	1.85244	1.00417e-12	4.17458e-11	0.780743	1.71801	991.66	577.213	1007.77	984.842	958.635	1002.7	987.096	1008.92	576.213	595.907	585.87	568.259	557.634	579.393
11.04_269.1522m/z	269.152	11.0423	pos	11Z-Hexadecen-7,9-diynoic acid	LMFA01031108	Lipids and lipid-like molecules	Fatty Acyls	Fatty Acids and Conjugates	M+Na	C16H22O2	47.3	46.7	3.91887	1.09843	2.36478e-05	5.55115e-05	0.769399	1.70456	378.766	222.207	431.157	344.751	333.149	342.183	423.216	398.137	237.312	208.269	236.073	262.89	194.926	193.774
11.22_359.2199m/z	359.22	11.2193	pos	Prostaglandin B1	HMDB0002982	Lipids and lipid-like molecules	Fatty Acyls	Eicosanoids	M+Na	C20H32O4	42.9	29.6	1.86502	1.05657	2.0328e-05	4.82224e-05	-0.78311	0.581113	204.565	352.024	210.35	169.293	202.109	203.777	195.993	245.87	323.86	329.909	379.394	337.274	423.462	318.242
9.91_282.1251n	265.122	9.9075	pos	Ohobanin	LMPK12120414	Lipids and lipid-like molecules	Polyketides	Flavonoids	M+H-H2O, 2M+Na, 2M+NH4, M+H, M+Na	C18H18O3	43.7	22.1	-1.89272	3.43216	9.1393e-11	1.24167e-09	-0.808452	0.570994	1905.45	3337.08	1772.9	1807.57	1896.49	1991.49	2010.97	1953.32	3418.75	3324.35	3340.93	3240.9	3439.53	3258.03
6.12_567.2408m/z	567.241	6.12323	pos	Cinncassiol A 19-glucoside	HMDB0035165	Lipids and lipid-like molecules	Prenol lipids	Terpene glycosides	M+Na	C26H40O12	39	3.39	-0.770892	1.0522	1.83368e-07	6.97848e-07	-0.820556	0.566224	177.766	313.95	192.066	181.397	174.252	188.767	167.937	162.176	337.132	298.398	335.46	289.883	289.327	333.501
5.37_724.5662m/z	724.566	5.36845	pos	PE(P-20:0/17:2(9Z,12Z))	LMGP02030072	Lipids and lipid-like molecules	Glycerophospholipids	Glycerophosphoethanolamines	M+H-H2O	C42H80NO7P	46	50	3.05754	2.06706	9.55613e-07	3.02611e-06	-0.878305	0.544006	645.63	1186.81	487.712	615.203	647.917	653.368	709.648	759.932	1087.44	1100.44	1172.65	1232.27	1219.03	1309.01
7.20_548.2237n	549.231	7.19817	pos	3,7-Dihydroxy-4,5-dimethoxy-8-prenylflavan 7-O-beta-D-glucopyranoside	LMPK12020215	Lipids and lipid-like molecules	Polyketides	Flavonoids	M+H, M+Na	C28H36O11	37.3	1.36	-3.76394	1.30997	2.5685e-12	7.98843e-11	-0.903531	0.534577	239.067	447.207	232.098	236.097	241.243	230.012	252.786	242.163	432.408	456.253	449.459	437.421	453.62	454.081
4.06_227.0912m/z	227.091	4.06153	pos	Genipin	HMDB0035830	Lipids and lipid-like molecules	Prenol lipids	Monoterpenoids	M+H	C11H14O5	51.4	61.3	-0.996135	2.34692	2.38194e-07	8.79996e-07	-0.98203	0.506267	697.165	1377.07	920.431	722.398	682.388	710.811	580.776	566.188	1350.89	1360.96	1444.34	1317.07	1372.84	1416.33
9.19_321.2411m/z	321.241	9.18772	pos	16R-HETE	LMFA03060069	Lipids and lipid-like molecules	Fatty Acyls	Eicosanoids	M+H	C20H32O3	52.3	71.1	-4.26864	1.47078	5.62946e-12	1.42659e-10	-1.00434	0.498497	259.951	521.469	256.226	246.966	261.311	273.794	265.656	255.752	539.108	528	517.254	524.605	525.152	494.693
12.13_312.1713n	313.179	12.1274	pos	4'-Hydroxy-5,5'-diisopropyl-2,2'-dimethyl-3,4-biphenylquinone	95226	Lipids and lipid-like molecules	Prenol lipids	Monoterpenoids	M+H, 2M+Na, M+Na, M+NH4	C20H24O3	41.9	21.3	-4.06808	1.99028	3.52762e-09	2.39954e-08	-1.0074	0.497442	479.69	964.313	421.201	455.517	485.725	492.489	501.861	521.35	978.207	902.559	1036.55	916.683	1001.49	950.39
13.04_329.2432m/z	329.243	13.0406	pos	2-trans,4-cis-Decadienoylcarnitine	HMDB0013325	Lipids and lipid-like molecules	Fatty Acyls	Fatty acid esters	M+NH4	C17H29NO4	42.8	19.5	-0.760634	1.38308	0.000120513	0.000246689	-1.02507	0.491386	250.676	510.141	226.983	270.494	238.512	235.35	240.057	292.66	446.384	392.998	690.542	492.16	499.475	539.289
5.86_837.6498m/z	837.65	5.86258	pos	PC(22:5(4Z,7Z,10Z,13Z,16Z)/P-18:0)	HMDB0008686	Lipids and lipid-like molecules	Glycerophospholipids	Glycerophosphocholines	M+NH4	C48H86NO7P	36.1	2.27	2.21695	1.44388	1.1036e-05	2.7701e-05	-1.03028	0.489615	259.734	530.485	200.736	233.761	246.238	278.943	270.867	327.854	499.394	447.079	487.489	587.222	524.65	637.08
4.59_268.0713n	269.08	4.59067	pos	5-Hydroxy-7-methoxyisoflavone	47671	Lipids and lipid-like molecules	Polyketides	Flavonoids	M+H-H2O, M+H	C16H12O4	44.7	38.1	-8.24332	1.50664	8.19044e-10	7.26219e-09	-1.10727	0.464171	238.363	513.524	270.824	208.334	244.533	267.459	227.155	211.874	505.242	528.865	518.185	490.638	512.565	525.652
9.11_299.1986m/z	299.199	9.10572	pos	5,10-octadecadiynoic acid	LMFA01030525	Lipids and lipid-like molecules	Fatty Acyls	Fatty Acids and Conjugates	M+Na	C18H28O2	49.4	52.6	1.56987	1.25935	8.53582e-11	1.18192e-09	-1.28495	0.410384	134.387	327.465	120.812	120.916	132.333	140.78	149.705	141.773	318.226	328.264	330.676	314.637	349.288	323.7
6.68_851.1779m/z	851.178	6.6752	pos	Pinnatifinoside A	LMPK12110397	Lipids and lipid-like molecules	Polyketides	Flavonoids	2M+Na	C21H18O9	43.8	31.8	-1.78824	1.95056	2.7047e-10	2.96842e-09	-1.30803	0.403871	312.777	774.448	326.765	273.798	323.19	350.36	294.47	308.082	762.861	796.906	799.561	709.099	810.559	767.702
10.46_343.2234m/z	343.223	10.4563	pos	1(15),8(19)-Trinervitadiene-3alpha,5alpha,18-triol	LMPR0104400001	Lipids and lipid-like molecules	Prenol lipids	Isoprenoids	M+Na	C20H32O3	43.2	43.2	-3.05606	1.46984	2.11342e-08	1.07403e-07	-1.31449	0.402069	178.813	444.732	137.358	165.808	175.884	198.155	198.151	197.52	424.259	428.976	502.185	456.344	448.999	407.626
4.39_747.1515m/z	747.152	4.3865	pos	Patuletin 3-(4''-acetylrhamnoside)-7-(3'''-acetylrhamnoside)	LMPK12112951	Lipids and lipid-like molecules	Polyketides	Flavonoids	M+K	C32H36O18	39.8	25.2	-2.54046	2.88775	3.22513e-10	3.43877e-09	-1.49875	0.353859	552.51	1561.38	681.313	491.483	586.369	616.926	463.882	475.087	1589.01	1582.21	1529.06	1476.97	1576.56	1614.5
9.35_299.1982m/z	299.198	9.3517	pos	4,9-octadecadiynoic acid	LMFA01030521	Lipids and lipid-like molecules	Fatty Acyls	Fatty Acids and Conjugates	M+Na	C18H28O2	50.2	54	0.270134	1.03148	4.45697e-10	4.42704e-09	-1.53376	0.345377	68.4131	198.082	55.4503	61.1948	69.0974	76.6181	76.1446	71.9736	195.738	188.98	201.986	190.444	217.457	193.891
4.06_733.1556m/z	733.156	4.06153	pos	8-Hydroxyluteolin 7-[6'''-acethylallosyl-(1->2)-3''-acetylglucoside]	LMPK12111379	Lipids and lipid-like molecules	Polyketides	Flavonoids	M+Na	C31H34O19	37.5	43.2	-4.25955	1.2813	3.21172e-09	2.21804e-08	-1.61152	0.327254	97.0245	296.481	130.762	97.6788	98.5539	97.5958	78.2356	79.321	302.578	307.466	297.93	276.354	276.463	318.092
3.74_358.0673n	376.101	3.74422	pos	5,3'-Dihydroxy-4',5'-dimethoxy-6,7-methylenedioxyisoflavone	LMPK12050420	Lipids and lipid-like molecules	Polyketides	Flavonoids	M+NH4, 2M+NH4	C18H14O8	44.8	33.8	-4.40283	1.20743	1.89351e-11	3.64623e-10	-1.78392	0.290393	72.1124	248.327	73.8465	64.5737	78.4838	81.1183	68.8144	65.8378	245.669	269.757	247.982	236.446	241.121	248.985
11.23_269.1884m/z	269.188	11.2329	pos	Ginsenoyne J	HMDB0040373	Lipids and lipid-like molecules	Fatty Acyls	Fatty alcohols	M+Na	C17H26O	50.5	62.9	3.2159	1.00955	1.11298e-10	1.44932e-09	-1.90673	0.266695	44.8991	168.353	36.9423	44.0754	49.8181	45.5344	47.6299	45.3944	171.856	156.299	179.528	157.972	164.835	179.631
7.04_896.1972m/z	896.197	7.03568	pos	Cyanidin 3-(6''-ferulylglucoside)-5-(6'''-malonylglucoside)	LMPK12010164	Lipids and lipid-like molecules	Polyketides	Flavonoids	M+Na	C40H41O22+	38.1	29.7	-1.1572	1.92367	1.75434e-09	1.34017e-08	-2.53338	0.172733	94.2025	545.364	99.4823	70.1414	111.028	123.105	80.2691	81.1892	466.286	557.385	583.419	503.821	596.461	564.814
3.59_358.0683n	359.076	3.5939	pos	Dalpalatin	LMPK12050424	Lipids and lipid-like molecules	Polyketides	Flavonoids	M+H, M+NH4, M+Na	C18H14O8	44	28.3	-1.55186	4.14187	4.30772e-16	1.67471e-13	-2.56066	0.169499	422.299	2491.46	424.255	411.786	415.319	434.155	421.224	427.053	2436.27	2526.99	2497.44	2419.07	2514.94	2554.06
6.82_886.2157m/z	886.216	6.81853	pos	Cyanidin 3-[6-(6-p-hydroxybenzoylglucosyl)-2-xylosylgalactoside]	LMPK12010102	Lipids and lipid-like molecules	Polyketides	Flavonoids	M+Na	C39H43O22+	38.5	6.55	2.17695	2.96063	3.20947e-11	5.45232e-10	-2.70881	0.152956	191.56	1252.38	185.641	124.371	235.992	255.714	174.817	172.823	1196.32	1251.87	1316.93	1147.16	1329.02	1272.98
6.34_926.2068m/z	926.207	6.34222	pos	Malvidin 3-O-(6-O-(4-O-malonyl-alpha-rhamnopyranosyl)-beta-glucopyranoside)-5-O-beta-glucopyranoside	LMPK12010398	Lipids and lipid-like molecules	Polyketides	Flavonoids	M+K	C38H47O24+	42.9	28.9	-2.35524	1.46509	3.14192e-09	2.17822e-08	-2.97996	0.126749	38.0363	300.092	56.3834	22.7265	40.4927	56.5274	25.1024	26.9854	281.118	301.994	308.855	260.262	348.397	299.928
6.16_926.2091m/z	926.209	6.16423	pos	Malvidin 3-O-(6-O-(4-O-alpha-rhamnopyranosyl-beta-glucopyranoside)-5-O-(6-O-malonyl-beta-glucopyranoside)	LMPK12010399	Lipids and lipid-like molecules	Polyketides	Flavonoids	M+K	C38H47O24+	40.8	20.3	0.290805	1.23403	2.05407e-12	6.80739e-11	-3.43107	0.092714	18.7578	202.319	23.1111	19.0929	20.007	27.9778	13.8713	8.4869	198.518	195.206	209.858	191.74	204.174	214.418
3.42_376.0785n	359.076	3.41623	pos	3,5,7,3'-Tetrahydroxy-6,4',5'-trimethoxyflavone	LMPK12110614	Lipids and lipid-like molecules	Polyketides	Flavonoids	M+NH4, M+Na, 2M+Na, M+H, M+H-H2O	C18H16O9	45	32.5	-2.58811	7.22965	1.67203e-18	2.81681e-15	-3.68213	0.0779056	532.112	6830.21	540.735	460.91	560.963	579.971	549.665	500.426	6705.71	6802.59	6923.54	6829.97	6798.18	6921.24
12.40_472.3525n	455.349	12.3965	pos	Maslinic Acid	44861	Lipids and lipid-like molecules	Prenol lipids	Triterpenoids	M+H-H2O, M+H	C30H48O4	49.6	74.3	-5.84861	1.02378	7.38868e-06	1.91795e-05	-6.64539	0.00998939	1.36975	137.12	2.4499e-06	2.4499e-06	2.4499e-06	2.4499e-06	2.4499e-06	8.21847	62.4581	137.884	138.318	147.261	162.115	174.685
3.45_379.1602m/z	379.16	3.44725	neg	6-(2-Hydroxyethoxy)-6-oxohexanoic acid	HMDB0061681	Lipids and lipid-like molecules	Fatty Acyls	Fatty acids and conjugates	2M-H	C8H14O5	48.1	48.8	-2.13909	1.73586	2.38557e-06	6.86991e-06	4.92571	30.394	391.751	12.8891	399.389	345.8	338.727	345.792	336.834	583.968	13.9683	11.645	14.7883	13.2634	11.9237	11.746
7.11_452.2022n	451.195	7.10585	neg	Fluocinolone Acetonide	HMDB0014729	Lipids and lipid-like molecules	Steroids and steroid derivatives	Hydroxysteroids	M-H, M+FA-H	C24H30F2O6	43.1	24.8	2.48525	1.00963	6.93716e-11	1.00893e-09	4.83166	28.4757	128.165	4.50087	139.306	114.644	141.585	120.539	128.267	124.652	2.03878	5.87133	4.85403	3.39887	4.33404	6.50819
5.86_423.1646m/z	423.165	5.85627	neg	Taraxinic acid glucosyl ester	HMDB0035249	Lipids and lipid-like molecules	Prenol lipids	Terpene lactones	M-H	C21H28O9	44.1	31.4	-3.40337	1.65527	2.7245e-07	9.93908e-07	4.05658	16.6399	365.162	21.9449	334.669	494.605	385.941	351.675	322.073	302.009	20.7699	25.7976	20.386	24.9015	19.5425	20.272
4.55_535.1446m/z	535.145	4.55168	neg	Vaccinoside	HMDB0034733	Lipids and lipid-like molecules	Prenol lipids	Terpene glycosides	M-H	C25H28O13	45.4	39.4	-2.04365	1.89403	3.06841e-08	1.47622e-07	1.90613	3.74803	604.288	161.228	586.099	591.526	744.669	550.817	557.185	595.435	159.694	165.169	163.463	166.748	158.453	153.843
1.38_509.1507m/z	509.151	1.37637	neg	17-beta-estradiol 3-sulfate-17-(beta-D-glucuronide)	HMDB0010358	Lipids and lipid-like molecules	Steroids and steroid derivatives	Steroidal glycosides	M-H2O-H	C24H32O11S	41.3	29.2	3.71493	1.04861	3.04439e-12	9.10435e-11	1.62623	3.08705	196.286	63.5836	201.946	199.934	185.049	196.309	198.813	195.663	58.7546	63.4548	54.9129	65.8769	67.9216	70.5804
7.46_489.1750m/z	489.175	7.45867	neg	5-Hydroxy-7,4'-dimethoxy-6,8-di-C-prenylflavanone 5-O-galactoside	LMPK12140572	Lipids and lipid-like molecules	Polyketides	Flavonoids	M-H	C25H30O10	44.5	32.8	-3.30388	2.0637	5.41431e-12	1.38202e-10	1.612	3.05675	765.934	250.571	823.692	765.187	768.879	742.346	772.789	722.71	246.564	253.89	243.87	252.246	256.457	250.399
4.18_655.1663m/z	655.166	4.1842	neg	4'-O-Methylcarthamidin 7-(2-p-coumaroylglucoside)	LMPK12140617	Lipids and lipid-like molecules	Polyketides	Flavonoids	M+FA-H	C31H30O13	44.2	30	-0.939869	2.05596	2.69207e-14	3.30158e-12	1.57661	2.98269	766.027	256.825	761.376	761.876	785.622	732.713	782.074	772.503	256.779	262.137	249.318	253.629	254.426	264.658
4.03_699.1561m/z	699.156	4.03388	neg	Herbacetin 7-methyl ether 3-(2''-(E)-feruloylglucoside)	LMPK12113142	Lipids and lipid-like molecules	Polyketides	Flavonoids	M+FA-H	C32H30O15	45.9	36	-0.821777	2.66394	2.48933e-14	3.18508e-12	1.54567	2.91939	1300.88	445.602	1341.37	1307.55	1308.6	1251.55	1301.15	1295.07	447.771	463.162	424.246	429.459	462.832	446.14
2.15_516.1435n	561.143	2.15	neg	Gericudranins A	LMPK12150001	Lipids and lipid-like molecules	Polyketides	Flavonoids	M-H, M+FA-H	C29H24O9	40.9	24.1	2.93755	1.34319	9.52822e-10	8.18277e-09	1.51981	2.86753	336.296	117.277	351.849	357.973	336.131	297.339	318.244	356.241	109.763	118.39	115.373	117.965	119.675	122.497
3.43_511.1245m/z	511.124	3.43358	neg	Silandrin	LMPK12140414	Lipids and lipid-like molecules	Polyketides	Flavonoids	M+FA-H	C25H22O9	48.5	43.9	-0.183774	3.58726	3.38466e-11	5.67365e-10	1.32949	2.51314	2580.23	1026.7	2694.69	2681.53	2516.97	2380.58	2604.08	2603.55	982.485	1099.15	1012.67	984.329	1040.48	1041.06
1.95_477.1247m/z	477.125	1.9475	neg	Licoagroside B	HMDB0036523	Lipids and lipid-like molecules	Saccharolipids	Unclassified	M+FA-H	C18H24O12	43	20.9	-0.701254	1.44303	1.105e-10	1.4412e-09	1.32236	2.50075	418.942	167.527	416.384	435.052	412.047	379.83	443.668	426.673	173.647	166.712	169.83	168.198	163.11	163.665
3.76_655.1661m/z	655.166	3.76057	neg	Okanin 4-methyl ether 4'-O-(6''-O-p-coumaroylglucoside)	LMPK12120178	Lipids and lipid-like molecules	Polyketides	Flavonoids	M+FA-H	C31H30O13	41.5	14.8	-1.23269	1.74699	8.75525e-12	2.0159e-10	1.22145	2.3318	644.251	276.289	647.029	649.26	619.951	615.577	681.479	652.21	282.619	266.501	272.25	285.811	265.566	284.986
4.27_699.1562m/z	699.156	4.2662	neg	Okanin 4'-O-(2''-O-caffeoyl-6''-O-acetylglucoside)	LMPK12120176	Lipids and lipid-like molecules	Polyketides	Flavonoids	M+FA-H	C32H30O15	51.6	62.8	-0.731791	3.41731	1.32526e-14	2.09309e-12	1.2177	2.32576	2471.46	1062.65	2545.53	2494.91	2486.56	2403.66	2449.54	2448.56	1053.85	1067.5	1057.58	1042.45	1062.84	1091.65
8.16_503.3359m/z	503.336	8.16113	neg	Hydroxypelenolide	HMDB0036663	Lipids and lipid-like molecules	Prenol lipids	Terpene lactones	2M-H	C15H24O3	40.9	14.8	-3.72435	1.00964	1.48966e-05	3.64589e-05	0.952454	1.93516	278.43	143.879	301.655	226.708	296.106	331.917	269.219	244.973	173.487	130.79	131.626	144.528	150.175	132.671
2.02_609.1825m/z	609.183	2.015	neg	Isoliquiritigenin 2'-glucosyl-(1->4)-rhamnoside	LMPK12120025	Lipids and lipid-like molecules	Polyketides	Flavonoids	M+FA-H	C27H32O13	40	14	0.0987862	1.40121	3.95799e-11	6.45281e-10	0.950056	1.93195	492.198	254.768	488.418	509.738	472.462	481.783	512.414	488.375	256.536	234.725	263.459	251.861	255.153	266.874
6.83_473.1438m/z	473.144	6.83187	neg	Okanin 3,4,3'-trimethyl ether 4'-glucoside	LMPK12120174	Lipids and lipid-like molecules	Polyketides	Flavonoids	M-H2O-H	C24H28O11	42	20.1	-3.15464	1.89877	4.1474e-12	1.13918e-10	0.934436	1.91114	914.249	478.378	939.417	919.813	940.931	868.729	912.117	904.484	480.99	467.268	480.357	494.362	477.818	469.471
3.28_431.1908m/z	431.191	3.28325	neg	Corchoionol C 9-glucoside	HMDB0029772	Lipids and lipid-like molecules	Fatty Acyls	Fatty acyl glycosides	M+FA-H	C19H30O8	40.1	35.1	-3.92014	1.02421	1.22018e-12	4.65419e-11	0.86416	1.82028	281.115	154.435	287.614	285.022	272.943	277.034	286.902	277.173	159.923	156.769	153.804	154.238	148.209	153.667
8.97_283.1333m/z	283.133	8.96807	neg	(S)-17-Hydroxy-9,11,13,15-octadecatetraynoic acid	HMDB0038995	Lipids and lipid-like molecules	Fatty Acyls	Fatty acids and conjugates	M-H	C18H20O3	48.8	51.5	-2.1828	1.04099	6.06547e-07	2.01412e-06	0.77048	1.70584	327.666	192.085	334.618	382.925	309.968	304.24	327.068	307.178	188.773	187.822	193.281	196.396	197.668	188.572
3.56_833.1761m/z	833.176	3.55623	neg	Quercetin 3-(6''-caffeoylsophoroside)	LMPK12110575	Lipids and lipid-like molecules	Polyketides	Flavonoids	M+FA-H	C36H36O20	37.5	0	-2.61795	1.01539	1.33682e-07	5.31155e-07	0.730065	1.65871	318.924	192.272	322.712	343.297	293.199	290.6	338.46	325.279	206.456	192.039	182.971	190.707	195.354	186.105
4.21_681.1445m/z	681.144	4.21153	neg	Kaempferol 3-(2''-(E)-p-coumaroyl-6''-acetylglucoside)	LMPK12111945	Lipids and lipid-like molecules	Polyketides	Flavonoids	M+FA-H	C32H28O14	44.7	30.2	-2.53406	1.53364	5.14375e-11	7.88671e-10	0.727257	1.65549	717.733	433.548	701.205	709.564	734.692	693.617	742.977	724.345	433.309	445.95	412.492	446.799	422.272	440.465
3.21_377.0877m/z	377.088	3.21493	neg	3'-Deoxydryopteric acid	LMPK12020034	Lipids and lipid-like molecules	Polyketides	Flavonoids	M+FA-H	C17H16O7	53.6	68.6	-0.389001	4.36709	3.25398e-12	9.47874e-11	0.721577	1.64898	5851.1	3548.31	6004.62	6020.67	5742.28	5667.05	5831.82	5840.13	3574.8	3608.93	3527.66	3561.32	3516.79	3500.34
3.90_539.1202m/z	539.12	3.89722	neg	4,4'-dinitrostilbene	LMPK13090028	Lipids and lipid-like molecules	Polyketides	Aromatic polyketides	2M-H	C14H10N2O4	38.6	1.05	-1.08928	2.6709	1.46428e-11	2.95427e-10	0.698783	1.62314	2248.7	1385.41	2249.49	2342.62	2265.68	2192.69	2218.49	2223.23	1411.25	1433.62	1331.99	1372.59	1396.84	1366.14
3.15_388.1731n	387.166	3.14677	neg	beta-D-Glucopyranosyl-11-hydroxyjasmonic acid	HMDB0039964	Lipids and lipid-like molecules	Fatty Acyls	Fatty acyl glycosides	M-H, 2M-H	C18H28O9	40.2	5.26	-0.519463	1.79733	2.64691e-11	4.67744e-10	0.689121	1.6123	1033.36	640.921	1041.11	1039.61	1032.95	1060.83	1051.06	974.567	645.702	644.055	632.703	641.172	639	642.892
7.30_711.3219m/z	711.322	7.29635	neg	Convalloside	HMDB0034195	Lipids and lipid-like molecules	Steroids and steroid derivatives	Steroid lactones	M-H	C35H52O15	45.7	51.4	-1.99123	2.19793	4.54744e-13	2.24222e-11	-0.704505	0.613653	926.441	1509.72	931.18	925.146	922.614	916.903	964.742	898.062	1511.89	1486.58	1530.98	1507.62	1485.99	1535.24
7.70_329.2325m/z	329.232	7.70032	neg	9,12,13-TriHOME	LMFA02000014	Lipids and lipid-like molecules	Fatty Acyls	Octadecanoids	M-H	C18H34O5	40.4	9.68	-2.61179	1.2692	1.41323e-11	2.87808e-10	-0.710005	0.611318	306.452	501.297	316.635	301.712	316.227	309.558	305.729	288.851	489.985	514.277	492.474	500.737	511.548	498.762
6.90_724.6470m/z	724.647	6.90037	neg	Cer(t18:1(8E)/26:0(2OH[R])(3OH))	LMSP02030027	Lipids and lipid-like molecules	Sphingolipids	Ceramides	M-H	C44H87NO6	36	0	1.26949	1.67114	7.31814e-09	4.34362e-08	-0.719008	0.607515	527.545	868.366	573.365	492.953	521.239	573.427	496.185	508.102	844.585	860.879	866.197	833.579	913.416	891.542
9.77_297.1125m/z	297.112	9.7672	neg	Infectocaryone	LMPK12120418	Lipids and lipid-like molecules	Polyketides	Flavonoids	M-H	C18H18O4	45.9	38.5	-2.55865	1.22009	7.94338e-07	2.56605e-06	-0.763246	0.589169	269.213	456.936	248.453	243.382	256.424	295.852	277.633	293.532	455.834	453.078	496.758	416.538	499.78	419.628
9.86_488.3485n	487.341	9.86118	neg	Arjunolic acid	HMDB0034502	Lipids and lipid-like molecules	Prenol lipids	Triterpenoids	M-H, M+FA-H	C30H48O5	43.6	34	-3.37891	1.90794	5.90157e-05	0.000128204	-0.76743	0.587463	693.666	1180.78	670.687	706.817	714.551	775.879	530.899	763.166	911.275	1244.7	1165.3	1125.41	1368.01	1270
4.50_715.1309m/z	715.131	4.49718	neg	3,5,8,2'-Tetrahydroxy-7-methoxyflavone 8-acetate	LMPK12113074	Lipids and lipid-like molecules	Polyketides	Flavonoids	2M-H	C18H14O8	42.1	26.2	0.577116	4.72522	1.15137e-08	6.38053e-08	-0.79064	0.578087	3725.56	6444.63	3995.27	3588.52	4021.82	3665.82	3506.58	3575.34	6733.77	6632.4	6554.92	6439.58	5815.04	6492.07
6.46_552.1102m/z	552.11	6.4599	neg	Delphinidin 3-(6''-acetylglucoside)	LMPK12010291	Lipids and lipid-like molecules	Polyketides	Flavonoids	M+FA-H	C23H23O13+	39.7	17.4	-3.66405	1.28029	4.37621e-09	2.86577e-08	-0.815641	0.568156	261.865	460.903	299.174	243.428	270.026	279.75	241.877	236.933	455.551	459.691	466.819	451.416	459.174	472.767
6.90_724.1510m/z	724.151	6.90037	neg	Delphinidin 3-(6''-O-4-malyl-glucosyl)-5-glucoside	LMPK12010311	Lipids and lipid-like molecules	Polyketides	Flavonoids	M-H2O-H	C31H35O21+	38.7	0	2.35729	1.13422	4.60728e-07	1.58027e-06	-0.854158	0.553188	198.146	358.19	238.707	187.921	191.088	220.079	169.789	181.295	351.254	356.937	373.778	326.711	391.893	348.565
6.22_761.1687m/z	761.169	6.22475	neg	Matteucinol-7-O-[4'',6''-di-O-galloyl]-beta-D-glucopyranoside	LMPK12140331	Lipids and lipid-like molecules	Polyketides	Flavonoids	M-H2O-H	C38H36O18	34.7	17.6	-4.60441	1.51923	0.00104595	0.0018355	-0.946311	0.518958	360.876	695.386	645.823	519.796	279.63	283.537	225.457	211.013	705.424	674.218	691.385	673.491	708.99	718.807
10.58_374.2079n	373.201	10.5843	neg	Methylprednisolone	HMDB0015094	Lipids and lipid-like molecules	Steroids and steroid derivatives	Hydroxysteroids	M-H, 2M-H	C22H30O5	50	60.7	-3.93046	1.70604	2.08053e-07	7.79464e-07	-1.0399	0.486362	344.427	708.171	317.652	339.829	336.661	344.499	340.888	387.033	691.247	679.246	776.462	657.596	806.741	637.731
7.71_665.3531m/z	665.353	7.71365	neg	(1alpha,3beta,20S,22R,24S,25S)-Pubescenin	HMDB0030011	Lipids and lipid-like molecules	Steroids and steroid derivatives	Steroid lactones	M+FA-H	C34H52O10	40.4	11.1	-1.88634	1.07533	5.1196e-12	1.33374e-10	-1.07566	0.474455	126.432	266.478	126.891	123.601	126.448	127.341	133.189	121.119	253.749	268.916	269.448	258.75	273.802	274.201
6.69_618.6211m/z	618.621	6.69472	neg	Cer(d18:0/23:0)	HMDB0011767	Lipids and lipid-like molecules	Sphingolipids	Ceramides	M-H2O-H	C41H83NO3	33.6	0	2.56555	1.42711	2.90327e-08	1.40952e-07	-1.09314	0.468739	220.832	471.119	233.54	193.549	217.925	260.029	197.369	222.579	439.236	504.614	492.452	431.341	498.43	460.64
6.68_729.6406m/z	729.641	6.68105	neg	TG(13:0/13:0/18:1(9Z))[iso3]	LMGL03012701	Lipids and lipid-like molecules	Glycerolipids	Triradylglycerols	M-H2O-H	C47H88O6	31.4	0	0.464006	3.81034	3.08738e-10	3.31639e-09	-1.19193	0.437718	1367.01	3123.03	1548.07	1217.18	1391.33	1569.22	1236.84	1239.41	3138.45	3126.78	3120.56	2987.49	3173.51	3191.39
4.46_313.0714m/z	313.071	4.45668	neg	6,3',4'-Trihydroxy-4-methoxy-5-methylaurone	LMPK12130047	Lipids and lipid-like molecules	Polyketides	Flavonoids	M-H	C17H14O6	42.8	22.9	-1.27536	1.00553	1.86043e-09	1.40233e-08	-1.21444	0.430941	93.3428	216.602	90.845	96.9475	104.721	88.7329	91.077	87.7333	225.848	200.453	214.312	217.414	236.805	204.781
7.78_715.3523m/z	715.352	7.78032	neg	Lyciumoside IX	HMDB0033502	Lipids and lipid-like molecules	Prenol lipids	Terpene glycosides	M-H	C35H56O15	45.5	50	-3.3193	1.36631	2.27226e-14	2.98942e-12	-1.29908	0.406386	154.39	379.91	147.876	156.301	146.537	157.172	157.733	160.722	370.802	380.728	377.574	379.091	380.339	390.926
6.02_759.1534m/z	759.153	6.01975	neg	Quercetin 3-(2''-p-hydroxybenzoyl-4''-p-coumarylrhamnoside)	LMPK12112216	Lipids and lipid-like molecules	Polyketides	Flavonoids	M+FA-H	C37H30O15	39.4	12.8	-4.54645	1.0129	8.45517e-10	7.4707e-09	-1.29936	0.406306	85.011	209.229	96.5512	77.2959	87.1005	93.1801	79.9894	75.9489	212.916	204.095	209.983	202.581	197.503	228.295
0.66_533.1705m/z	533.171	0.664917	neg	B-Trisaccharide	HMDB0006601	Lipids and lipid-like molecules	Fatty Acyls	Fatty acyl glycosides	M+FA-H	C18H32O15	42.3	18.6	-3.633	1.0795	1.30661e-09	1.04487e-08	-1.36907	0.387141	89.6698	231.62	86.9719	90.5894	91.1058	80.0464	90.9523	98.3529	251.058	234.71	220.578	236.63	207.323	239.423
4.44_389.0876m/z	389.088	4.44318	neg	3,7-Dihydroxy-5,3',4'-trimethoxyflavone	LMPK12112550	Lipids and lipid-like molecules	Polyketides	Flavonoids	M+FA-H	C18H16O7	52.2	69.8	-0.652132	1.0414	7.07429e-08	3.02739e-07	-1.42186	0.373232	80.1208	214.668	83.3158	76.6013	68.2799	89.1082	84.2211	79.1984	219.307	210.036	191.218	231.156	246.834	189.455
8.47_376.2240n	375.217	8.4651	neg	ent-13-epi-13-D4t-NeuroP	LMFA04010211	Lipids and lipid-like molecules	Fatty Acyls	Docosanoids	M-H, M+FA-H, M-H2O-H	C22H32O5	45.8	37.6	-2.54577	2.18419	1.75491e-11	3.44678e-10	-1.50274	0.352883	315.638	894.455	271.448	281.957	323.397	323.029	370.816	323.181	884.935	883.928	929.194	857.41	914.025	897.239
10.38_373.2006m/z	373.201	10.3802	neg	6-methylprednisolone	LMST02030158	Lipids and lipid-like molecules	Sterol Lipids	Steroids	M-H	C22H30O5	47.2	47.3	-3.87763	1.25598	3.75889e-09	2.52496e-08	-1.56318	0.338403	98.6067	291.388	111.169	95.6186	93.8029	92.003	99.8744	99.1727	276.531	260.655	329.839	282.937	304.4	293.966
5.13_523.2383m/z	523.238	5.13482	neg	2-O-(beta-D-galactopyranosyl-(1->6)-beta-D-galactopyranosyl) 2S,3R-dihydroxyundecanoic acid	LMFA13010050	Lipids and lipid-like molecules	Fatty Acyls	Fatty acyl glycosides	M-H2O-H	C23H42O14	51.4	77.8	-2.39296	1.01807	5.73229e-07	1.91815e-06	-1.65661	0.317183	60.4148	190.473	46.267	60.7833	80.701	57.7225	61.6045	55.4104	164.149	231.749	196.907	160.104	191.538	198.391
10.43_595.2878m/z	595.288	10.4335	neg	PI(18:2(9Z,12Z)/0:0)	LMGP06050010	Lipids and lipid-like molecules	Glycerophospholipids	Glycerophosphoinositols	M-H	C27H49O12P	46.4	50.2	-1.86108	1.45678	1.48515e-08	7.92187e-08	-1.70783	0.30612	114.039	372.532	127.674	114.139	125.893	134.958	93.7367	87.8355	371.628	335.91	405.385	340.629	363.538	418.1
6.21_832.1728n	813.155	6.21092	neg	Quercetagetin 7-methyl ether 3-(2'''-caffeoylglucosyl)-(1->2)-glucuronide	LMPK12112968	Lipids and lipid-like molecules	Polyketides	Flavonoids	M-H2O-H, M-H	C37H36O22	35.8	0	3.56617	1.42961	2.81057e-10	3.06796e-09	-1.75468	0.296338	104.248	351.787	105.811	75.5414	115.21	138.257	96.5235	94.1444	337.828	350.994	357.17	336.346	365.052	363.333
3.73_401.1810m/z	401.181	3.73323	neg	Methyl 7-epi-12-hydroxyjasmonate glucoside	HMDB0031763	Lipids and lipid-like molecules	Fatty Acyls	Fatty acyl glycosides	M-H	C19H30O9	42.9	26.1	-1.82056	1.191	7.67036e-14	6.57051e-12	-1.86836	0.273885	64.5132	235.549	65.9816	69.6135	57.8229	67.3769	64.1567	62.1274	240.81	230.221	244.326	228.178	233.824	235.934
7.12_911.1999m/z	911.2	7.11953	neg	Robinetinidol-(4alpha->8)-catechin-(6->4alpha)-robinetinidol	LMPK12030015	Lipids and lipid-like molecules	Polyketides	Flavonoids	M+FA-H	C45H38O18	41.5	23.3	-4.7823	1.7309	2.02595e-08	1.03426e-07	-1.92503	0.263335	131.204	498.238	210.513	146.924	113.956	139.331	91.5851	84.9118	471.294	497.752	520.524	451.91	543.085	504.865
7.61_728.1439m/z	728.144	7.60665	neg	Delphinidin 3-(6''-malonylsambubioside)	LMPK12010305	Lipids and lipid-like molecules	Polyketides	Flavonoids	M+FA-H	C29H31O19+	32.7	0	-0.399061	1.61194	3.53606e-10	3.72317e-09	-1.95408	0.258086	109.432	424.014	140.971	82.7118	116.371	141.325	94.2083	81.0058	410.921	429.838	425.152	399.486	434.49	444.2
4.09_565.0982m/z	565.098	4.08853	neg	2''-O-Galloylisovitexin	LMPK12110273	Lipids and lipid-like molecules	Polyketides	Flavonoids	M-H2O-H	C28H24O14	43.9	45.2	-0.917652	1.08115	8.73382e-11	1.20111e-09	-2.16852	0.222439	40.43	181.758	45.2183	30.9287	47.3616	48.1033	35.6229	35.3453	190.9	181.761	175.443	166.643	181.39	194.409
6.50_782.6497m/z	782.65	6.5014	neg	Glucosylceramide (d18:1/22:0)	HMDB0004974	Lipids and lipid-like molecules	Sphingolipids	Glycosphingolipids	M-H	C46H89NO8	31.2	0	-2.33039	1.22798	7.5325e-09	4.45776e-08	-2.21147	0.215914	50.8376	235.453	45.5561	27.148	53.1864	80.4719	42.1169	56.5465	209.453	248.849	238.337	217.891	258.626	239.561
6.76_692.1266m/z	692.127	6.76322	neg	Cyanidin 3-(6''-malonyl-2''-glucuronosylglucoside)	LMPK12010150	Lipids and lipid-like molecules	Polyketides	Flavonoids	M-H2O-H	C30H31O20+	32.6	0	4.95574	1.99857	8.2183e-09	4.80177e-08	-2.26765	0.207667	128.228	617.467	136.187	98.8266	127.507	178.22	97.0554	131.569	558.636	685.807	665.025	550.328	668.799	576.207
4.32_713.1188m/z	713.119	4.32053	neg	Tricetin 3'-methyl ether 7,5'-diglucuronide	LMPK12110851	Lipids and lipid-like molecules	Polyketides	Flavonoids	M+FA-H	C28H28O19	39.8	18.4	-2.8145	1.17148	1.79919e-12	6.0789e-11	-2.32638	0.199384	41.2238	206.756	47.9379	39.23	46.9374	39.3703	33.2289	40.6383	209.482	197.94	211.477	197.021	206.12	218.496
7.02_693.6368m/z	693.637	7.0237	neg	DG(i-17:0/0:0/i-24:0)	HMDB0093877	Lipids and lipid-like molecules	Glycerolipids	Diradylglycerols	M-H	C44H86O5	32.7	0	-4.92964	3.76366	1.65659e-07	6.41072e-07	-2.34312	0.197084	432.352	2193.74	469.77	333.524	419.484	598.957	331.472	440.903	1847.1	2604.59	2444.11	1909.27	2391.74	1965.65
7.61_727.6431m/z	727.643	7.60665	neg	CE(15D3)	HMDB0112209	Lipids and lipid-like molecules	Steroids and steroid derivatives	Steroid esters	M-H2O-H	C51H86O3	33.6	0	4.28598	1.37849	8.01885e-11	1.13205e-09	-2.53529	0.172505	47.8859	277.591	65.8807	39.1593	49.2551	62.4157	36.4838	34.1206	270.751	264.078	286.337	259.757	287.919	296.703
7.02_582.1346n	581.118	7.0237	neg	Perfoliatumin B	LMPK12110528	Lipids and lipid-like molecules	Polyketides	Flavonoids	M-H2O-H, M-H	C29H26O13	43.6	38.8	-4.74457	1.5203	4.1699e-08	1.91414e-07	-2.89448	0.134485	44.3466	329.752	43.3707	34.0352	41.4815	69.303	28.6405	49.2487	282.955	388.222	355.391	286.743	365.201	299.998
1.79_376.0809n	375.072	1.78518	neg	3,5,3',4'-Tetrahydroxy-6,7,8-trimethoxyflavone	LMPK12113332	Lipids and lipid-like molecules	Polyketides	Flavonoids	M-H2O-H, M-H	C18H16O9	41.2	16.8	3.92016	1.03604	2.47606e-12	7.77267e-11	-3.22196	0.107175	15.6021	145.576	14.0611	13.7561	16.7277	15.2947	15.9865	17.7865	134.215	158.941	145.112	145.728	145.286	144.176
9.97_311.2214m/z	311.221	9.97468	neg	13(S)-HpODE	36036	Lipids and lipid-like molecules	Fatty Acyls	Lineolic acids and derivatives	M-H	C18H32O4	41	14.7	-4.573	1.07361	2.72009e-14	3.30158e-12	-3.35682	0.0976105	15.0271	153.95	15.7153	15.433	16.7078	15.6329	12.8582	13.8154	151.477	153.504	164.102	149.144	151.45	154.02
6.34_791.6551m/z	791.655	6.3354	neg	CE(DiMe(13,5))	HMDB0061669	Lipids and lipid-like molecules	Steroids and steroid derivatives	Steroid esters	M+FA-H	C51H86O3	34.4	0	-1.04071	1.22537	1.69786e-09	1.30509e-08	-3.5253	0.0868519	17.4155	200.52	1.13524	2.4499e-06	21.4699	45.0044	13.8687	23.0148	184.372	211.764	202.297	185.704	220.36	198.622
3.20_311.0563m/z	311.056	3.20127	neg	Remerin	LMPK12140699	Lipids and lipid-like molecules	Polyketides	Flavonoids	M-H2O-H	C17H14O7	44.3	28.2	0.531552	2.75925	7.9468e-19	1.65145e-15	-4.06468	0.0597599	58.2976	975.53	60.0723	60.4476	62.1284	60.9893	51.8748	54.273	979.087	994.241	980.972	971.227	959.966	967.689
6.90_872.6716m/z	872.672	6.90037	neg	PC(22:0/P-18:1(11Z))	HMDB0008556	Lipids and lipid-like molecules	Glycerophospholipids	Glycerophosphocholines	M+FA-H	C48H94NO7P	33	0	-4.08458	1.5977	2.97685e-08	1.43971e-07	-7.83639	0.00437534	1.38705	317.015	0.636886	2.4499e-06	0.718327	4.71332	0.723941	1.52981	254.843	365.194	334.378	274.564	380.014	293.094
9.43_303.1575m/z	303.158	9.4337	pos	Enterodiol	58292	Lignans, neolignans and related compounds	Dibenzylbutane lignans	Dibenzylbutanediol lignans	M+H	C18H22O4	49.7	69.5	-5.23336	1.13428	1.03411e-07	4.23706e-07	0.95108	1.93332	329.266	170.311	287.129	318.908	344.667	336.209	360.976	327.709	166.812	157.711	166.263	198.977	167.604	164.502
5.25_721.1752m/z	721.175	5.25478	pos	Sagerinic acid	HMDB0033600	Lignans, neolignans and related compounds	Cyclobutane lignans	Unclassified	M+H	C36H32O16	50.1	60.3	-1.54209	3.11967	6.71792e-10	6.19004e-09	0.796219	1.73654	2788.86	1605.98	2789.72	2704.71	2660.9	2852.01	2892.59	2833.22	1656.2	1696.77	1566.29	1576.5	1454.24	1685.91
0.99_622.2525m/z	622.252	0.99305	pos	Dibenzo[a,l]pyrene	HMDB0060116	Benzenoids	Pyrenes	Benzopyrenes	2M+NH4	C24H14	38.7	0	-0.735927	1.93594	7.14421e-10	6.52926e-09	2.0237	4.06626	601.806	148	552.075	546.999	586.989	611.816	669.677	643.279	137.574	143.67	149.42	150.202	156.755	150.379
2.79_180.0413n	181.049	2.7921	pos	Aspirin	346	Benzenoids	Benzene and substituted derivatives	Benzoic acids and derivatives	M+H-H2O, M+H	C9H8O4	50.8	63.2	-5.36143	2.14508	2.59528e-11	4.63482e-10	0.837101	1.78646	1261.92	706.379	1227.68	1246.39	1208.66	1287.36	1281.72	1319.69	700.042	708.608	685.06	709.651	711.845	723.069
8.46_372.1200n	355.117	8.46375	pos	6-(2,4-dihydroxyphenyl)-2-(2,6-dihydroxyphenyl)-6-hydroxy-4-methylcyclohex-3-ene-1-carboxylic acid	HMDB0126477	Benzenoids	Phenols	Benzenediols	M+H-H2O, M+Na, M+NH4	C20H20O7	44	31.5	-2.41421	1.43643	5.0891e-12	1.33001e-10	0.746284	1.67747	618.522	368.724	626.311	606.635	598.138	634.725	626.545	618.776	378.308	362.372	376.174	374.326	354.299	366.863
10.73_344.2201m/z	344.22	10.7288	pos	Homodihydrocapsaicin	HMDB0036330	Benzenoids	Phenols	Methoxyphenols	M+Na	C19H31NO3	39.5	0.985	1.56978	1.21469	1.37967e-07	5.46248e-07	-0.770825	0.586082	260.346	444.214	210.589	228.713	272.482	271.371	286.355	292.564	438.131	429.86	454.116	437.165	451.614	454.396
1.45_292.0655m/z	292.065	1.45205	pos	norsertraline	HMDB0061002	Benzenoids	Tetralins	Unclassified	M+H	C16H15Cl2N	30.7	0.941	0.223003	1.39863	0.000502527	0.000929128	-0.776298	0.583863	394.991	676.513	357.007	305.593	305.122	499.343	406.946	495.934	595.86	555.737	656.605	721.792	852.938	676.147
6.29_748.1615n	766.195	6.28755	pos	Fd&c blue no. 1, aluminum lake	HMDB0032280	Benzenoids	Benzene and substituted derivatives	Diphenylmethanes	M+NH4, M+Na	C37H36N2O9S3	35.5	6.9	4.22304	1.78256	2.06973e-09	1.53717e-08	-1.56359	0.338308	197.281	583.139	263.67	172.425	209.42	221.933	163.114	153.122	580.536	591.432	564.336	554.139	600.367	608.027
6.04_771.1486m/z	771.149	6.0414	pos	Neodiospyrin	HMDB0029538	Benzenoids	Naphthalenes	Naphthoquinones	2M+Na	C22H14O6	38.4	0.846	1.80084	1.19974	7.45306e-10	6.7324e-09	-1.56421	0.338164	89.0504	263.335	113.311	80.2309	91.7322	99.7825	74.3281	74.9179	268.027	245.511	270.366	253.096	270.258	272.754
2.06_153.0561m/z	153.056	2.0555	neg	p-Cresol	HMDB0001858	Benzenoids	Phenols	Cresols	M+FA-H	C7H8O	38.9	0	3.61367	1.06914	1.71208e-13	1.14608e-11	5.21045	37.0256	141.862	3.83144	145.089	152.493	142.243	134.53	136.265	140.549	4.36577	3.69982	2.853	4.63426	3.83889	3.59693
1.61_331.0670m/z	331.067	1.61087	neg	5-O-Galloylhamamelofuranose	HMDB0039366	Benzenoids	Benzene and substituted derivatives	Benzoic acids and derivatives	M-H	C13H16O10	45.5	33.9	-0.200804	1.68182	1.65575e-11	3.27522e-10	2.94121	7.68053	392.576	51.1131	407.079	419.562	386.179	346.661	394.704	401.269	50.7839	58.3096	48.2193	48.5556	46.9876	53.8227
1.93_198.0538n	395.099	1.93383	neg	2-HYDROXY-3,4-DIMETHOXYBENZOIC ACID	44618	Benzenoids	Benzene and substituted derivatives	Benzoic acids and derivatives	M-H, 2M-H, M-H2O-H	C9H10O5	39.7	10.2	5.075	9.15338	2.65621e-12	8.17123e-11	1.27738	2.42399	17183.3	7088.86	17337	17700.9	16898.3	16056.7	17462.4	17644.6	7053.77	7249.41	7106.73	7057.36	6996.24	7069.64
8.22_297.1129m/z	297.113	8.21863	neg	(1Z,4Z)-1,5-bis(4-hydroxyphenyl)-1,4-pentadiene	HMDB0033317	Benzenoids	Benzene and substituted derivatives	Styrenes	M+FA-H	C17H16O2	41.7	13.4	-1.26442	1.70039	1.55909e-08	8.26488e-08	0.974816	1.96539	727.416	370.113	801.749	718.829	697.435	779.541	663.167	703.773	365.077	387.454	375.832	365.53	359.93	366.851
2.69_135.0457m/z	135.046	2.68997	neg	2-Hydroxy-4-methylbenzaldehyde	HMDB0032603	Benzenoids	Benzene and substituted derivatives	Benzaldehydes	M-H	C8H8O2	39.7	4.28	3.96985	2.96495	1.98363e-11	3.76889e-10	0.888058	1.85068	2314.84	1250.81	2360.73	2404.79	2356.22	2200.32	2291.39	2275.61	1216.61	1275.47	1230.95	1306.6	1231.58	1243.63
1.92_136.0529n	135.046	1.92017	neg	M-toluic Acid	HMDB0062810	Benzenoids	Benzene and substituted derivatives	Benzoic acids and derivatives	M-H, M+FA-H	C8H8O2	41.9	16.4	3.43287	1.04609	8.69375e-14	7.03011e-12	0.816456	1.76107	305.56	173.508	303.23	307.329	301.922	305.808	305.05	310.02	181.342	177.163	170.861	174.142	168.234	169.303
3.91_897.2020m/z	897.202	3.91088	neg	Carnocin CP 5	HMDB0038222	Benzenoids	Naphthalenes	Naphthoquinones	2M-H	C23H19N3O5S	38.4	0.823	0.191472	1.04761	8.11329e-12	1.90276e-10	0.804336	1.74634	309.381	177.16	303.582	303.881	306.644	304.17	316.426	321.584	182.078	179.59	168.639	175.893	181.449	175.308
4.44_537.1036m/z	537.104	4.44318	neg	Isomelitric acid A	HMDB0039523	Benzenoids	Benzene and substituted derivatives	Phenylpyruvic acid derivatives	M-H	C27H22O12	53.3	68.2	-0.452394	11.4269	6.22461e-10	5.82577e-09	-0.962354	0.513219	16635.3	32413.7	18598.4	15751.4	18078.2	17547.5	14906.6	14929.7	33170.3	32402.7	32393.5	31959.3	31930.3	32626
4.44_339.0513m/z	339.051	4.44318	neg	Grevilline B	HMDB0033240	Benzenoids	Benzene and substituted derivatives	Phenols and derivatives	M-H	C18H12O7	47.1	39.1	0.786163	4.43467	1.86453e-09	1.40437e-08	-1.00624	0.497842	2361.64	4743.75	2701.01	2202.62	2557.33	2495.45	2150.84	2062.57	4837.25	4675.18	4590.96	4890.5	4623.68	4844.93
4.52_745.1405m/z	745.14	4.52435	neg	(S)-Skyrin 2-glucoside	HMDB0036320	Benzenoids	Anthracenes	Anthraquinones	M+FA-H	C36H28O15	44.5	42.9	-0.810732	2.81767	1.58654e-10	1.94621e-09	-1.20033	0.435176	738.406	1696.8	822.423	646.354	822.591	805.117	669.63	664.32	1705.89	1693.65	1727.87	1667.17	1667.71	1718.48
7.78_815.3326m/z	815.333	7.78032	neg	Tamsulosin	HMDB0014844	Benzenoids	Benzene and substituted derivatives	Phenethylamines	2M-H	C20H28N2O5S	37.9	0	-4.74691	1.12186	1.35681e-14	2.10995e-12	-1.92935	0.262548	54.0717	205.95	57.381	57.2453	54.6511	52.6673	49.2133	53.2724	202.034	209.732	198.808	207.143	210.792	207.191
3.08_135.0457m/z	135.046	3.07927	neg	2-Methylbenzoic acid	HMDB0002340	Benzenoids	Benzene and substituted derivatives	Benzoic acids and derivatives	M-H	C8H8O2	42.9	20.1	3.84058	3.02029	4.46543e-13	2.22348e-11	-1.98665	0.252324	370.925	1470.04	414.51	327.884	420.954	412.899	337.155	312.149	1487.67	1449.45	1448.36	1442.09	1509.38	1483.28
1.61_184.0375n	165.02	1.61087	neg	2-(2,4-dihydroxyphenyl)-2-hydroxyacetic acid	HMDB0126480	Benzenoids	Phenols	Benzenediols	M-H2O-H, M-H	C8H8O5	46	36	1.93929	1.67048	3.34569e-12	9.66235e-11	-2.08758	0.235276	103.579	440.245	107.042	86.6264	125.507	114.623	95.2309	92.444	443.619	446.882	445.611	409.48	442.908	452.968
3.31_152.0469n	151.04	3.3106	neg	Methyl 2-hydroxybenzoate	HMDB0034172	Benzenoids	Benzene and substituted derivatives	Benzoic acids and derivatives	M-H2O-H, M-H	C8H8O3	36.7	0	-3.13227	1.18016	1.37828e-15	3.87562e-13	-2.1186	0.230271	50.2541	218.24	53.8293	47.2012	54.7219	47.7339	51.3082	46.7302	218.904	220.593	212.655	215.747	221.642	219.897
3.08_179.0356m/z	179.036	3.07927	neg	3-(2-hydroxyphenyl)oxirane-2-carboxylic acid	HMDB0134040	Benzenoids	Phenols	1-hydroxy-4-unsubstituted benzenoids	M-H	C9H8O4	53	70.3	3.61522	5.40521	2.43407e-13	1.43044e-11	-2.17956	0.220743	997.322	4518.03	1125.95	876.64	1148.65	1105.85	900.552	826.295	4566.05	4451.41	4442.76	4424.93	4663	4560.02
2.72_137.0248m/z	137.025	2.71697	neg	3,4-Dihydroxybenzaldehyde	HMDB0059965	Benzenoids	Benzene and substituted derivatives	Benzaldehydes	M-H	C7H6O3	50.7	57.7	2.81394	1.8921	1.31369e-14	2.09309e-12	-2.50037	0.176731	92.6126	524.032	99.5637	83.4577	101.062	96.7646	90.0057	84.8222	513.038	519.168	525.225	519.71	516.114	550.94
0.99_784.3060m/z	784.306	0.99305	pos	13-Oxocryptopine	HMDB0032878	Alkaloids and derivatives	Protopine alkaloids	Unclassified	2M+NH4	C21H21NO6	42	16.4	-2.05007	3.96154	8.32457e-11	1.15902e-09	2.32282	5.00309	2370.62	473.831	2228.95	2168.08	2281.97	2458.21	2548.66	2537.83	472.851	500.973	473.816	492.157	474.083	429.103
5.66_769.3712m/z	769.371	5.66362	neg	Thalicpureine	HMDB0033032	Alkaloids and derivatives	6,6a-secoaporphines	Unclassified	2M-H	C22H27NO5	37.9	0	0.831822	1.97158	6.36986e-08	2.76219e-07	-1.75633	0.296001	200.092	675.986	198.052	200.288	268.463	204.002	178.386	151.364	751.943	602.751	652.759	750.243	585.658	712.561
