# Supplementary material for: UPLC/MS-based untargeted metabolomics reveals the changes of metabolites profile of Salvia miltiorrhiza bunge during Sweating processing
Source: Sci Rep. 2020 Nov 11;10:19524. doi: 10.1038/s41598-020-76650-w (PMC7658355; doi:10.1038/s41598-020-76650-w)
Supplement: Supplementary file 5 — Table 4 Top 50 differential metabolites from metabolomic analysis. [file 41598_2020_76650_MOESM5_ESM.xlsx]

## Sheet: Case_Con
Metabolites	SSM1	SSM2	SSM3	SSM4	SSM5	SSM6	NSSM1	NSSM2	NSSM3	NSSM4	NSSM5	NSSM6	VIP	Aver SSM	Aver NSSM	FC
Indoleacrylic acid	1991.42	1977.98	2006.45	1975.83	2208.64	2123.79	256.176	272.578	261.836	260.006	281.32	297.521	3.04256	2047.35	271.573	7.53887
Hydroxylated lecithin	1315.7	1263.31	1318.57	1344.82	1432.27	1453.98	238.978	247.005	243.273	242.372	225.129	236.801	4.43467	1354.77	238.926	5.67026
13-Oxocryptopine	2228.95	2168.08	2281.97	2458.21	2548.66	2537.83	472.851	500.973	473.816	492.157	474.083	429.103	3.96154	2370.62	473.831	5.00309
Salvianolic acid G	1835.86	1813.53	1729.24	1744.24	2000.98	1984.21	361.264	397.251	374.08	388.273	361.708	367.004	3.50097	1851.34	374.93	4.93783
Moracin E	1902.68	1646.9	1373.78	1468.62	1697.35	1762.06	346.162	345.755	330.409	330.35	360.169	294.362	3.27463	1641.9	334.535	4.90801
6-(3-{8,8-dimethyl-2-oxo-2H,8H-pyrano[2,3-f]chromen-3-yl}-2-hydroxy-6-methoxyphenoxy)-3,4,5-trihydroxyoxane-2-carboxylic acid	2139.32	2099.02	2062.16	2096.85	2144.68	2090.73	562.967	552.119	536.983	548.432	558.122	568.263	5.76525	2105.46	554.481	3.79717
3,4,5-trihydroxy-6-{[3-(4-methoxyphenyl)oxiran-2-yl]methoxy}oxane-2-carboxylic acid	2617.6	2658	2501.77	2623.96	2770.74	2730.45	748.103	772.888	712.653	761.192	745.584	797.123	3.96629	2650.42	756.257	3.50465
5'-Hydroxy-7,4'-dimethoxy-5,2'-oxido-4-phenylcoumarin	1556	1407.08	1363.66	1665.42	1572.48	1724.89	429.117	481.972	466.111	414.907	485.19	428.572	4.01883	1548.25	450.978	3.4331
Methyl rosmarinate	2867.84	3024.46	2924.4	2792.72	2971.09	3003.56	959.644	972.398	974.547	1024.26	956.453	1021.76	3.11359	2930.68	984.844	2.97578
Silandrin	2694.69	2681.53	2516.97	2380.58	2604.08	2603.55	982.485	1099.15	1012.67	984.329	1040.48	1041.06	3.58726	2580.23	1026.7	2.51314
2-HYDROXY-3,4-DIMETHOXYBENZOIC ACID	17337	17700.9	16898.3	16056.7	17462.4	17644.6	7053.77	7249.41	7106.73	7057.36	6996.24	7069.64	9.15338	17183.3	7088.86	2.42399
Okanin 4'-O-(2''-O-caffeoyl-6''-O-acetylglucoside)	2545.53	2494.91	2486.56	2403.66	2449.54	2448.56	1053.85	1067.5	1057.58	1042.45	1062.84	1091.65	3.41731	2471.46	1062.65	2.32576
2-benzyl-2,3-dihydroxybutanedioic acid	2559.92	2633.27	2539.08	2413.95	2509.91	2472.89	1116.82	1182.55	1119.83	1207.87	1114.84	1132.55	3.37414	2521.5	1145.74	2.20075
Chicoric acid	9340.74	9006.97	9485.79	8915.3	8871.4	9159.23	4417.84	4582.21	4231.04	4374.5	4417.3	4307.96	4.6114	9129.91	4388.48	2.08043
3,4,5-trihydroxy-6-{[4-(2-hydroxyphenyl)-8,8-dimethyl-2-oxo-2H,8H-pyrano[2,3-f]chromen-5-yl]oxy}oxane-2-carboxylic acid	16108	16114.1	16159.6	15581.8	16156.5	16453.3	7735.21	7973.36	7907.1	7818.24	7746.87	7860.3	8.28006	16095.5	7840.18	2.05296
Mefloquine	4126.69	4314.71	4325.09	4382.25	3910.64	4645.02	2104.97	2087.58	2158.02	2189.91	2070	2703.57	3.54462	4284.07	2219.01	1.93062
3-(4-hydroxy-3,5-dimethoxyphenyl)-1-(2,4,6-trihydroxy-3-methoxyphenyl)propane-1,2-dione	3072.09	2976.59	2965.93	2727.55	2997.35	3222.12	1498.47	1636.91	1652.66	1634.13	1284.57	1614.38	3.43191	2993.61	1553.52	1.92699
Piceatannol 4'-galloylglucoside	11595.8	11823.8	12528.1	11100.3	11745.3	11131.5	6095.12	6186.94	6057.38	6175.87	6022.93	6206.57	6.74387	11654.1	6124.14	1.90298
5,4'-Dihydroxy-3,3'-dimethoxy-6,7-methylenedioxyflavone	3988.13	3963.48	3812.99	4083.76	4281.91	4433.6	2209.7	2219.49	2200.17	2184.8	2156.3	2241.97	3.95126	4093.98	2202.07	1.85915
6-({3-[2-(3,4-dihydroxyphenyl)-5,7-dihydroxy-4-oxo-3,4-dihydro-2H-1-benzopyran-8-yl]-5-hydroxy-4-oxo-2-phenyl-3,4-dihydro-2H-1-benzopyran-7-yl}oxy)-3,4,5-trihydroxyoxane-2-carboxylic acid	8543.35	8615.29	9017.62	8701.23	9604.92	9451.45	4828.52	5057.54	4939.51	5028.53	4978.68	4976.89	3.06978	8988.97	4968.28	1.80927
Sagerinic acid	2789.72	2704.71	2660.9	2852.01	2892.59	2833.22	1656.2	1696.77	1566.29	1576.5	1454.24	1685.91	3.11967	2788.86	1605.98	1.73654
[3-(4-{6-[3,7-dihydroxy-2-(3-hydroxyphenyl)-3,4-dihydro-2H-1-benzopyran-4-yl]-3,5,7-trihydroxy-2-(3-hydroxyphenyl)-3,4-dihydro-2H-1-benzopyran-8-yl}-3,7-dihydroxy-3,4-dihydro-2H-1-benzopyran-2-yl)phenyl]oxidanesulfonic acid	3956.28	4124.7	4023.84	3861.45	4151.94	3840.87	2547.1	2767.44	2333.14	2205.58	2211.6	2088.64	3.64041	3993.18	2358.92	1.6928
3'-Deoxydryopteric acid	6004.62	6020.67	5742.28	5667.05	5831.82	5840.13	3574.8	3608.93	3527.66	3561.32	3516.79	3500.34	4.36709	5851.1	3548.31	1.64898
Melitric acid B	2945.73	3141.9	3087.5	3079.08	3189.2	3099.4	1835.07	1952.81	1887.77	2008.37	1923.96	1903.79	4.08711	3090.47	1918.63	1.61077
4-hydroxy-3-(3-hydroxy-1-phenylbutyl)-2H-chromen-2-one	5780	5082.66	5413.19	6169.4	5971	5953.54	3616.99	3490.28	3729.02	3430.85	3666.95	3530.72	4.16416	5728.3	3577.47	1.60122
(±)-Enterolactone	3529.73	3411.52	3468.52	3578.98	3808.88	3701.47	6174.52	5975.51	6069.59	6813.01	6006.37	5981.08	4.5927	3583.18	6170.01	0.580742
3,5,8,2'-Tetrahydroxy-7-methoxyflavone 8-acetate	3995.27	3588.52	4021.82	3665.82	3506.58	3575.34	6733.77	6632.4	6554.92	6439.58	5815.04	6492.07	4.72522	3725.56	6444.63	0.578087
Ohobanin	1772.9	1807.57	1896.49	1991.49	2010.97	1953.32	3418.75	3324.35	3340.93	3240.9	3439.53	3258.03	3.43216	1905.45	3337.08	0.570994
Isomelitric acid A	18598.4	15751.4	18078.2	17547.5	14906.6	14929.7	33170.3	32402.7	32393.5	31959.3	31930.3	32626	4.06946	16635.3	32413.7	0.513219
Grevilline B	2701.01	2202.62	2557.33	2495.45	2150.84	2062.57	4837.25	4675.18	4590.96	4890.5	4623.68	4844.93	13.7821	2361.64	4743.75	0.497842
6-(4-{3-[2-(3,4-dihydroxyphenyl)-5,7-dihydroxy-4-oxo-3,4-dihydro-2H-1-benzopyran-8-yl]-5,7-dihydroxy-4-oxo-3,4-dihydro-2H-1-benzopyran-2-yl}phenoxy)-3,4,5-trihydroxyoxane-2-carboxylic acid	2616.08	2199.83	2484.35	2383.75	2183.93	2111.5	4991.66	4980.31	4781.18	4754.38	4925.8	4964.38	3.58805	2329.91	4899.62	0.475529
Epigallocatechin-(4beta->8)-epicatechin 3-O-gallate	20859.3	17501.6	20397.6	21128.1	18954.1	18171.4	43207.9	41883.5	42854.8	40873.5	41765.9	43967.9	3.83607	19502	42425.6	0.459675
TG(13:0/13:0/18:1(9Z))[iso3]	1548.07	1217.18	1391.33	1569.22	1236.84	1239.41	3138.45	3126.78	3120.56	2987.49	3173.51	3191.39	3.81034	1367.01	3123.03	0.437718
{4-[(E)-2-{3,5-dihydroxy-4-[(1E)-3-methylbuta-1,3-dien-1-yl]phenyl}ethenyl]phenyl}oxidanesulfonic acid	26689.8	19102.2	22671.6	23876.6	19154.6	18801.3	56469.7	55895.5	55755.1	52964.7	58149.5	56437.2	16.807	21716	55945.3	0.388165
6-({3-[2-(3,4-dihydroxyphenyl)-5,7-dihydroxy-4-oxo-3,4-dihydro-2H-1-benzopyran-8-yl]-5-hydroxy-2-(4-hydroxyphenyl)-4-oxo-3,4-dihydro-2H-1-benzopyran-7-yl}oxy)-3,4,5-trihydroxyoxane-2-carboxylic acid	780.218	598.924	704.891	743.058	597.798	629.925	1908.51	1811.77	1864.9	1700.14	1716.72	1890.27	3.00204	675.802	1815.38	0.372264
Choline	649.501	627.622	628.428	728.451	719.002	692.879	1869.1	1866.76	1885.96	1864.65	1868.73	1872.8	6.26242	674.314	1871.34	0.360338
Epicatechin-(4beta->8)-epigallocatechin 3-O-gallate	618.73	484.209	668.498	776.015	585.492	550.735	2452.44	2411.81	2518.29	2147.82	2325.18	2510.61	3.76366	613.947	2394.36	0.256414
2-Methylbenzoic acid	414.51	327.884	420.954	412.899	337.155	312.149	1487.67	1449.45	1448.36	1442.09	1509.38	1483.28	3.02029	370.925	1470.04	0.252324
m-Hydroxyphenylpyruvic acid	350.55	270.47	373.422	374.797	330.811	347.713	1513.63	1455.71	1470.13	1371.03	1561.01	1565.51	3.08073	341.294	1489.5	0.229133
3-(2-hydroxyphenyl)oxirane-2-carboxylic acid	1125.95	876.64	1148.65	1105.85	900.552	826.295	4566.05	4451.41	4442.76	4424.93	4663	4560.02	5.40521	997.322	4518.03	0.220743
THEAFLAVIN MONOGALLATES	448.438	331.182	392.74	393.332	280.103	357.681	1810.45	1784.43	1732.01	1793.71	1719.21	1769.05	3.41026	367.246	1768.14	0.207702
DG(i-17:0/0:0/i-24:0)	469.77	333.524	419.484	598.957	331.472	440.903	1847.1	2604.59	2444.11	1909.27	2391.74	1965.65	4.14187	432.352	2193.74	0.197084
Isopimpinellin	375.164	370.035	397.798	376.225	354.351	349.715	1875.87	1874.5	1887.45	1900.86	1856.73	1905.58	11.4269	370.548	1883.5	0.196734
(R)-Skyrin 2-xyloside	491.386	354.8	449.355	497.835	344.798	373.606	2211.47	2289.28	2315.89	1876.61	2106.96	2192.54	3.79696	418.63	2165.46	0.193322
[3,5-dihydroxy-2-(hydroxymethyl)-6-{1,2,6-trihydroxy-3-[hydroxy(3,4,5-trihydroxyoxan-2-yl)methyl]-5-[3-(4-hydroxyphenyl)propanoyl]-4-oxocyclohexa-2,5-dien-1-yl}oxan-4-yl]oxidanesulfonic acid	734.266	562.475	682.184	1002.23	557.675	767.429	3184.42	4434.75	4212.41	3258.25	4127.09	3381.53	4.95336	717.71	3766.41	0.190556
4-hydroxy-2H-chromen-2-one	463.926	441.986	440.492	491.245	468.2	414.24	2521.49	2531.51	2510.51	2536.61	2451.32	2509.59	4.13229	453.348	2510.17	0.180605
Dalpalatin	424.255	411.786	415.319	434.155	421.224	427.053	2436.27	2526.99	2497.44	2419.07	2514.94	2554.06	3.14884	422.299	2491.46	0.169499
Isoformononetin	250.034	213.21	254.95	253.035	235.585	213.003	2242.38	2244.43	2199.23	2219	2212.61	2272.37	3.8409	236.636	2231.67	0.106036
3,5,7,3'-Tetrahydroxy-6,4',5'-trimethoxyflavone	540.735	460.91	560.963	579.971	549.665	500.426	6705.71	6802.59	6923.54	6829.97	6798.18	6921.24	7.22965	532.112	6830.21	0.0779056
PSOROMIC ACID	359.432	331.442	332.368	336.602	305.992	310.3	6565.18	6651.7	6604.09	6572.8	6668	6635.62	7.2226	329.356	6616.23	0.04978
