# Supplementary material for: UPLC/MS-based untargeted metabolomics reveals the changes of metabolites profile of Salvia miltiorrhiza bunge during Sweating processing
Source: Sci Rep. 2020 Nov 11;10:19524. doi: 10.1038/s41598-020-76650-w (PMC7658355; doi:10.1038/s41598-020-76650-w)
Supplement: Supplementary file 6 — Table 5 Extreme variant substance peaks and metabolites. [file 41598_2020_76650_MOESM6_ESM.xlsx]

## Sheet: Sheet1
ID	m/z	Retention time (min)	Ion mode	Metabolites	Compound ID	Super Class	Class	Sub Class	Adducts	Formula	Score	Fragmentation Score	Mass Error (ppm)	SSM1	SSM2	SSM3	SSM4	SSM5	SSM6	NSSM1	NSSM2	NSSM3	NSSM4	NSSM5	NSSM6
1.57_201.1245m/z	201.124	1.5707	neg	Leucyl-Alanine	HMDB0028922	Organic acids and derivatives	Carboxylic acids and derivatives	Amino acids, peptides, and analogues	M-H	C9H18N2O3	57.9	97.6	0.1597	0	0	0	0	0	0	13.0834	14.4912	14.7485	12.8108	12.4733	12.7446
1.84_282.1186m/z	282.119	1.83667	pos	2'-O-Methyladenosine	58235	Nucleosides, nucleotides, and analogues	Purine nucleosides	Unclassified	M+H	C11H15N5O4	52.1	78.9	-3.90997	0	0	0	0	0	0	27.9018	26.0129	26.112	22.9691	22.6284	26.2548
3.59_734.1685m/z	734.169	3.5939	pos	3,7-Dihydroxy-5,6-dimethoxy-3',4'-methylenedioxyflavone	LMPK12113022	Lipids and lipid-like molecules	Polyketides	Flavonoids	2M+NH4	C18H14O8	51.4	68	-4.21479	0	0	0	0	0	0	67.4772	69.7764	73.4705	64.5491	75.3293	72.8485
3.39_245.1847m/z	245.185	3.3889	pos	NH-DVal(NMe)-Val-OMe	65477	Unclassified	Unclassified	Unclassified	M+H	C12H24N2O3	51.3	66.3	-5.17222	0	0	0	0	0	0	69.8189	74.7644	75.5536	70.5793	71.0566	73.3864
2.18_203.1378m/z	203.138	2.17818	pos	ALANYL-dl-LEUCINE	44268	Unclassified	Unclassified	Unclassified	M+H	C9H18N2O3	50.3	61.7	-6.06856	0	0	0	0	0	0	29.3534	30.2724	28.3244	38.4926	28.7767	29.7441
1.70_215.1408m/z	215.141	1.70452	neg	Valyl-Valine	HMDB0029140	Organic acids and derivatives	Carboxylic acids and derivatives	Amino acids, peptides, and analogues	M-H	C10H20N2O3	48.3	50.3	3.2939	0	0	0	0	0	0	15.9792	14.988	13.0889	11.1505	13.4615	11.734
2.11_260.1592m/z	260.159	2.10715	pos	Hydroxyprolyl-Lysine	85775	Organic acids and derivatives	Carboxylic acids and derivatives	Amino acids, peptides, and analogues	M+H	C11H21N3O4	48.2	60	-4.91944	0	0	0	0	0	0	6.88775	8.56293	7.98705	9.06883	7.36078	8.46647
3.77_405.0818m/z	405.082	3.77423	neg	Jaceidin	HMDB0033819	Phenylpropanoids and polyketides	Flavonoids	O-methylated flavonoids	M+FA-H	C18H16O8	48	49.9	-2.52831	0	0	0	0	0	0	22.4839	18.879	19.4852	21.517	21.2352	20.9911
2.95_430.2630m/z	430.263	2.9541	pos	Mebeverine	1078	Unclassified	Unclassified	Unclassified	M+H	C25H35NO5	47.6	55.4	9.88113	0	0	0	0	0	0	21.0262	22.6899	19.3134	23.0729	24.9978	24.4067
3.36_304.1649m/z	304.165	3.36157	pos	Valyl-Tryptophan	HMDB0029138	Organic acids and derivatives	Carboxylic acids and derivatives	Amino acids, peptides, and analogues	M+H	C16H21N3O3	46.3	38.6	-2.36775	0	0	0	0	0	0	12.4051	13.9439	12.1479	13.4964	13.7425	13.9376
1.82_203.1377m/z	203.138	1.82317	pos	Leu Ala	44685	Unclassified	Unclassified	Unclassified	M+H	C9H18N2O3	46.1	41.7	-6.75873	0	0	0	0	0	0	46.4159	45.4074	47.0531	44.3978	45.0725	43.41
2.53_237.1222m/z	237.122	2.52912	pos	Pyrraline	HMDB0033143	Organic acids and derivatives	Carboxylic acids and derivatives	Amino acids, peptides, and analogues	M+H-H2O	C12H18N2O4	45.7	43.4	-4.54403	0	0	0	0	0	0	11.3443	13.5568	11.4214	11.9694	11.6553	12.0511
2.70_231.1694m/z	231.169	2.70495	pos	Valyl-Isoleucine	HMDB0029130	Organic acids and derivatives	Carboxylic acids and derivatives	Amino acids, peptides, and analogues	M+H	C11H22N2O3	45.2	36.1	-3.797	0	0	0	0	0	0	61.5269	65.16	63.4521	67.7482	59.4811	60.9855
1.48_259.1304m/z	259.13	1.48387	neg	Leucyl-Glutamate	HMDB0028928	Organic acids and derivatives	Carboxylic acids and derivatives	Amino acids, peptides, and analogues	M-H	C11H20N2O5	45.1	35.8	1.80526	0	0	0	0	0	0	24.9422	28.2139	24.6311	28.5294	30.411	40.4325
2.43_231.1688m/z	231.169	2.43463	pos	Valyl-Leucine	86023	Organic acids and derivatives	Carboxylic acids and derivatives	Amino acids, peptides, and analogues	M+H	C11H22N2O3	43.9	32.1	-6.48766	0	0	0	0	0	0	36.7115	40.4726	40.0754	38.2516	41.1246	43.3221
2.97_245.1844m/z	245.184	2.9676	pos	Isoleucyl-Leucine	85817	Organic acids and derivatives	Carboxylic acids and derivatives	Amino acids, peptides, and analogues	M+H	C12H24N2O3	43.4	33.6	-6.32644	0	0	0	0	0	0	19.3325	17.1626	14.5986	15.2434	17.2024	16.5439
4.59_424.2303m/z	424.23	4.59067	pos	3'-Hydroxybuspirone	HMDB0061108	Organoheterocyclic compounds	Diazinanes	Piperazines	M+Na	C21H31N5O3	43.4	39.1	-3.99512	0	0	0	0	0	0	11.2816	16.2365	12.0792	11.1991	12.9264	12.2055
2.30_229.1533m/z	229.153	2.29963	pos	L-isoleucyl-L-proline	62022	Organic acids and derivatives	Carboxylic acids and derivatives	Amino acids, peptides, and analogues	M+H	C11H20N2O3	42	25.4	-6.05578	0	0	0	0	0	0	33.6385	36.643	36.889	33.2534	31.582	27.7006
7.35_988.5089m/z	988.509	7.34667	pos	Amaranthussaponin II	HMDB0041352	Lipids and lipid-like molecules	Prenol lipids	Terpene glycosides	M+NH4	C48H74O20	41.7	45.3	-2.29326	0	0	0	0	0	0	13.7996	18.1912	21.0752	16.4589	21.2192	28.0851
4.03_318.1795m/z	318.179	4.0342	pos	Isoleucyl-Tryptophan	85823	Organic acids and derivatives	Carboxylic acids and derivatives	Amino acids, peptides, and analogues	M+H	C17H23N3O3	41.3	31.2	-5.52484	0	0	0	0	0	0	14.2827	17.1573	15.6352	15.7927	19.269	17.9239
12.40_437.3392m/z	437.339	12.3965	pos	28:5(13Z,16Z,19Z,22Z,25Z)	LMFA01030832	Lipids and lipid-like molecules	Fatty Acyls	Fatty Acids and Conjugates	M+Na	C28H46O2	40.8	24.1	0.518047	0	0	0	0	0	0	10.266	30.8189	37.5738	28.2075	37.8188	39.8398
1.71_233.1478m/z	233.148	1.71402	pos	Isoleucyl-Threonine	85822	Organic acids and derivatives	Carboxylic acids and derivatives	Amino acids, peptides, and analogues	M+H	C10H20N2O4	40.7	14.3	-7.80263	0	0	0	0	0	0	41.0161	46.1589	41.7772	44.8298	41.8766	44.2671
2.07_281.1486m/z	281.149	2.06648	pos	Valyl-Tyrosine	86031	Organic acids and derivatives	Carboxylic acids and derivatives	Amino acids, peptides, and analogues	M+H	C14H20N2O4	40.5	17.9	-3.65676	0	0	0	0	0	0	17.7616	20.5597	19.5847	19.1759	20.1992	19.2602
2.43_295.1626m/z	295.163	2.43463	pos	Isoleucyl-Tyrosine	85824	Organic acids and derivatives	Carboxylic acids and derivatives	Amino acids, peptides, and analogues	M+H	C15H22N2O4	40.5	23.9	-8.83167	0	0	0	0	0	0	10.2417	11.8088	10.12	11.5121	9.9912	9.34387
3.28_243.1718m/z	243.172	3.28325	neg	N-(6-aminohexanoyl)-6-aminohexanoic acid	LMFA00000009	Lipids and lipid-like molecules	Fatty Acyls	Other Fatty Acyls	M-H	C12H24N2O3	39.6	8.47	1.46166	0	0	0	0	0	0	18.1649	17.7734	16.5714	15.9172	19.1181	19.4887
3.84_360.2115m/z	360.212	3.84305	pos	N-butanoyl-lhomoserine lactone	LMFA08030002	Lipids and lipid-like molecules	Fatty Acyls	Fatty amides	2M+NH4	C8H13NO3	39.1	3.66	-4.06765	0	0	0	0	0	0	15.4961	12.9867	15.2289	14.0599	14.2266	15.7226
4.82_613.2497m/z	613.25	4.82383	neg	1,N2-propanodeoxyguanosine	HMDB0059780	Nucleosides, nucleotides, and analogues	Nucleoside and nucleotide analogues	Unclassified	2M-H	C13H17N5O4	39.1	0.811	1.45585	0	0	0	0	0	0	27.0995	35.291	40.2271	38.8169	33.6106	32.2477
8.55_198.1494m/z	198.149	8.5461	neg	11-nitro-1-undecene	HMDB0062669	Organic 1,3-dipolar compounds	Allyl-type 1,3-dipolar organic compounds	Organic nitro compounds	M-H	C11H21NO2	39.1	0	-2.6448	0	0	0	0	0	0	26.341	22.4757	24.6903	25.6588	25.9156	25.2971
3.49_455.0295m/z	455.03	3.48825	neg	6-Hydroxyluteolin 6,3'-dimethyl ether 7-sulfate	LMPK12111258	Lipids and lipid-like molecules	Polyketides	Flavonoids	M+FA-H	C17H14O10S	39	13.4	1.33608	0	0	0	0	0	0	20.6395	21.338	21.3333	23.0211	21.8771	22.5366
2.06_201.1245m/z	201.124	2.0555	neg	Alanyl-Isoleucine	HMDB0028690	Organic acids and derivatives	Carboxylic acids and derivatives	Amino acids, peptides, and analogues	M-H	C9H18N2O3	38.7	0	-0.0617011	0	0	0	0	0	0	19.059	18.067	22.0741	22.0126	19.1946	17.6652
7.16_827.2651m/z	827.265	7.16052	neg	Flecainide	HMDB0015326	Benzenoids	Benzene and substituted derivatives	Benzoic acids and derivatives	2M-H	C17H20F6N2O3	38.5	0	-3.88862	0	0	0	0	0	0	7.56952	17.7564	15.0373	10.1498	17.7275	9.65262
3.01_263.1400m/z	263.14	3.0121	neg	Subaphylline	HMDB0033463	Phenylpropanoids and polyketides	Cinnamic acids and derivatives	Hydroxycinnamic acids and derivatives	M-H	C14H20N2O3	38.4	0	-0.390406	0	0	0	0	0	0	17.0818	20.5592	17.7492	20.2479	18.2341	17.2001
9.37_655.2948m/z	655.295	9.37305	neg	Cymorcin monoglucoside	HMDB0029777	Organic oxygen compounds	Organooxygen compounds	Carbohydrates and carbohydrate conjugates	2M-H	C16H24O7	38.4	0.182	-3.60056	0	0	0	0	0	0	9.50053	42.6068	24.6372	21.4733	17.6667	6.98354
1.02_640.2281m/z	640.228	1.02388	pos	Citalopram propionic acid	HMDB0060463	Organoheterocyclic compounds	Isocoumarans	Unclassified	2M+NH4	C18H14FNO3	38.1	0	4.44019	0	0	0	0	0	0	12.3282	13.0377	10.6741	14.5555	13.3532	9.82559
4.13_348.1922m/z	348.192	4.12953	neg	Vildagliptin	HMDB0015596	Organic acids and derivatives	Carboxylic acids and derivatives	Amino acids, peptides, and analogues	M+FA-H	C17H25N3O2	38.1	0	-2.15034	0	0	0	0	0	0	14.0904	17.2335	18.9559	15.1817	15.3951	16.5505
7.92_285.2061m/z	285.206	7.91808	neg	Hexadecanedioic acid	HMDB0000672	Lipids and lipid-like molecules	Fatty Acyls	Fatty acids and conjugates	M-H	C16H30O4	38.1	0	-3.47933	0	0	0	0	0	0	56.934	28.0041	25.8234	35.5783	20.2926	26.2779
3.59_453.0105m/z	453.01	3.5939	pos	Sanguisorbic acid dilactone	HMDB0029274	Phenylpropanoids and polyketides	Tannins	Hydrolyzable tannins	M+H-H2O	C21H10O13	38	1.15	3.49626	0	0	0	0	0	0	19.5803	13.9949	27.7912	15.5663	24.8276	17.0876
2.90_474.1158m/z	474.116	2.89977	pos	Mevalonic acid-5P	HMDB0001343	Organic acids and derivatives	Organic phosphoric acids and derivatives	Phosphate esters	2M+NH4	C6H13O7P	37.8	2.74	4.86856	0	0	0	0	0	0	17.3331	17.5395	15.9291	17.4475	17.3803	18.0103
6.98_957.2910m/z	957.291	6.9827	neg	Acacetin 7-rhamnosyl-(1->4'')[glucosyl-(1->6'')(6'''-acetylsophoroside)]	LMPK12110456	Lipids and lipid-like molecules	Polyketides	Flavonoids	M-H	C42H54O25	37.5	5.69	3.00628	0	0	0	0	0	0	55.6163	59.2545	56.0848	47.9895	61.8833	58.8738
3.79_277.1551m/z	277.155	3.7879	neg	Tymazoline	HMDB0015693	Lipids and lipid-like molecules	Prenol lipids	Monoterpenoids	M+FA-H	C14H20N2O	37.4	0	-3.03904	0	0	0	0	0	0	13.3133	16.0631	14.3049	16.9118	14.1038	15.9858
1.67_246.1430m/z	246.143	1.67283	pos	Leucyl-Asparagine	85828	Organic acids and derivatives	Carboxylic acids and derivatives	Amino acids, peptides, and analogues	M+H	C10H19N3O4	36.8	4.91	-7.63761	0	0	0	0	0	0	17.2608	27.7137	13.5192	24.2681	16.3165	9.58459
8.64_232.1336m/z	232.134	8.6406	neg	Selegiline	HMDB0015171	Benzenoids	Benzene and substituted derivatives	Phenethylamines	M+FA-H	C13H17N	36.4	0	-3.99767	0	0	0	0	0	0	17.0077	15.8301	15.0109	13.392	15.7986	17.5983
3.18_616.3633m/z	616.363	3.18458	pos	OHOOA-PE	LMGP20020046	Lipids and lipid-like molecules	Glycerophospholipids	Oxidized glycerophospholipids	M+H-H2O	C31H56NO10P	36.2	0.978	3.83402	0	0	0	0	0	0	17.3027	24.3824	18.6197	16.9533	17.8121	16.7445
8.24_557.2947m/z	557.295	8.23553	neg	(25S)-11alpha,20,26-trihydroxyecdysone	LMST01010158	Lipids and lipid-like molecules	Sterol Lipids	Sterols	M+FA-H	C27H44O9	35.6	0.593	-3.99144	0	0	0	0	0	0	26.8244	41.9816	77.2763	51.1986	18.3727	2.60753
6.75_667.1091m/z	667.109	6.74955	neg	Nicotinamide ribotide	HMDB0000229	Nucleosides, nucleotides, and analogues	Pyridine nucleotides	Nicotinamide nucleotides	2M-H	C11H15N2O8P	35.5	1.75	4.68221	0	0	0	0	0	0	38.5202	50.4734	47.3623	38.56	51.2539	37.7995
3.37_393.0382m/z	393.038	3.36525	neg	7-chloro-2-(3,4-dimethoxyphenyl)-3,5,8-trihydroxy-6-methoxy-4H-chromen-4-one	HMDB0135843	Phenylpropanoids and polyketides	Flavonoids	Flavones	M-H	C18H15ClO8	33.4	0.8	-0.16424	0	0	0	0	0	0	12.816	13.5221	12.9783	15.8986	13.0275	12.5793
6.25_714.3009m/z	714.301	6.24657	pos	OKOOA-PS	LMGP20040029	Lipids and lipid-like molecules	Glycerophospholipids	Oxidized glycerophospholipids	M+K	C32H54NO12P	33.4	0	-0.851613	0	0	0	0	0	0	5.51199	3.75913	4.62718	4.8347	5.61631	5.64037
3.83_715.6240m/z	715.624	3.8289	neg	TG(14:0/15:0/14:1(9Z))	HMDB0042098	Lipids and lipid-like molecules	Glycerolipids	Triradylcglycerols	M-H2O-H	C46H86O6	31.7	0	-0.823269	0	0	0	0	0	0	8.4962	6.87456	8.96979	7.68481	6.49826	8.20273
3.79_885.7058m/z	885.706	3.7879	neg	SM(d18:1/26:1(17Z))	HMDB0013461	Lipids and lipid-like molecules	Sphingolipids	Phosphosphingolipids	M+FA-H	C49H97N2O6P	31.2	0	-0.984712	0	0	0	0	0	0	6.51099	8.68374	4.34369	5.45186	7.28906	7.11471
1.82_346.1954m/z	346.195	1.82317	pos											0	0	0	0	0	0	14.2748	13.0159	13.5601	12.2781	11.7475	11.3813
1.89_217.1523m/z	217.152	1.89067	pos											0	0	0	0	0	0	21.975	25.562	25.3927	29.1973	22.9974	26.5685
2.23_360.2106m/z	360.211	2.23213	pos											0	0	0	0	0	0	14.6779	14.1683	14.5203	14.6107	14.1015	13.1643
2.26_231.1684m/z	231.168	2.25913	pos											0	0	0	0	0	0	13.8323	13.6961	15.261	15.3395	15.1831	12.7013
2.70_374.2266m/z	374.227	2.70495	pos											0	0	0	0	0	0	17.4902	19.7532	18.8942	19.1705	20.5577	18.2158
2.80_651.0986m/z	651.099	2.79795	neg											0	0	0	0	0	0	18.2417	17.9657	15.5531	16.7128	16.9471	19.0048
3.08_484.9554m/z	484.955	3.07927	neg											0	0	0	0	0	0	10.2133	8.87782	12.694	13.3966	14.1351	13.0513
3.12_243.1713m/z	243.171	3.11977	neg											0	0	0	0	0	0	16.6606	15.7548	15.7407	16.6627	16.3119	17.05
3.12_882.8873m/z	882.887	3.11977	neg											0	0	0	0	0	0	13.999	12.5606	12.3887	13.0146	13.9239	12.6699
3.13_360.2109m/z	360.211	3.13025	pos											0	0	0	0	0	0	17.2419	16.8859	19.5294	17.6336	16.2472	15.4199
3.20_302.2059m/z	302.206	3.19808	pos											0	0	0	0	0	0	12.29	13.8668	11.3017	11.8817	16.4014	13.2207
3.20_884.3993m/z	884.399	3.19808	pos											0	0	0	0	0	0	24.6035	24.534	24.7704	28.3691	27.6144	25.4206
3.20_884.9008m/z	884.901	3.19808	pos											0	0	0	0	0	0	12.0667	12.7556	11.1529	12.856	11.6338	14.9831
3.23_594.0423m/z	594.042	3.22542	pos											0	0	0	0	0	0	13.4844	12.8504	12.6345	14.6681	15.4504	14.7205
3.41_657.3080m/z	657.308	3.40625	neg											0	0	0	0	0	0	16.9539	18.7185	17.0666	16.7915	17.5202	18.2781
3.42_806.0745m/z	806.074	3.41623	pos											0	0	0	0	0	0	22.5334	31.2096	25.4134	27.5958	25.9296	27.389
3.47_501.9838m/z	501.984	3.47458	neg											0	0	0	0	0	0	11.2488	10.9084	11.4415	12.0621	12.6323	12.9975
3.49_380.0504n	379.043	3.48825	neg											0	0	0	0	0	0	36.3487	35.6967	40.6304	41.1258	41.7162	41.3613
3.49_737.1132m/z	737.113	3.48825	neg											0	0	0	0	0	0	27.0383	26.7178	27.9913	28.7953	29.6468	31.0155
3.49_933.2645m/z	933.265	3.48825	neg											0	0	0	0	0	0	17.527	19.3909	22.1745	16.2353	18.0894	22.1501
3.50_835.3013m/z	835.301	3.50192	neg											0	0	0	0	0	0	19.4497	18.0454	18.4624	11.6428	16.6872	15.0958
3.64_550.2988m/z	550.299	3.63757	neg											0	0	0	0	0	0	29.7184	32.4013	33.0959	33.3577	29.8016	31.1108
3.72_552.3112m/z	552.311	3.71688	pos											0	0	0	0	0	0	168.911	170.449	161.561	168.543	166.046	162.605
3.75_372.2135m/z	372.214	3.7469	neg											0	0	0	0	0	0	19.3252	14.786	16.6578	18.9576	15.7257	13.9339
3.82_667.6710m/z	667.671	3.81522	neg											0	0	0	0	0	0	11.5499	9.69067	8.70356	10.5862	9.05539	10.2448
3.86_374.2272m/z	374.227	3.8567	pos											0	0	0	0	0	0	36.9881	40.9862	37.2648	43.02	37.7168	43.4763
3.86_718.6389m/z	718.639	3.8567	pos											0	0	0	0	0	0	28.2141	25.9671	25.7091	27.6618	29.1812	31.1743
4.05_360.2111m/z	360.211	4.04787	pos											0	0	0	0	0	0	15.8897	18.1916	20.457	15.3491	17.6952	22.3047
4.31_615.2077m/z	615.208	4.30703	neg											0	0	0	0	0	0	11.2625	11.1711	12.0405	9.63272	12.0538	10.4978
4.76_258.0980m/z	258.098	4.75617	neg											0	0	0	0	0	0	24.5841	24.7365	21.4011	21.352	20.0151	24.5621
4.81_787.1495m/z	787.15	4.81033	neg											0	0	0	0	0	0	33.2899	35.3143	31.9883	33.5719	29.2111	33.2832
4.93_523.6075m/z	523.608	4.93232	neg											0	0	0	0	0	0	9.27742	9.35916	8.18424	8.03849	8.92252	9.08088
4.95_714.6245m/z	714.624	4.94582	neg											0	0	0	0	0	0	15.6934	14.3007	16.144	12.8378	15.7221	17.5776
5.00_441.5835m/z	441.583	4.99998	neg											0	0	0	0	0	0	6.12953	8.35282	8.01325	4.80331	4.77644	8.49773
5.55_115.4746m/z	115.475	5.54577	pos											0	0	0	0	0	0	7.50645	7.49501	6.25168	6.4844	7.15164	8.2971
5.59_415.2526m/z	415.253	5.58677	pos											0	0	0	0	0	0	23.9514	19.7026	19.1619	21.4035	18.5568	19.3219
6.01_640.6176m/z	640.618	6.00592	neg											0	0	0	0	0	0	8.52006	8.68644	6.76914	7.43234	7.21576	8.15065
6.02_545.6028m/z	545.603	6.01975	neg											0	0	0	0	0	0	9.8503	10.5514	9.65343	9.50408	11.5302	9.74174
6.28_733.2704m/z	733.27	6.28007	neg											0	0	0	0	0	0	25.7477	24.8318	27.8366	22.1207	26.8973	24.1673
6.58_456.6064m/z	456.606	6.58438	neg											0	0	0	0	0	0	8.04603	6.70159	5.36758	5.84758	8.02828	8.12722
6.82_370.1968m/z	370.197	6.8182	neg											0	0	0	0	0	0	12.9931	11.5381	11.0314	11.7689	13.0292	11.2479
6.82_525.0911m/z	525.091	6.8182	neg											0	0	0	0	0	0	10.7248	18.1493	19.2037	11.7395	19.3609	11.4207
6.97_418.5986m/z	418.599	6.96903	neg											0	0	0	0	0	0	7.85065	10.0347	9.08671	6.372	12.0749	9.90063
7.11_545.6194m/z	545.619	7.10585	neg											0	0	0	0	0	0	14.5078	14.19	15.3984	12.4025	17.3946	12.9989
7.17_505.7367m/z	505.737	7.17418	neg											0	0	0	0	0	0	2.62419	3.2148	3.77253	3.83991	3.58151	2.65474
7.26_402.5851m/z	402.585	7.25568	neg											0	0	0	0	0	0	2.34277	5.69741	5.17387	2.85657	5.97403	2.57818
7.28_700.6426m/z	700.643	7.28285	neg											0	0	0	0	0	0	14.3928	19.5453	21.8293	13.2143	22.2089	16.6711
7.30_371.1797m/z	371.18	7.29635	neg											0	0	0	0	0	0	17.8608	20.5412	19.7893	18.387	18.9476	18.2336
8.79_535.2845m/z	535.284	8.79157	pos											0	0	0	0	0	0	22.2464	47.1551	96.8142	33.0996	9.36631	2.44989888843646E-06
9.65_376.2440m/z	376.244	9.65068	pos											0	0	0	0	0	0	33.4447	29.4915	35.7584	35.2435	36.3158	39.4518
1.97_556.2327m/z	556.233	1.97165	pos	8-trans-[2-(6-Benzoyloxy-4-hydroxy-2-methoxy-3-methylphenyl)ethenyl]-5-methoxyflavan-7-ol	LMPK12020254	Lipids and lipid-like molecules	Polyketides	Flavonoids	M+NH4	C33H30O7	39.6	16.2	-0.575749	9.04665	12.2847	15.0801	11.7319	16.9118	14.7234	0	0	0	0	0	0
2.23_375.1262m/z	375.126	2.23098	neg	Loganate	44647	Unclassified	Unclassified	Unclassified	M-H	C16H24O10	36.9	2.31	-9.11736	9.10208	12.7989	13.6263	12.7404	12.7799	11.8513	0	0	0	0	0	0
3.36_401.1551m/z	401.155	3.36157	pos	S-Prenyl-L-cysteine	HMDB0012286	Organic acids and derivatives	Carboxylic acids and derivatives	Amino acids, peptides, and analogues	2M+Na	C8H15NO2S	38.2	7.54	3.1242	9.6401	7.61603	8.92713	6.66973	8.05546	8.68128	0	0	0	0	0	0
3.42_513.1928m/z	513.193	3.41623	pos	Eriosemaone C	LMPK12140004	Lipids and lipid-like molecules	Polyketides	Flavonoids	M+H-H2O	C31H30O8	33.1	0	3.74624	10.8595	10.3083	10.8386	10.373	11.5365	10.7477	0	0	0	0	0	0
1.95_527.1385m/z	527.138	1.9475	neg	2-(2,5-dihydroxy-4-methoxyphenyl)-6-[3,4,5-trihydroxy-6-(hydroxymethyl)oxan-2-yl]-3,4-dihydro-2H-1-benzopyran-3,5,7-triol	HMDB0126695	Phenylpropanoids and polyketides	Flavonoids	Flavonoid glycosides	M+FA-H	C22H26O12	38.6	18.1	-4.50531	11.2436	14.0505	13.8797	46.4617	16.0835	16.2198	0	0	0	0	0	0
2.35_142.0665m/z	142.067	2.35248	neg	Tryptophanol	HMDB0003447	Organoheterocyclic compounds	Indoles and derivatives	Indoles	M-H2O-H	C10H11NO	38	0	1.80336	11.791	13.0719	13.4369	10.92	10.0289	13.2288	0	0	0	0	0	0
6.40_455.2245m/z	455.224	6.40457	neg	Bisphenol A	HMDB0032133	Benzenoids	Benzene and substituted derivatives	Diphenylmethanes	2M-H	C15H16O2	37.8	0	3.65971	12.7043	11.6634	16.0988	13.7358	15.3625	19.43	0	0	0	0	0	0
10.69_657.2043m/z	657.204	10.6878	pos	Malvidin 3-(6-coumaroylglucoside)	HMDB0038012	Phenylpropanoids and polyketides	Flavonoids	Flavonoid glycosides	M+NH4	C32H31O14+	39.2	15.3	-1.45856	13.8191	12.5223	9.06894	11.6319	14.8615	13.5951	0	0	0	0	0	0
2.18_281.0986m/z	281.099	2.17818	pos	Ascorbalamic acid	HMDB0029944	Organic acids and derivatives	Carboxylic acids and derivatives	Amino acids, peptides, and analogues	M+NH4	C9H13NO8	40.3	8.96	2.64716	14.426	12.8022	12.0814	11.2967	11.5062	11.7983	0	0	0	0	0	0
2.06_353.0820m/z	353.082	2.0555	neg	Lophirone I	LMPK12140048	Lipids and lipid-like molecules	Polyketides	Flavonoids	M-H2O-H	C23H16O5	36.4	0	0.286079	14.5349	16.4572	15.6715	14.3498	14.7405	16.0022	0	0	0	0	0	0
2.83_766.3046m/z	766.305	2.8326	pos	6-C-(3-Hydroxyisopentyl)eriodictyol	LMPK12140404	Lipids and lipid-like molecules	Polyketides	Flavonoids	2M+NH4	C20H22O7	43	27.6	-3.17219	15.1824	11.0989	7.74141	9.7334	5.21029	3.93558	0	0	0	0	0	0
6.35_465.1735m/z	465.174	6.34923	neg	Hirsutin	HMDB0035923	Organosulfur compounds	Sulfoxides	Unclassified	2M-H	C10H19NOS2	37.7	0.763	-1.71471	15.5389	33.3043	16.4393	18.9542	13.6594	14.9801	0	0	0	0	0	0
6.90_377.2657m/z	377.266	6.90018	pos	MG(0:0/18:2(9Z,12Z)/0:0)	HMDB0011538	Lipids and lipid-like molecules	Fatty Acyls	Lineolic acids and derivatives	M+Na	C21H38O4	40.9	16.6	-1.37842	16.2019	11.826	13.6758	16.0089	24.9173	18.3169	0	0	0	0	0	0
6.95_513.1925m/z	513.193	6.95435	pos	Asparaginyl-Hydroxyproline	HMDB0028732	Organic acids and derivatives	Carboxylic acids and derivatives	Amino acids, peptides, and analogues	2M+Na	C9H15N3O5	39.6	2.13	2.00648	17.335	17.927	22.4799	19.982	17.8023	16.3801	0	0	0	0	0	0
2.26_611.1233m/z	611.123	2.25798	neg	CMP-N-glycoloylneuraminate	HMDB0012206	Nucleosides, nucleotides, and analogues	Pyrimidine nucleotides	Pyrimidine ribonucleotides	M-H2O-H	C20H31N4O17P	48.6	58.9	-1.60053	17.9107	18.7734	20.8439	18.2417	16.3687	18.2664	0	0	0	0	0	0
3.59_381.1722m/z	381.172	3.5939	pos	Rasagiline	HMDB0015454	Benzenoids	Indanes	Unclassified	2M+K	C12H13N	41.5	11.5	-1.61607	19.0729	14.8044	15.7482	15.712	18.576	29.7263	0	0	0	0	0	0
2.49_565.2318m/z	565.232	2.48862	pos	(R)-Higenamine	HMDB0033103	Organoheterocyclic compounds	Isoquinolines and derivatives	Benzylisoquinolines	2M+Na	C16H17NO3	40.5	8.85	1.64481	19.1907	16.4309	16.9344	13.4795	11.5162	9.76052	0	0	0	0	0	0
4.85_263.1256m/z	263.126	4.84815	pos	Methylripariochromene A	67353	Unclassified	Unclassified	Unclassified	M+H	C15H18O4	41.3	24.3	-8.26661	19.7875	28.5107	25.1308	19.4606	16.618	17.5725	0	0	0	0	0	0
3.58_426.2294m/z	426.229	3.58022	pos	Kuwanol D	HMDB0034017	Phenylpropanoids and polyketides	Linear 1,3-diarylpropanoids	Chalcones and dihydrochalcones	M+NH4	C25H28O5	37	15.3	4.59845	19.8235	15.491	18.0747	19.1513	19.9747	38.4653	0	0	0	0	0	0
7.49_693.2355m/z	693.235	7.48567	neg	Sanggenon G	LMPK12140529	Lipids and lipid-like molecules	Polyketides	Flavonoids	M-H	C40H38O11	40.2	24.4	1.9588	20.8517	29.8979	14.2188	8.93463	16.1032	16.8426	0	0	0	0	0	0
2.48_409.1835m/z	409.183	2.47513	pos	Sonchuionoside C	HMDB0035212	Lipids and lipid-like molecules	Prenol lipids	Terpene glycosides	M+Na	C19H30O8	44.6	34.9	0.52931	21.5007	19.293	18.1961	16.2689	27.6259	18.8151	0	0	0	0	0	0
2.07_691.1874m/z	691.187	2.069	neg	Sagittatin A	LMPK12111876	Lipids and lipid-like molecules	Polyketides	Flavonoids	M-H2O-H	C32H38O18	47.4	65.9	-0.812986	25.2511	17.8025	19.9051	16.2633	17.0396	20.2765	0	0	0	0	0	0
1.99_690.2541m/z	690.254	1.98515	pos	17alpha-(N-Acetyl-D-glucosaminyl)-estradiol 3-D-glucuronide	LMST05010006	Lipids and lipid-like molecules	Sterol Lipids	Steroid conjugates	M+K	C32H45NO13	36.4	4.64	2.77181	25.5698	31.9872	26.1214	28.3088	26.0542	34.3406	0	0	0	0	0	0
7.32_649.2461m/z	649.246	7.32352	neg	11-[(2R)-3-[2-amino-3-methyl-4-(2-methyl-1,3-thiazol-4-yl)but-3-en-1-yl]-2-methyloxiran-2-yl]-3-hydroxy-4,4,6,8-tetramethyl-5-oxo-7-(sulfooxy)undecanoic acid	HMDB0127547	Lipids and lipid-like molecules	Prenol lipids	Diterpenoids	M+FA-H	C27H44N2O9S2	35.6	0.83	-1.58616	30.1742	38.2936	23.5866	20.8752	26.6361	27.5715	0	0	0	0	0	0
3.45_235.1187m/z	235.119	3.44725	neg	3-Hydroxy-2-methyl-[R-(R,S)]-butanoic acid	HMDB0000351	Lipids and lipid-like molecules	Fatty Acyls	Fatty acids and conjugates	2M-H	C5H10O3	39.5	0	-0.185681	33.4549	28.9991	31.9115	28.4982	24.1016	31.6674	0	0	0	0	0	0
9.68_361.2700m/z	361.27	9.67768	pos	9-deoxy-9-methylene-16,16-dimethyl -PGE2	36130	Unclassified	Unclassified	Unclassified	M+H-H2O	C23H38O4	46.6	54.9	-9.89816	35.5369	25.3829	41.8096	47.0538	51.5861	49.0428	0	0	0	0	0	0
4.14_614.2390m/z	614.239	4.14318	pos	Neoacrimarine E	HMDB0040767	Organoheterocyclic compounds	Quinolines and derivatives	Benzoquinolines	M+H	C35H35NO9	35.9	3.27	0.915696	47.2736	46.5866	44.2629	45.7765	45.957	46.9872	0	0	0	0	0	0
2.46_637.2206m/z	637.221	2.46163	pos	Citbismine F	HMDB0034473	Organoheterocyclic compounds	Quinolines and derivatives	Benzoquinolines	M+H-H2O	C36H34N2O10	35.4	0	3.9044	49.0482	60.1907	83.7866	74.395	119.797	109.35	0	0	0	0	0	0
8.48_588.2325m/z	588.232	8.47742	pos	N-Acetyl-D-glucosaminyldiphosphodolichol	HMDB0001445	Organic oxygen compounds	Organooxygen compounds	Carbohydrates and carbohydrate conjugates	M+H	C23H43NO12P2	39.2	3.65	-1.44374	68.7397	88.0187	106.732	110.154	91.309	87.5665	0	0	0	0	0	0
7.32_693.2367m/z	693.237	7.32352	neg	Chalcomoracin	HMDB0030069	Phenylpropanoids and polyketides	2-arylbenzofuran flavonoids	Unclassified	M+FA-H	C39H36O9	46.5	51.3	3.97125	85.796	101.537	58.606	49.7538	71.5498	73.2571	0	0	0	0	0	0
7.16_602.2114m/z	602.211	7.1575	pos	Montelukast Sulfoxide	85018	Unclassified	Unclassified	Unclassified	M+H	C35H36ClNO4S	45.9	66.1	-2.03205	100.625	74.5688	79.1889	63.4518	90.1681	86.7863	0	0	0	0	0	0
4.06_595.2000m/z	595.2	4.06122	neg											84.8052	85.7028	87.5663	87.1885	94.7194	90.2966	0	0	0	0	0	0
7.78_694.2398n	712.274	7.78163	pos											55.1646	67.3812	40.2056	29.5458	42.1785	38.741	0	0	0	0	0	0
8.26_618.2452m/z	618.245	8.26262	neg											58.1635	62.1108	54.3904	50.8631	51.1389	48.7377	0	0	0	0	0	0
7.38_607.2356m/z	607.236	7.37767	neg											38.5577	56.3622	24.1535	18.7486	32.3737	30.7384	0	0	0	0	0	0
3.90_857.1987m/z	857.199	3.89753	pos											40.9784	26.1804	27.2071	26.6213	20.6551	24.3524	0	0	0	0	0	0
4.28_889.4483m/z	889.448	4.27987	neg											32.0563	33.4049	43.6928	40.8012	68.9138	38.4476	0	0	0	0	0	0
2.78_583.2014m/z	583.201	2.78445	neg											21.1666	23.9488	21.6475	22.4305	23.4332	23.8552	0	0	0	0	0	0
3.98_614.2394m/z	614.239	3.97953	pos											19.2062	21.0051	20.8563	19.1566	18.6953	18.7284	0	0	0	0	0	0
3.36_616.2548m/z	616.255	3.36157	pos											18.3736	18.8921	18.7577	18.5253	18.9628	17.0487	0	0	0	0	0	0
4.21_950.7041m/z	950.704	4.21153	neg											17.6683	23.6733	20.0776	20.9476	24.1739	24.8734	0	0	0	0	0	0
2.48_871.3094m/z	871.309	2.47513	pos											16.2514	17.3254	20.7133	15.6574	21.8147	22.3525	0	0	0	0	0	0
2.06_415.0317m/z	415.032	2.0555	neg											15.6305	18.6894	18.7149	15.1111	18.4101	16.466	0	0	0	0	0	0
6.46_421.2569m/z	421.257	6.4599	neg											15.1338	9.76197	13.0114	17.3706	19.9089	14.6944	0	0	0	0	0	0
9.67_485.3228m/z	485.323	9.6697	neg											13.6687	13.5987	14.5161	14.1329	9.51913	17.9998	0	0	0	0	0	0
3.58_403.1531m/z	403.153	3.58022	pos											13.771	12.2121	10.4619	13.1737	12.6566	20.7831	0	0	0	0	0	0
6.49_502.5882m/z	502.588	6.48757	neg											11.213	9.72551	9.20212	11.8376	10.6286	12.173	0	0	0	0	0	0
7.27_686.2942m/z	686.294	7.26567	pos											10.0338	12.4914	11.9223	11.0545	11.8598	11.0572	0	0	0	0	0	0
2.81_641.6682m/z	641.668	2.80562	pos											10.4998	12.2978	9.48387	8.56487	9.46834	12.0339	0	0	0	0	0	0
5.79_775.2782m/z	775.278	5.78793	neg											13.9568	16.0063	14.4811	19.4823	12.8286	12.8009	0	0	0	0	0	0
6.49_609.0315m/z	609.032	6.48757	neg											9.07828	8.07259	5.43659	10.015	6.65545	7.67927	0	0	0	0	0	0
1.92_429.5848m/z	429.585	1.91767	pos											2.29268	2.30301	2.57742	2.8549	2.50445	1.33199	0	0	0	0	0	0
2.09_424.5710m/z	424.571	2.09365	pos											3.94639	3.83097	3.52472	2.94761	4.54706	3.20995	0	0	0	0	0	0
6.76_567.6499m/z	567.65	6.76322	neg											4.81899	6.41141	3.73387	5.06033	5.93681	5.79935	0	0	0	0	0	0
3.65_817.6794m/z	817.679	3.65123	neg											6.03991	4.19816	5.76256	4.9256	6.15821	7.0201	0	0	0	0	0	0
1.97_460.1352m/z	460.135	1.97165	pos											6.63229	7.46098	7.17202	6.89948	7.21285	7.57371	0	0	0	0	0	0
1.97_646.2305m/z	646.231	1.97165	pos											7.65082	9.07204	11.92	10.5446	15.6131	14.7325	0	0	0	0	0	0
2.61_406.6499m/z	406.65	2.61045	pos											8.80727	9.28821	7.10597	7.48725	14.1393	11.6364	0	0	0	0	0	0
