# Supplementary material for: UPLC/MS-based untargeted metabolomics reveals the changes of metabolites profile of Salvia miltiorrhiza bunge during Sweating processing
Source: Sci Rep. 2020 Nov 11;10:19524. doi: 10.1038/s41598-020-76650-w (PMC7658355; doi:10.1038/s41598-020-76650-w)
Supplement: Supplementary file 7 — Table 6 Specific Metabolites of tanshinones and salvianolic acids. [file 41598_2020_76650_MOESM7_ESM.xlsx]

## Sheet: Identified metabolites
ID	m/z	Retention time (min)	Ion mode	Metabolites	Compound ID	Super Class	Class	Sub Class	Adducts	Formula	Score	Fragmentation Score	Mass Error (ppm)	QC1	QC2	QC3	SSM1	SSM2	SSM3	SSM4	SSM5	SSM6	NSSM1	NSSM2	NSSM3	NSSM4	NSSM5	NSSM6
10.95_278.0940n	279.101	10.9473	pos	DIHYDRO TANSHINONE	85014	Unclassified	Unclassified	Unclassified	M+H, 2M+Na, 2M+NH4, 2M+H, M+Na, M+H-H2O	C18H14O3	54.6	78.3	-1.03581	30914.4	28406.3	26500.6	27848.4	22899.3	21973.1	28913.7	25174.2	29334.8	23216.1	28144.7	27683.5	23029.3	28671.3	21672.5
9.83_310.1205n	311.128	9.82617	pos	Hydroxytanshinone	HMDB0036635	Lipids and lipid-like molecules	Prenol lipids	Diterpenoids	M+H, 2M+Na, M+Na	C19H18O4	48.3	47.5	0.0733059	34505.3	32708.8	30499.7	27027.4	23194.7	26040.2	27716.4	26660.5	26285.5	32465.8	33427.3	32940.6	33077.7	33179	31420.9
11.04_296.1409n	297.148	11.0423	pos	Cryptotanshinone	HMDB0035220	Lipids and lipid-like molecules	Prenol lipids	Diterpenoids	M+H, 2M+NH4, 2M+K, 2M+Na, M+Na, M+NH4, M+K	C19H20O3	43.7	32.1	-1.25565	34474.1	32149.4	29844.9	41392.1	35469.6	34265.2	35935.6	41916.6	41140.4	26370.8	23552.6	25454.1	28837.2	22176.5	21499.7
13.29_282.1613n	283.169	13.288	pos	Miltirone	69654	Lipids and lipid-like molecules	Prenol lipids	Diterpenoids	M+H, 2M+NH4, 2M+Na, M+K, M+NH4, M+Na	C19H22O2	45.3	32.4	-2.24065	11141	10420.2	9626.74	9861.2	9825.13	7545.91	10019.9	9808	11469.5	8798.65	9852.37	10954.5	8473.29	12642.3	7463.93
1.92_429.0833m/z	429.083	1.91767	pos	Baicalin	HMDB0041832	Phenylpropanoids and polyketides	Flavonoids	Flavonoid glycosides	M+H-H2O	C21H18O11	36.5	0	3.76679	23.74	19.0933	19.0754	17.7257	16.1557	18.727	18.2342	17.6628	15.3263	6.37601	8.23547	9.06803	7.85352	8.20966	8.09093
6.19_495.1253m/z	495.125	6.19173	pos	Salvianolic acid A	68360	Unclassified	Unclassified	Unclassified	M+H	C26H22O10	39.1	15.2	-6.62027	167.874	182.073	178.893	198.553	193.488	186.476	177.217	196.902	185.319	122.896	115.137	133.73	124.137	119.584	129.008
4.94_340.0571n	323.054	4.9428	pos	Salvianolic acid D	HMDB0041773	Organoheterocyclic compounds	Benzoxepines	Dibenzoxepines	M+H-H2O, M+K	C18H12O7	45.9	43	-3.43452	337.917	315.565	300.678	379.576	379.566	354.692	357.911	350.374	364.388	216.816	235.978	229.353	236.917	226.266	225.325
4.60_418.0891n	436.123	4.60417	pos	Salvianolic acid G	HMDB0041774	Phenylpropanoids and polyketides	Cinnamic acids and derivatives	Hydroxycinnamic acids and derivatives	M+NH4, M+Na, 2M+H, 2M+NH4, M+H, M+H-H2O	C20H18O10	44.9	33.2	-2.24088	1264.25	1199.32	1105.77	1835.86	1813.53	1729.24	1744.24	2000.98	1984.21	361.264	397.251	374.08	388.273	361.708	367.004
5.90_717.1461m/z	717.146	5.89743	neg	Salvianolic acid L	HMDB0037370	Benzenoids	Naphthalenes	Phenylnaphthalenes	M-H	C36H30O16	54.1	73.3	-0.0266828	149347	146170	142527	153362	151753	153396	148157	153522	151487	110667	112917	109998	110256	110743	105853
5.25_180.0420n	163.039	5.25478	pos	Caffeic Acid	3316	Phenylpropanoids and polyketides	Cinnamic acids and derivatives	Hydroxycinnamic acids and derivatives	M+H-H2O, M+H, 2M+H	C9H8O4	57.3	88.8	-1.41604	16116.7	14381.4	13945.3	14955.1	14912	14665.4	15508.4	15724.3	15847	10570	10811.5	10801.3	10774.7	10389.6	10798.6
2.86_193.0506m/z	193.051	2.86495	neg	trans-Ferulic acid	HMDB0000954	Phenylpropanoids and polyketides	Cinnamic acids and derivatives	Hydroxycinnamic acids and derivatives	M-H	C10H10O4	48.1	46.2	-0.0305985	29.0458	26.0351	27.4386	16.005	13.0578	18.211	20.6034	17.0837	14.0912	42.8649	41.3027	42.4302	39.485	45.964	40.2406
5.24_360.0839n	738.202	5.24062	pos	Rosmarinic acid	HMDB0003572	Phenylpropanoids and polyketides	Cinnamic acids and derivatives	Hydroxycinnamic acids and derivatives	M+NH4, M+Na, 2M+NH4	C18H16O8	48.3	53.3	-1.8308	4395.95	4170.74	3856.87	3797.1	3708.92	3759.38	3753.5	3966.41	3880.6	3397.36	3414.77	3392.14	3295.24	3159.1	3357.42
4.59_538.1103n	521.107	4.59067	pos	Lithospermic	67165	Unclassified	Unclassified	Unclassified	M+H-H2O, M+NH4, M+Na, M+H	C27H22O12	42.6	18.8	-1.44711	27271.3	25030	24224.8	22477.3	19149.4	20585.4	22305.3	20970.3	20670	26944.1	27413.6	27455.9	26117.6	26718.8	27401.2
1.19_235.0462m/z	235.046	1.18738	neg	Succinic acid	LMFA01170043	Lipids and lipid-like molecules	Fatty Acyls	Fatty Acids and Conjugates	2M-H	C4H6O4	39.6	0	0.89611	16.3133	16.622	17.9963	14.9031	13.6727	14.2853	9.76859	11.486	11.7474	15.6365	18.3285	17.6004	16.1707	20.21	16.088
2.72_137.0248m/z	137.025	2.71697	neg	3,4-Dihydroxybenzaldehyde	HMDB0059965	Benzenoids	Benzene and substituted derivatives	Benzaldehydes	M-H	C7H6O3	50.7	57.7	2.81394	256.39	241.263	240.794	99.5637	83.4577	101.062	96.7646	90.0057	84.8222	513.038	519.168	525.225	519.71	516.114	550.94
4.38_225.0619m/z	225.062	4.37518	neg	D-Glucose	HMDB0000122	Organic oxygen compounds	Organooxygen compounds	Carbohydrates and carbohydrate conjugates	M+FA-H	C6H12O6	39.1	0	1.47033	9.88373	13.0409	12.1116	9.31741	11.0831	9.53878	11.045	11.2855	12.8347	10.9821	10.4173	10.1996	11.6192	8.78177	9.19108
0.70_293.0875m/z	293.087	0.697917	neg	Galactose-beta-1,4-xylose	HMDB0011677	Organic oxygen compounds	Organooxygen compounds	Carbohydrates and carbohydrate conjugates	M-H2O-H	C11H20O10	38.7	0	-1.06558	18.3783	15.8399	12.9218	12.7457	15.074	12.4424	11.0953	13.6364	14.313	12.5798	16.713	18.5838	18.5708	18.9143	19.9514
0.68_179.0565m/z	179.057	0.68175	neg	D-Fructose	HMDB0000660	Organic oxygen compounds	Organooxygen compounds	Carbohydrates and carbohydrate conjugates	M-H	C6H12O6	58.4	96.3	2.18599	44.2703	53.9199	41.6264	40.182	42.0032	52.5618	45.2618	39.0198	44.1727	59.9742	57.4237	53.325	48.8484	47.3857	53.7286
2.70_305.0271m/z	305.027	2.70347	neg	Fructose 6-phosphate	HMDB0000124	Organic oxygen compounds	Organooxygen compounds	Carbohydrates and carbohydrate conjugates	M+FA-H	C6H13O9P	42.4	19.7	-3.16787	48.8464	54.306	48.4861	47.6004	46.6496	35.6714	37.5894	40.6386	42.145	41.001	44.5678	40.708	34.8267	44.2542	35.202
0.68_342.1153n	360.149	0.6774	pos	Sucrose	HMDB0000258	Organic oxygen compounds	Organooxygen compounds	Carbohydrates and carbohydrate conjugates	M+NH4, 2M+NH4	C12H22O11	50.2	57.6	-2.65968	429.848	436.254	410.293	417.759	433.735	434.879	451.77	462.617	457.24	355.002	376.07	444.694	403.977	411.546	464.926
1.48_485.1508m/z	485.151	1.48387	neg	Raffinose	HMDB0003213	Organic oxygen compounds	Organooxygen compounds	Carbohydrates and carbohydrate conjugates	M-H2O-H	C18H32O16	48.7	55.7	-0.780018	145.281	155.472	141.652	161.034	190.801	168.678	156.738	172.611	166.607	144.718	134.212	136.036	123.533	134.315	123.877
0.79_666.2199n	705.184	0.790733	pos	Stachyose	6951	Organic oxygen compounds	Organooxygen compounds	Carbohydrates and carbohydrate conjugates	M+Na, M+K	C24H42O21	53.5	74.7	-2.91227	19797.9	16973.5	16127.2	15862.1	13508.8	15195.5	15718.3	15175.2	15807.3	16383.9	17366.6	17548.6	17197.6	17223.6	19894
2.69_198.0534n	179.036	2.68997	neg	3-(3,4-Dihydroxyphenyl)lactic acid	HMDB0003503	Phenylpropanoids and polyketides	Phenylpropanoic acids	Unclassified	M-H2O-H, M-H	C9H10O5	44.9	30.4	2.89068	1633.41	1604.97	1618.47	1833.56	1862.73	1819.44	1714.92	1780.25	1755.79	962.451	1016.01	971.08	1034.55	968.109	990.546

## Sheet: All specific metabolites
Metabolites	Formula
danshenolⅠ	C21H20O4
danshenol Ⅱ	C22H26O4
danshenol Ⅲ	C21H20O4
tanshindiol A	C18H16O5
tanshindiol B	C18H16O5
tanshindiol C	C18H16O5
ferruginol	C20H30O
salviaearnos
oroca glycol
tanshinone
dihydrotanshinone	C18H14O3
1,2,7,8-tetrahydrotanshinquinone
methylene dihydrotanshinquinone	C18H16O3
tanshinone Ⅰ	C19H18O3
dihydrotanshinone Ⅰ	C18H14O3
tanshinone ⅡA	C19H18O3
3α-hydroxytanshinone ⅡA
hydroxytanshinone ⅡA	C19H18O4
tanshinone ⅡB	C19H18O4
tanshinone Ⅴ
tanshinone Ⅵ
isotanshinone Ⅰ
dihydroisotanshinone	C18H14O3
isotanshinone Ⅱ
neocryptotanshinon
crytptotanshinone
9-hydroxyecryptotanshinone
neocryptotanshinone Ⅱ	C19H22O3
oleoyl neocryptotanshinone
isocryptotanshinone	C19H20O3
miltirone	C19H22O2
4-methylenemiltirone	C18H18O2
1,2-didehydromoltirone
neocryptotanshinon Ⅱ
salvilenone	C20H20O2
benzofuran	C8H6O
tanshinaledehyde
danshenxinkun A	C18H16O4
danshenxinkun B	C18H16O3
danshenxinkun C	C16H12O3
trijuganone C
methylene tanshinquinone
1,2-dihydrodanshen
oleoyl danshenxinkun A
saprorthoquinone
methyl tanshinate
neotanshinlactone
danshen-spiroketallactone	C17H16O3
epicryptoacetalide	C18H22O3
isopropanolactone
przewaquinone A	C19H18O4
przewaquinone B	C18H12O4
przewaquinone C	C18H16O4
przewaquinone D	C18H16O5
przewaquinone E
przewaquinone F	C18H16O5
baicalin	C21H18O11
β-sitosterol	C29H50O
β-sitosterol-D-glucoside	C35H60O6
daucosterol	C35H60O6
stigmasterol	C29H48O
ursolic acid	C30H48O3
tigogeni
salvianic acid A	C9H10O5
salvianic acid B	C36H30O16
salvianic acid C
salvianolic acid A	C26H22O10
salvianolic acid B	C36H30O16
salvianolic acid C	C26H20O10
salvianolic acid D	C20H18O10
salvianolic acid E	C36H30O16
salvianolic acid F	C17H14O6
salvianic acid G
salvianic acid H
salvianic acid I
salvianolic acid J
salvianolic acid L	C36H30O16
salvianolic acid T
salvianolic acid U
isosalvianolic acid C	C26H20O10
magnesium salvianolate E
potassium salvianolate D
1-hydroxy-pinoresinol-1-O-β-D-glucoside
methyl salvianolic acid C
ehyl lithospermate B
caffeic acid	C9H8O4
ferulic acid	C10H10O4
isoferulic acid	C10H10O4
rosmarimic acid
methylene tanshinonquinone
methyl rosmarinate	C19H18O8
prolithospermic acid
lithospermic acid	C27H22O12
ethyl lithospermic
ethylene dicarboxylic acid	C4H6O4
protocatechuic aldehyde	C7H6O3
glucose
galactose
fructose
saccharose
raffitrinose
stachyose
Salvianolic acid G	C20H18O10
